# Supplementary material for: Gene expression network analysis identified CDK1 and KIF11 as possible key molecules in the development of colorectal cancer from normal tissues
Source: Genomics Inform. 2025 Jun 2;23:15. doi: 10.1186/s44342-025-00046-3 (PMC12128336; doi:10.1186/s44342-025-00046-3)
Supplement: Supplementary file 2 — Supplementary Material 2: Supplementary Table 1. 9,427 genes selected (p-value < 0.001, p-value < adj_p-value) from DEG analysis of the tumor and their paired normal group with colorectal cancer collected from TCGA. Bold genes indicate the gene with the highest p-value drawn in the heat map. * indicates adj_p-value = i/m×FDR Level, (i: rank, m: the number of total variable, FDR Level: 0.001). Supplementary Table 2A. Degree of centrality analysis of the hub genes (4,627) with their edges from the normal group. Supplementary Table 2B. Degree of centrality analysis of the hub genes (2,680) with their edges from the tumor group. Supplementary Table 3A. Degree centrality analysis of the selected hub (602) genes with their edges in the normal group after cutting off based on the mean weight (≥0.0679) and average degree (≥ 3.5) for further analysis. Green filling indicates 25 common hub genes between the normal (Supplementary Table 3A) and tumor (Supplementary Table 3B) groups. Orange filling indicates common edges in common hub between the normal (Supplementary Table 3A) and tumor (Supplementary Table 3B) groups. Hub genes in bold (181) indicate common the hub genes between Supplementary Table 3A and 3A-1. Blue genes in bold indicate common edges of common hub genes between Supplementary Table 3A and 3A-1. Supplementary Table 3A-1. Degree of centrality analysis of the 602 hub genes for the normal group (Supplementary Table 3A) in the tumor group (Supplementary Table 2B). Hub genes in bold (181) indicate common hub genes between Supplementary Table 3A and 3A-1. Blue genes in bold indicate common edges of common hub genes between Supplementary Table 3A and 3A-1. Supplementary Table 3B. Degree centrality analysis of the selected hub (328) genes with their edges in the tumor group after cutting off based on weight (≥0.0603) and average degree (≥ 3.4) for further analysis. Green filling indicates 25 common hub genes between the normal group (Supplementary Table 3B) and the tum [file 44342_2025_46_MOESM2_ESM.xlsx]

## Sheet: Supp_Table1
Gene expression network analysis identified CDK1 and KIF11 as possible key molecules in the development of colorectal cancer from normal tissue
Soo Bin Lee1, YoungSeon Noh1, Ji-Wook Moon2, Sung Won Han1,*,, Eun Sun Kim3,* and Ji-Yun Lee4,*
Supplementary Table 1. 9,427 genes selected (p-value < 0.001, p-value < adj_p-value) from DEG analysis of the tumor and their paired normal group with colorectal cancer collected from TCGA
Bold genes indicate the gene with the highest p-value drawn in the heat map.
* indicates adj_p-value = i/m×FDR Level, (i: rank, m: the number of total variable, FDR Level: 0.001).
Gene	median(log2)		p-value	*adj_p-value	Relative gene expression level [T/N]	Gene	median(log2)		p-value	*adj_p-value	Relative gene expression leve l[T/N]
	tumor	normal					tumor	normal
ABCA8	4.1119	9.67008	7.79049e-10	5.68246e-08	Down	ANKRD13B	8.17509	5.78536	7.79049e-10	5.68246e-08	Up
ABCG2	5.09345	10.3607	7.79049e-10	5.68246e-08	Down	B3GNTL1	6.81955	5.33878	7.79049e-10	5.68246e-08	Up
ABI3BP	5.81251	9.6605	7.79049e-10	5.68246e-08	Down	BYSL	9.44641	7.89611	7.79049e-10	5.68246e-08	Up
ACAA2	11.0872	12.8971	7.79049e-10	5.68246e-08	Down	C14orf79	7.26448	6.10095	7.79049e-10	5.68246e-08	Up
ACADM	9.57583	10.9487	7.79049e-10	5.68246e-08	Down	C16orf59	7.34973	5.6671	7.79049e-10	5.68246e-08	Up
ACADS	9.85195	12.2359	7.79049e-10	5.68246e-08	Down	C17orf96	7.90453	4.56861	7.79049e-10	5.68246e-08	Up
ACAT1	10.0024	11.4445	7.79049e-10	5.68246e-08	Down	C19orf28	10.5277	8.95766	7.79049e-10	5.68246e-08	Up
ADD1	11.748	12.5955	7.79049e-10	5.68246e-08	Down	C19orf48	11.0117	9.35967	7.79049e-10	5.68246e-08	Up
ADH1B	6.63143	11.5607	7.79049e-10	5.68246e-08	Down	C1orf135	6.64441	4.60679	7.79049e-10	5.68246e-08	Up
ADHFE1	2.82195	6.00156	7.79049e-10	5.68246e-08	Down	C20orf20	9.75183	8.06378	7.79049e-10	5.68246e-08	Up
AGPAT9	6.75938	9.47752	7.79049e-10	5.68246e-08	Down	C6orf223	9.23699	3.74009	7.79049e-10	5.68246e-08	Up
AHCYL2	10.4539	13.3562	7.79049e-10	5.68246e-08	Down	C7orf40	8.9621	7.286	7.79049e-10	5.68246e-08	Up
AKR1B10	6.77266	11.5541	7.79049e-10	5.68246e-08	Down	CBX8	7.87093	6.3781	7.79049e-10	5.68246e-08	Up
ANK3	8.54543	10.4776	7.79049e-10	5.68246e-08	Down	CCDC78	5.4377	1.96406	7.79049e-10	5.68246e-08	Up
ANKRD13A	9.66168	10.6314	7.79049e-10	5.68246e-08	Down	CCND1	12.0345	10.6532	7.79049e-10	5.68246e-08	Up
ANO5	3.93807	8.04311	7.79049e-10	5.68246e-08	Down	CDC25B	11.654	9.36719	7.79049e-10	5.68246e-08	Up
ASB7	8.53113	9.28271	7.79049e-10	5.68246e-08	Down	CEP72	7.40529	5.35646	7.79049e-10	5.68246e-08	Up
ASPA	1.61741	5.47024	7.79049e-10	5.68246e-08	Down	CLDN1	10.7946	6.00747	7.79049e-10	5.68246e-08	Up
ASTN1	0.936014	4.60121	7.79049e-10	5.68246e-08	Down	CNN2	12.0528	10.8988	7.79049e-10	5.68246e-08	Up
ASXL3	3.57501	5.98038	7.79049e-10	5.68246e-08	Down	CPNE7	8.39212	2.96054	7.79049e-10	5.68246e-08	Up
ATCAY	1.15658	4.31761	7.79049e-10	5.68246e-08	Down	CPOX	9.25368	8.44372	7.79049e-10	5.68246e-08	Up
B3GALT4	7.68314	9.18688	7.79049e-10	5.68246e-08	Down	CSNK1E	11.1786	10.1158	7.79049e-10	5.68246e-08	Up
BEST4	4.0841	10.5312	7.79049e-10	5.68246e-08	Down	CST1	8.43416	0.929312	7.79049e-10	5.68246e-08	Up
BMP3	4.27704	10.3274	7.79049e-10	5.68246e-08	Down	DDX31	8.55998	7.4496	7.79049e-10	5.68246e-08	Up
BMX	3.49083	6.92845	7.79049e-10	5.68246e-08	Down	EIF3B	12.6748	11.5772	7.79049e-10	5.68246e-08	Up
BTNL8	7.37715	10.6071	7.79049e-10	5.68246e-08	Down	ESM1	6.93578	1.54983	7.79049e-10	5.68246e-08	Up
C10orf76	9.229	9.87155	7.79049e-10	5.68246e-08	Down	ETV4	11.0856	5.45922	7.79049e-10	5.68246e-08	Up
C10orf99	10.1543	12.4324	7.79049e-10	5.68246e-08	Down	EXOSC7	9.43257	8.53179	7.79049e-10	5.68246e-08	Up
C11orf86	4.63929	9.24911	7.79049e-10	5.68246e-08	Down	FOXQ1	9.63229	3.60965	7.79049e-10	5.68246e-08	Up
C12orf53	2.93076	5.71713	7.79049e-10	5.68246e-08	Down	FXYD5	11.0624	9.1106	7.79049e-10	5.68246e-08	Up
C1orf115	8.8558	11.4296	7.79049e-10	5.68246e-08	Down	GABRD	4.65816	1.93952	7.79049e-10	5.68246e-08	Up
C2orf40	1.75631	6.31704	7.79049e-10	5.68246e-08	Down	GNB1L	7.89187	6.31738	7.79049e-10	5.68246e-08	Up
C2orf88	7.20066	11.2001	7.79049e-10	5.68246e-08	Down	GTPBP4	10.4283	9.31353	7.79049e-10	5.68246e-08	Up
CA7	3.65213	10.9767	7.79049e-10	5.68246e-08	Down	HAUS5	8.74374	7.57482	7.79049e-10	5.68246e-08	Up
CADM3	3.86969	9.29976	7.79049e-10	5.68246e-08	Down	HM13	12.1958	11.0814	7.79049e-10	5.68246e-08	Up
CALCOCO2	10.7893	11.8601	7.79049e-10	5.68246e-08	Down	IL11	5.87995	1.58402	7.79049e-10	5.68246e-08	Up
CBLN2	2.53058	5.46547	7.79049e-10	5.68246e-08	Down	IL23A	5.06034	2.50729	7.79049e-10	5.68246e-08	Up
CDKL2	2.58759	5.06997	7.79049e-10	5.68246e-08	Down	IPO4	10.6789	9.42754	7.79049e-10	5.68246e-08	Up
CDKN2BAS	4.01332	9.40922	7.79049e-10	5.68246e-08	Down	JUB	8.84001	5.86279	7.79049e-10	5.68246e-08	Up
CHAT	0	2.34137	7.79049e-10	5.68246e-08	Down	KAT2A	10.825	9.35016	7.79049e-10	5.68246e-08	Up
CHGB	4.79717	8.0984	7.79049e-10	5.68246e-08	Down	KIAA1199	11.8108	5.84116	7.79049e-10	5.68246e-08	Up
CHL1	5.59894	8.19693	7.79049e-10	5.68246e-08	Down	KIAA1257	6.81246	3.06906	7.79049e-10	5.68246e-08	Up
CHP	11.6236	13.0355	7.79049e-10	5.68246e-08	Down	KLHL35	5.83624	2.83468	7.79049e-10	5.68246e-08	Up
CLDN23	8.14155	11.0968	7.79049e-10	5.68246e-08	Down	KLK6	6.59106	0.457797	7.79049e-10	5.68246e-08	Up
CLDN8	1.8857	9.56756	7.79049e-10	5.68246e-08	Down	KRT80	9.64989	2.81913	7.79049e-10	5.68246e-08	Up
CLEC9A	1.42357	4.20399	7.79049e-10	5.68246e-08	Down	LOC388796	9.54408	7.57763	7.79049e-10	5.68246e-08	Up
CMBL	10.5423	12.3779	7.79049e-10	5.68246e-08	Down	LOC92659	6.60144	3.85375	7.79049e-10	5.68246e-08	Up
CNST	8.99354	9.88726	7.79049e-10	5.68246e-08	Down	LRRC8E	8.33476	5.39405	7.79049e-10	5.68246e-08	Up
CNTN2	1.60505	5.59861	7.79049e-10	5.68246e-08	Down	MARS	11.4098	10.5207	7.79049e-10	5.68246e-08	Up
CP	4.65249	8.18555	7.79049e-10	5.68246e-08	Down	MMP7	8.37162	1.91124	7.79049e-10	5.68246e-08	Up
CRHBP	1.24048	3.57122	7.79049e-10	5.68246e-08	Down	MTHFD1L	9.89428	7.40007	7.79049e-10	5.68246e-08	Up
CTNND2	1.51286	5.01413	7.79049e-10	5.68246e-08	Down	MYBL2	10.9661	9.15263	7.79049e-10	5.68246e-08	Up
DHDDS	9.5009	10.7074	7.79049e-10	5.68246e-08	Down	NFE2L3	11.2461	8.84739	7.79049e-10	5.68246e-08	Up
DIRAS1	3.28502	5.88983	7.79049e-10	5.68246e-08	Down	NOC4L	9.27006	8.46545	7.79049e-10	5.68246e-08	Up
DNAJC28	3.40941	5.03168	7.79049e-10	5.68246e-08	Down	NOL6	10.663	9.51886	7.79049e-10	5.68246e-08	Up
DPF3	3.7939	6.92317	7.79049e-10	5.68246e-08	Down	NONO	13.085	12.2752	7.79049e-10	5.68246e-08	Up
EDIL3	7.67671	9.724	7.79049e-10	5.68246e-08	Down	NOP2	10.3561	8.93376	7.79049e-10	5.68246e-08	Up
EDN3	6.89342	10.3441	7.79049e-10	5.68246e-08	Down	NOTUM	6.74248	1.10983	7.79049e-10	5.68246e-08	Up
EGLN1	10.1478	11.0152	7.79049e-10	5.68246e-08	Down	ORC6L	8.66522	6.23234	7.79049e-10	5.68246e-08	Up
EIF4E3	8.65697	10.5286	7.79049e-10	5.68246e-08	Down	PABPC3	9.27252	7.95523	7.79049e-10	5.68246e-08	Up
ENDOD1	9.91513	11.6142	7.79049e-10	5.68246e-08	Down	PAFAH1B3	9.90127	8.5531	7.79049e-10	5.68246e-08	Up
ENPP6	2.26224	5.55567	7.79049e-10	5.68246e-08	Down	PAQR4	10.3965	8.47913	7.79049e-10	5.68246e-08	Up
ETFDH	8.31512	10.2311	7.79049e-10	5.68246e-08	Down	PKMYT1	9.46846	7.58967	7.79049e-10	5.68246e-08	Up
FABP1	11.8391	15.6945	7.79049e-10	5.68246e-08	Down	PLEKHN1	6.32279	2.37615	7.79049e-10	5.68246e-08	Up
FAM107A	5.37707	9.12826	7.79049e-10	5.68246e-08	Down	PMS2L3	6.00952	4.685	7.79049e-10	5.68246e-08	Up
FAM126B	8.41015	9.48794	7.79049e-10	5.68246e-08	Down	POLD2	11.6034	10.4341	7.79049e-10	5.68246e-08	Up
FAM135B	1.17199	5.69154	7.79049e-10	5.68246e-08	Down	PYCR1	11.5286	9.85882	7.79049e-10	5.68246e-08	Up
FAM162A	10.1088	11.4445	7.79049e-10	5.68246e-08	Down	QSOX2	9.35652	8.16643	7.79049e-10	5.68246e-08	Up
FAM180B	0.478578	3.82726	7.79049e-10	5.68246e-08	Down	RCL1	8.76375	7.78988	7.79049e-10	5.68246e-08	Up
FAM19A2	2.53931	4.56679	7.79049e-10	5.68246e-08	Down	RHPN1	8.54127	5.43691	7.79049e-10	5.68246e-08	Up
FBLIM1	10.6892	11.95	7.79049e-10	5.68246e-08	Down	RIPK2	8.94722	7.63471	7.79049e-10	5.68246e-08	Up
FEV	1.2062	5.34974	7.79049e-10	5.68246e-08	Down	RNF183	6.00285	2.88115	7.79049e-10	5.68246e-08	Up
FEZ2	9.09128	10.0577	7.79049e-10	5.68246e-08	Down	RNPS1	11.8834	11.1762	7.79049e-10	5.68246e-08	Up
FNBP1	9.32684	10.9687	7.79049e-10	5.68246e-08	Down	RP9	7.7365	6.69814	7.79049e-10	5.68246e-08	Up
FNIP2	9.13158	10.2178	7.79049e-10	5.68246e-08	Down	RPL7L1	10.1997	9.30482	7.79049e-10	5.68246e-08	Up
FRMPD4	0	3.13853	7.79049e-10	5.68246e-08	Down	RRS1	9.67108	8.54062	7.79049e-10	5.68246e-08	Up
GCNT2	4.68912	8.86616	7.79049e-10	5.68246e-08	Down	RUVBL1	10.5519	9.19739	7.79049e-10	5.68246e-08	Up
GDPD2	4.97149	8.58902	7.79049e-10	5.68246e-08	Down	S100A11	12.9685	11.022	7.79049e-10	5.68246e-08	Up
GFRA2	3.64181	7.23263	7.79049e-10	5.68246e-08	Down	SCLY	9.08147	7.99322	7.79049e-10	5.68246e-08	Up
GLIPR2	8.37805	10.3484	7.79049e-10	5.68246e-08	Down	SDCCAG3	9.97874	8.82496	7.79049e-10	5.68246e-08	Up
GLP2R	2.03035	6.11675	7.79049e-10	5.68246e-08	Down	SHMT2	11.7708	10.4391	7.79049e-10	5.68246e-08	Up
GLTP	9.50044	11.146	7.79049e-10	5.68246e-08	Down	SLC25A22	9.66181	8.55731	7.79049e-10	5.68246e-08	Up
GNG7	5.63473	8.34851	7.79049e-10	5.68246e-08	Down	SLC4A11	6.62853	2.80033	7.79049e-10	5.68246e-08	Up
GRAMD3	8.62577	10.1272	7.79049e-10	5.68246e-08	Down	SLC6A6	11.1829	8.17285	7.79049e-10	5.68246e-08	Up
GREM2	5.59342	9.93771	7.79049e-10	5.68246e-08	Down	SLC7A5	11.9776	8.72503	7.79049e-10	5.68246e-08	Up
GRIA4	1.55587	4.42808	7.79049e-10	5.68246e-08	Down	SMOX	8.9117	6.68465	7.79049e-10	5.68246e-08	Up
GRIK1	0.575165	3.14308	7.79049e-10	5.68246e-08	Down	SMYD5	9.65206	8.72049	7.79049e-10	5.68246e-08	Up
GSG1L	0	2.82434	7.79049e-10	5.68246e-08	Down	SND1	12.7715	11.8359	7.79049e-10	5.68246e-08	Up
GUCA2A	7.17878	13.2043	7.79049e-10	5.68246e-08	Down	SNTB1	10.2432	8.04935	7.79049e-10	5.68246e-08	Up
GUCA2B	3.62466	10.7736	7.79049e-10	5.68246e-08	Down	SPTBN2	9.60602	6.29997	7.79049e-10	5.68246e-08	Up
HADHA	12.1367	13.1861	7.79049e-10	5.68246e-08	Down	SRM	10.6735	9.30122	7.79049e-10	5.68246e-08	Up
HADHB	10.9391	11.9775	7.79049e-10	5.68246e-08	Down	SULT2B1	8.79089	5.17385	7.79049e-10	5.68246e-08	Up
HDHD2	8.46062	9.41283	7.79049e-10	5.68246e-08	Down	TEAD4	9.05834	6.80996	7.79049e-10	5.68246e-08	Up
HERC3	8.78998	9.82839	7.79049e-10	5.68246e-08	Down	TESC	9.85129	5.55439	7.79049e-10	5.68246e-08	Up
HIGD1A	10.9858	12.8884	7.79049e-10	5.68246e-08	Down	TGFBI	14.329	10.9723	7.79049e-10	5.68246e-08	Up
HMGCLL1	1.18662	3.62704	7.79049e-10	5.68246e-08	Down	TH1L	11.4969	10.0939	7.79049e-10	5.68246e-08	Up
HMX2	0	2.58802	7.79049e-10	5.68246e-08	Down	TMEM132A	9.65783	7.09021	7.79049e-10	5.68246e-08	Up
HPGDS	3.3529	6.69228	7.79049e-10	5.68246e-08	Down	TOMM34	10.7326	9.18394	7.79049e-10	5.68246e-08	Up
HPGD	8.74671	12.0782	7.79049e-10	5.68246e-08	Down	TRAP1	11.9102	10.7501	7.79049e-10	5.68246e-08	Up
HPSE2	1.78588	5.07108	7.79049e-10	5.68246e-08	Down	TRIB3	10.5152	6.80221	7.79049e-10	5.68246e-08	Up
HRCT1	6.81057	9.14607	7.79049e-10	5.68246e-08	Down	TRIP13	9.03372	6.81167	7.79049e-10	5.68246e-08	Up
HSD17B2	7.86516	11.4376	7.79049e-10	5.68246e-08	Down	TRMT1	9.81508	8.62086	7.79049e-10	5.68246e-08	Up
HTR4	2.79148	6.23743	7.79049e-10	5.68246e-08	Down	TROAP	8.85256	6.96586	7.79049e-10	5.68246e-08	Up
IL6R	6.904	9.78658	7.79049e-10	5.68246e-08	Down	TXNRD3IT1	7.29269	6.08101	7.79049e-10	5.68246e-08	Up
INA	2.49896	5.65785	7.79049e-10	5.68246e-08	Down	UBE2I	11.2998	10.5715	7.79049e-10	5.68246e-08	Up
IQGAP2	9.28425	11.3561	7.79049e-10	5.68246e-08	Down	URB2	9.14344	7.82923	7.79049e-10	5.68246e-08	Up
ITM2C	12.9479	15.6048	7.79049e-10	5.68246e-08	Down	WDR74	9.77822	8.65304	7.79049e-10	5.68246e-08	Up
KCNE2	1.45956	3.86454	7.79049e-10	5.68246e-08	Down	WNT2	7.62089	1.72303	7.79049e-10	5.68246e-08	Up
KCTD9	8.9476	10.303	7.79049e-10	5.68246e-08	Down	YDJC	9.33429	8.32376	7.79049e-10	5.68246e-08	Up
KHDRBS2	0	2.86179	7.79049e-10	5.68246e-08	Down	YTHDF1	10.8164	9.99241	7.79049e-10	5.68246e-08	Up
KIAA0513	8.10914	10.1553	7.79049e-10	5.68246e-08	Down	ZMYND19	9.01736	7.74773	7.79049e-10	5.68246e-08	Up
KIAA1737	9.2524	10.4929	7.79049e-10	5.68246e-08	Down	ZSWIM4	8.48673	6.92694	7.79049e-10	5.68246e-08	Up
KIAA2022	1.78948	5.61675	7.79049e-10	5.68246e-08	Down	ARNTL2	7.38664	5.13051	8.27893e-10	2.02864e-05	Up
KIF1A	2.26618	6.95081	7.79049e-10	5.68246e-08	Down	C3orf31	7.79318	6.91078	8.27893e-10	2.02864e-05	Up
KRT24	0	6.23905	7.79049e-10	5.68246e-08	Down	C9orf140	10.9681	8.90007	8.27893e-10	2.02864e-05	Up
LDHD	7.45112	10.6549	7.79049e-10	5.68246e-08	Down	CARD14	6.11134	3.59045	8.27893e-10	2.02864e-05	Up
LGI1	0	5.16588	7.79049e-10	5.68246e-08	Down	CBX2	8.0256	4.6124	8.27893e-10	2.02864e-05	Up
LIFR	5.50295	9.23556	7.79049e-10	5.68246e-08	Down	CDH3	10.9099	4.24815	8.27893e-10	2.02864e-05	Up
LMX1A	0.486133	3.73054	7.79049e-10	5.68246e-08	Down	CDK5RAP1	9.34739	8.54634	8.27893e-10	2.02864e-05	Up
LOC283267	7.38305	8.64285	7.79049e-10	5.68246e-08	Down	CELSR1	9.63725	7.01949	8.27893e-10	2.02864e-05	Up
LPHN3	4.55362	7.20122	7.79049e-10	5.68246e-08	Down	CHPF	11.8021	10.1364	8.27893e-10	2.02864e-05	Up
MAMDC2	3.64199	8.82391	7.79049e-10	5.68246e-08	Down	COL7A1	8.75777	5.12921	8.27893e-10	2.02864e-05	Up
METTL7A	9.32906	12.2254	7.79049e-10	5.68246e-08	Down	CPSF4	9.41803	8.58302	8.27893e-10	2.02864e-05	Up
MGST3	10.9154	11.8312	7.79049e-10	5.68246e-08	Down	DDX56	10.8868	9.85545	8.27893e-10	2.02864e-05	Up
MIER1	9.75806	10.9593	7.79049e-10	5.68246e-08	Down	DKC1	11.5576	10.1443	8.27893e-10	2.02864e-05	Up
MMP28	6.98925	10.0489	7.79049e-10	5.68246e-08	Down	ENC1	11.6246	9.8729	8.27893e-10	2.02864e-05	Up
MMRN1	5.59944	9.17099	7.79049e-10	5.68246e-08	Down	EXOSC2	9.30936	8.26312	8.27893e-10	2.02864e-05	Up
MPP5	9.34235	10.2322	7.79049e-10	5.68246e-08	Down	FJX1	6.57888	3.89113	8.27893e-10	2.02864e-05	Up
MT1M	5.17097	10.4494	7.79049e-10	5.68246e-08	Down	GLS2	6.80327	3.85658	8.27893e-10	2.02864e-05	Up
MUL1	9.40226	10.1743	7.79049e-10	5.68246e-08	Down	GTF2IRD1	10.5683	8.30909	8.27893e-10	2.02864e-05	Up
MUSK	0.964291	4.52866	7.79049e-10	5.68246e-08	Down	GYLTL1B	9.39672	4.85929	8.27893e-10	2.02864e-05	Up
MUT	9.49828	10.3223	7.79049e-10	5.68246e-08	Down	HAGHL	7.07341	3.69982	8.27893e-10	2.02864e-05	Up
MXI1	9.54647	11.1138	7.79049e-10	5.68246e-08	Down	HSP90AB2P	6.33218	4.70494	8.27893e-10	2.02864e-05	Up
MYOM1	4.28844	7.2993	7.79049e-10	5.68246e-08	Down	INHBA	7.60122	2.40852	8.27893e-10	2.02864e-05	Up
NAP1L2	2.73101	6.35804	7.79049e-10	5.68246e-08	Down	KIAA0406	9.71472	8.70752	8.27893e-10	2.02864e-05	Up
NEFM	1.90412	5.03151	7.79049e-10	5.68246e-08	Down	KIAA1549	9.33744	6.91217	8.27893e-10	2.02864e-05	Up
NEUROD1	0	5.29645	7.79049e-10	5.68246e-08	Down	LRP8	8.35195	4.67525	8.27893e-10	2.02864e-05	Up
NKX2.3	6.0364	8.59815	7.79049e-10	5.68246e-08	Down	LRRC61	9.01628	8.00778	8.27893e-10	2.02864e-05	Up
NPY2R	0	4.617	7.79049e-10	5.68246e-08	Down	MEX3D	9.1835	8.20285	8.27893e-10	2.02864e-05	Up
NR3C2	8.42331	11.3714	7.79049e-10	5.68246e-08	Down	MMP11	11.2	7.32499	8.27893e-10	2.02864e-05	Up
NRXN1	1.617	6.88351	7.79049e-10	5.68246e-08	Down	NOP56	11.6444	10.2234	8.27893e-10	2.02864e-05	Up
OLFM3	0.523655	3.64629	7.79049e-10	5.68246e-08	Down	NPRL3	9.98472	8.91022	8.27893e-10	2.02864e-05	Up
OSTBETA	5.4853	9.80086	7.79049e-10	5.68246e-08	Down	NSUN5	9.91707	8.90311	8.27893e-10	2.02864e-05	Up
OTOP2	0.723443	10.3867	7.79049e-10	5.68246e-08	Down	PKP1	7.09034	3.61942	8.27893e-10	2.02864e-05	Up
OTOP3	0	4.78688	7.79049e-10	5.68246e-08	Down	PLOD3	11.9243	10.9005	8.27893e-10	2.02864e-05	Up
P2RX2	0	3.81091	7.79049e-10	5.68246e-08	Down	PRR7	7.19432	4.00117	8.27893e-10	2.02864e-05	Up
P2RY12	2.04363	4.8525	7.79049e-10	5.68246e-08	Down	PSAT1	10.3257	7.52894	8.27893e-10	2.02864e-05	Up
P2RY1	5.6311	8.24006	7.79049e-10	5.68246e-08	Down	PTRH1	7.93992	6.60424	8.27893e-10	2.02864e-05	Up
PADI2	9.6989	13.4497	7.79049e-10	5.68246e-08	Down	PUS1	9.67373	8.31838	8.27893e-10	2.02864e-05	Up
PCSK2	0.583529	6.65765	7.79049e-10	5.68246e-08	Down	PYCRL	9.1703	7.65992	8.27893e-10	2.02864e-05	Up
PDCD4	10.9353	12.9806	7.79049e-10	5.68246e-08	Down	RNASEH2A	9.75563	8.36653	8.27893e-10	2.02864e-05	Up
PDE5A	8.56611	10.4853	7.79049e-10	5.68246e-08	Down	S100A2	6.25215	2.74208	8.27893e-10	2.02864e-05	Up
PDK4	8.4127	11.3435	7.79049e-10	5.68246e-08	Down	SALL4	5.90353	1.56042	8.27893e-10	2.02864e-05	Up
PEX26	9.13395	10.9558	7.79049e-10	5.68246e-08	Down	SIGMAR1	11.546	10.4217	8.27893e-10	2.02864e-05	Up
PGM1	10.3128	11.8343	7.79049e-10	5.68246e-08	Down	SLC39A10	9.36345	7.68017	8.27893e-10	2.02864e-05	Up
PHOX2B	0.254113	5.1734	7.79049e-10	5.68246e-08	Down	SOX9	12.1862	10.5125	8.27893e-10	2.02864e-05	Up
PINK1	10.2522	11.6201	7.79049e-10	5.68246e-08	Down	SPATA12	4.23934	1.5399	8.27893e-10	2.02864e-05	Up
PJA2	10.5329	11.7834	7.79049e-10	5.68246e-08	Down	STRA6	6.66227	1.84489	8.27893e-10	2.02864e-05	Up
PKHD1L1	1.74653	6.1002	7.79049e-10	5.68246e-08	Down	TMEM161A	9.84376	8.75001	8.27893e-10	2.02864e-05	Up
PKIB	6.3995	11.4001	7.79049e-10	5.68246e-08	Down	TMEM206	7.84084	6.28253	8.27893e-10	2.02864e-05	Up
PKNOX2	3.01375	5.88467	7.79049e-10	5.68246e-08	Down	TOP1MT	10.2977	8.6379	8.27893e-10	2.02864e-05	Up
PLAC9	3.85915	7.43	7.79049e-10	5.68246e-08	Down	TRIM29	10.69	6.19386	8.27893e-10	2.02864e-05	Up
PLCD1	8.46971	10.5784	7.79049e-10	5.68246e-08	Down	UBE2C	10.4802	8.62756	8.27893e-10	2.02864e-05	Up
PLCE1	8.63739	11.0706	7.79049e-10	5.68246e-08	Down	UBE2S	9.80847	7.88647	8.27893e-10	2.02864e-05	Up
PLP1	2.76674	8.70656	7.79049e-10	5.68246e-08	Down	UHRF1	9.28161	7.01414	8.27893e-10	2.02864e-05	Up
PLSCR4	8.29473	9.84572	7.79049e-10	5.68246e-08	Down	ULBP2	4.69608	1.46884	8.27893e-10	2.02864e-05	Up
PPAP2A	9.19025	11.0667	7.79049e-10	5.68246e-08	Down	ZC3HAV1L	6.59083	4.48734	8.27893e-10	2.02864e-05	Up
PPP2R3A	6.98803	9.23406	7.79049e-10	5.68246e-08	Down	ZNF692	8.69741	7.22493	8.27893e-10	2.02864e-05	Up
PRKACA	10.1763	10.801	7.79049e-10	5.68246e-08	Down	ALG3	10.5437	9.73577	8.79719e-10	2.87533e-05	Up
PRKACB	9.38698	11.9221	7.79049e-10	5.68246e-08	Down	C7orf27	10.5793	9.67261	8.79719e-10	2.87533e-05	Up
PRKG2	2.9757	7.19749	7.79049e-10	5.68246e-08	Down	C7orf47	8.63812	7.49491	8.79719e-10	2.87533e-05	Up
PRPH	3.30333	7.87556	7.79049e-10	5.68246e-08	Down	C8orf30A	10.1574	8.79145	8.79719e-10	2.87533e-05	Up
PYY	2.77633	10.4414	7.79049e-10	5.68246e-08	Down	CAD	11.0715	9.64548	8.79719e-10	2.87533e-05	Up
RAP1A	10.1182	11.1591	7.79049e-10	5.68246e-08	Down	CDCA5	9.80877	8.37647	8.79719e-10	2.87533e-05	Up
RCAN2	7.05412	9.16508	7.79049e-10	5.68246e-08	Down	DDX55	8.99507	7.97509	8.79719e-10	2.87533e-05	Up
RELL1	7.96016	9.43554	7.79049e-10	5.68246e-08	Down	FARSA	11.0579	10.3968	8.79719e-10	2.87533e-05	Up
RETSAT	11.1142	12.9066	7.79049e-10	5.68246e-08	Down	FBL	12.0363	11.289	8.79719e-10	2.87533e-05	Up
RHOC	12.4311	13.294	7.79049e-10	5.68246e-08	Down	IFRD2	10.8624	9.81593	8.79719e-10	2.87533e-05	Up
RILP	7.48667	9.22931	7.79049e-10	5.68246e-08	Down	MAPK15	5.10702	1.57734	8.79719e-10	2.87533e-05	Up
RIOK3	10.3666	12.0327	7.79049e-10	5.68246e-08	Down	MSI2	8.8227	7.43654	8.79719e-10	2.87533e-05	Up
RNASEL	7.95489	9.23931	7.79049e-10	5.68246e-08	Down	NOB1	11.0896	9.8671	8.79719e-10	2.87533e-05	Up
RNF112	3.05967	5.60383	7.79049e-10	5.68246e-08	Down	NUDT1	8.52163	7.51988	8.79719e-10	2.87533e-05	Up
RNF152	3.77189	6.86047	7.79049e-10	5.68246e-08	Down	PDCD2L	8.22692	6.7426	8.79719e-10	2.87533e-05	Up
RUNDC3B	4.49388	7.33073	7.79049e-10	5.68246e-08	Down	PFDN2	9.856	8.98379	8.79719e-10	2.87533e-05	Up
RXRG	1.15797	5.06274	7.79049e-10	5.68246e-08	Down	PLXNA1	10.8755	9.45854	8.79719e-10	2.87533e-05	Up
SCARA5	6.42983	10.8373	7.79049e-10	5.68246e-08	Down	POLR1C	9.61568	8.33323	8.79719e-10	2.87533e-05	Up
SCG3	2.1321	5.78125	7.79049e-10	5.68246e-08	Down	PPM1H	9.91575	7.74271	8.79719e-10	2.87533e-05	Up
SCGN	2.58666	8.2122	7.79049e-10	5.68246e-08	Down	PPP1R14B	10.7484	9.74619	8.79719e-10	2.87533e-05	Up
SCN11A	1.60265	5.11456	7.79049e-10	5.68246e-08	Down	PRSS22	8.10336	3.66275	8.79719e-10	2.87533e-05	Up
SCN3A	3.23391	5.61847	7.79049e-10	5.68246e-08	Down	PTCD1	9.42726	8.44577	8.79719e-10	2.87533e-05	Up
SCN9A	4.74776	8.54535	7.79049e-10	5.68246e-08	Down	RHBDF2	9.95077	8.41059	8.79719e-10	2.87533e-05	Up
SCP2	11.3068	12.3917	7.79049e-10	5.68246e-08	Down	TFR2	6.2734	3.19229	8.79719e-10	2.87533e-05	Up
SDCBP2	9.85059	12.4059	7.79049e-10	5.68246e-08	Down	TTYH3	12.0447	10.4266	8.79719e-10	2.87533e-05	Up
SDHD	11.0172	12.0739	7.79049e-10	5.68246e-08	Down	ZNF259	9.903	9.00711	8.79719e-10	2.87533e-05	Up
SEMA6A	8.07916	11.2396	7.79049e-10	5.68246e-08	Down	ACTR3B	7.96882	6.64822	9.34705e-10	3.35265e-05	Up
SEMA6D	6.95515	9.98385	7.79049e-10	5.68246e-08	Down	AEN	10.011	8.4664	9.34705e-10	3.35265e-05	Up
SGCG	0.608501	3.79101	7.79049e-10	5.68246e-08	Down	AGAP3	10.8015	9.67771	9.34705e-10	3.35265e-05	Up
SH2D7	1.79871	5.9218	7.79049e-10	5.68246e-08	Down	ARFGAP1	11.054	10.093	9.34705e-10	3.35265e-05	Up
SLC17A4	6.12581	9.55422	7.79049e-10	5.68246e-08	Down	ATP6V1C2	7.7224	5.62145	9.34705e-10	3.35265e-05	Up
SLC17A8	0.515405	4.90576	7.79049e-10	5.68246e-08	Down	C10orf2	9.35529	7.84816	9.34705e-10	3.35265e-05	Up
SLC22A18AS	6.95017	9.39328	7.79049e-10	5.68246e-08	Down	C11orf84	9.1341	7.53813	9.34705e-10	3.35265e-05	Up
SLC25A20	8.65057	10.2314	7.79049e-10	5.68246e-08	Down	C2CD4A	8.57155	4.0198	9.34705e-10	3.35265e-05	Up
SLC25A23	10.7018	12.388	7.79049e-10	5.68246e-08	Down	C2orf70	5.55146	1.84548	9.34705e-10	3.35265e-05	Up
SLC25A34	4.36971	8.49744	7.79049e-10	5.68246e-08	Down	C9orf114	9.51177	8.80993	9.34705e-10	3.35265e-05	Up
SLC26A3	10.0209	16.0931	7.79049e-10	5.68246e-08	Down	CBX4	9.56388	8.08317	9.34705e-10	3.35265e-05	Up
SLC27A6	0.948054	3.94514	7.79049e-10	5.68246e-08	Down	CHAC1	7.61512	5.81178	9.34705e-10	3.35265e-05	Up
SLC2A13	7.85116	9.62595	7.79049e-10	5.68246e-08	Down	COL11A1	8.85845	2.13572	9.34705e-10	3.35265e-05	Up
SLC30A10	2.43514	8.24284	7.79049e-10	5.68246e-08	Down	DDN	5.93988	1.89826	9.34705e-10	3.35265e-05	Up
SLC4A4	7.16696	12.5646	7.79049e-10	5.68246e-08	Down	EGFL6	5.71123	2.15733	9.34705e-10	3.35265e-05	Up
SLC9A2	8.25643	11.0409	7.79049e-10	5.68246e-08	Down	EIF2S2	11.3831	10.4098	9.34705e-10	3.35265e-05	Up
SMPD1	9.00806	10.7831	7.79049e-10	5.68246e-08	Down	EXOSC5	9.57426	8.26906	9.34705e-10	3.35265e-05	Up
SMPDL3A	8.33401	11.2012	7.79049e-10	5.68246e-08	Down	FANCA	9.37811	7.74149	9.34705e-10	3.35265e-05	Up
SNX24	6.11953	7.7827	7.79049e-10	5.68246e-08	Down	FUT1	7.29863	4.73134	9.34705e-10	3.35265e-05	Up
SOCS6	9.12081	10.3527	7.79049e-10	5.68246e-08	Down	GRIN2D	9.54812	4.3675	9.34705e-10	3.35265e-05	Up
SPIB	4.56112	9.77213	7.79049e-10	5.68246e-08	Down	GRINA	12.1588	10.7489	9.34705e-10	3.35265e-05	Up
SST	1.69507	7.70093	7.79049e-10	5.68246e-08	Down	GTPBP3	8.78901	7.77281	9.34705e-10	3.35265e-05	Up
STBD1	8.64909	10.5287	7.79049e-10	5.68246e-08	Down	HNRNPA1L2	11.8837	10.9507	9.34705e-10	3.35265e-05	Up
SULT1A1	8.78385	11.1299	7.79049e-10	5.68246e-08	Down	IFITM1	13.2931	11.0606	9.34705e-10	3.35265e-05	Up
SULT1A2	4.8152	8.77276	7.79049e-10	5.68246e-08	Down	LAS1L	10.2161	9.27205	9.34705e-10	3.35265e-05	Up
TAT	0.803183	4.48192	7.79049e-10	5.68246e-08	Down	MCM7	12.3964	11.068	9.34705e-10	3.35265e-05	Up
TCN2	8.80733	10.2959	7.79049e-10	5.68246e-08	Down	MDFI	8.01116	4.45688	9.34705e-10	3.35265e-05	Up
TCP11L1	7.06849	8.14229	7.79049e-10	5.68246e-08	Down	METTL11A	9.4399	8.35955	9.34705e-10	3.35265e-05	Up
TEF	8.3844	10.164	7.79049e-10	5.68246e-08	Down	NT5DC2	10.2383	8.88514	9.34705e-10	3.35265e-05	Up
TMEFF2	0	3.96873	7.79049e-10	5.68246e-08	Down	PDX1	8.30152	3.66651	9.34705e-10	3.35265e-05	Up
TMEM220	5.81658	8.24922	7.79049e-10	5.68246e-08	Down	PLK1	10.4312	8.99172	9.34705e-10	3.35265e-05	Up
TMIGD1	2.24365	11.0538	7.79049e-10	5.68246e-08	Down	POLR2D	9.66435	8.65722	9.34705e-10	3.35265e-05	Up
TP53INP2	9.54283	12.248	7.79049e-10	5.68246e-08	Down	POP1	8.19025	6.8635	9.34705e-10	3.35265e-05	Up
TRAK2	9.88441	10.9965	7.79049e-10	5.68246e-08	Down	RECQL4	9.45043	7.30881	9.34705e-10	3.35265e-05	Up
UGP2	10.833	12.9857	7.79049e-10	5.68246e-08	Down	RP9P	7.72934	6.7153	9.34705e-10	3.35265e-05	Up
UGT1A10	7.19064	11.455	7.79049e-10	5.68246e-08	Down	RRP9	9.75561	8.41973	9.34705e-10	3.35265e-05	Up
UGT1A8	4.63583	9.56925	7.79049e-10	5.68246e-08	Down	SIM2	8.37729	3.85909	9.34705e-10	3.35265e-05	Up
UNC5D	0.874184	3.41493	7.79049e-10	5.68246e-08	Down	SLC5A6	11.1174	9.47823	9.34705e-10	3.35265e-05	Up
UQCRFS1	11.0184	11.9622	7.79049e-10	5.68246e-08	Down	SLCO4A1	10.6041	6.87126	9.34705e-10	3.35265e-05	Up
USP2	5.0453	9.27021	7.79049e-10	5.68246e-08	Down	SUV39H1	8.86085	7.77249	9.34705e-10	3.35265e-05	Up
VAPA	10.8826	11.9639	7.79049e-10	5.68246e-08	Down	TFAP4	9.12324	7.73783	9.34705e-10	3.35265e-05	Up
VPS4B	10.198	11.1919	7.79049e-10	5.68246e-08	Down	TMEM185B	9.18347	8.25325	9.34705e-10	3.35265e-05	Up
VSTM2A	1.36968	6.47246	7.79049e-10	5.68246e-08	Down	WDR62	8.21371	6.21207	9.34705e-10	3.35265e-05	Up
WASL	10.7643	11.7679	7.79049e-10	5.68246e-08	Down	ZNF74	8.51108	7.36345	9.34705e-10	3.35265e-05	Up
ZADH2	9.40209	10.4422	7.79049e-10	5.68246e-08	Down	ATIC	11.4931	10.5209	9.93037e-10	4.04591e-05	Up
ZBTB16	2.0124	5.88556	7.79049e-10	5.68246e-08	Down	C16orf55	7.68234	6.50726	9.93037e-10	4.04591e-05	Up
ZFP3	7.0619	8.29013	7.79049e-10	5.68246e-08	Down	C19orf45	5.46975	2.91195	9.93037e-10	4.04591e-05	Up
ZG16	8.07539	14.324	7.79049e-10	5.68246e-08	Down	C7orf68	9.21301	6.91291	9.93037e-10	4.04591e-05	Up
ZNF132	4.786	6.06032	7.79049e-10	5.68246e-08	Down	CA9	8.635	3.28633	9.93037e-10	4.04591e-05	Up
ZNF536	2.58805	5.54793	7.79049e-10	5.68246e-08	Down	CCDC86	9.93092	8.56555	9.93037e-10	4.04591e-05	Up
AADACL2	0	2.89497	8.27893e-10	2.02864e-05	Down	CCNJ	8.16516	7.29389	9.93037e-10	4.04591e-05	Up
ABCC13	3.39972	7.08813	8.27893e-10	2.02864e-05	Down	CCT3	12.8129	11.9897	9.93037e-10	4.04591e-05	Up
ABCD3	10.3452	11.4698	8.27893e-10	2.02864e-05	Down	CMTM8	8.07904	6.76551	9.93037e-10	4.04591e-05	Up
ADH1C	8.44515	13.0583	8.27893e-10	2.02864e-05	Down	COL10A1	7.99642	1.20184	9.93037e-10	4.04591e-05	Up
ALPI	4.48781	9.3389	8.27893e-10	2.02864e-05	Down	CSTF1	9.63389	9.02297	9.93037e-10	4.04591e-05	Up
ANGPTL7	0.927297	5.81118	8.27893e-10	2.02864e-05	Down	DDX12	7.47652	5.56052	9.93037e-10	4.04591e-05	Up
ARHGAP20	3.86293	6.61465	8.27893e-10	2.02864e-05	Down	FAM89A	7.82251	5.9091	9.93037e-10	4.04591e-05	Up
ARHGEF37	7.82422	9.5305	8.27893e-10	2.02864e-05	Down	FTSJ1	9.93055	8.74256	9.93037e-10	4.04591e-05	Up
BCAR3	8.3921	9.98897	8.27893e-10	2.02864e-05	Down	GDPD5	9.06201	6.62528	9.93037e-10	4.04591e-05	Up
BRP44L	9.02207	10.3235	8.27893e-10	2.02864e-05	Down	JPH1	9.32628	7.46779	9.93037e-10	4.04591e-05	Up
C6orf105	6.86293	11.0038	8.27893e-10	2.02864e-05	Down	LOC642846	7.82375	6.05626	9.93037e-10	4.04591e-05	Up
CAB39	11.0063	11.9243	8.27893e-10	2.02864e-05	Down	MFSD2B	6.92214	5.24944	9.93037e-10	4.04591e-05	Up
CADM2	0.581998	4.45525	8.27893e-10	2.02864e-05	Down	MRI1	9.08478	8.30353	9.93037e-10	4.04591e-05	Up
CAT	10.8324	11.7987	8.27893e-10	2.02864e-05	Down	NAT9	9.45039	8.33806	9.93037e-10	4.04591e-05	Up
CCDC152	5.40019	7.80437	8.27893e-10	2.02864e-05	Down	RRP1	9.71324	8.65213	9.93037e-10	4.04591e-05	Up
CCL14	5.07172	8.59279	8.27893e-10	2.02864e-05	Down	RUNX1	10.6338	9.31811	9.93037e-10	4.04591e-05	Up
CCNYL1	8.92995	10.1537	8.27893e-10	2.02864e-05	Down	SPIN4	8.69972	7.52919	9.93037e-10	4.04591e-05	Up
CDKL1	4.8272	6.57393	8.27893e-10	2.02864e-05	Down	TKT	13.0561	12.1475	9.93037e-10	4.04591e-05	Up
CDKN2B	8.12523	11.4495	8.27893e-10	2.02864e-05	Down	TSEN2	8.09684	7.09903	9.93037e-10	4.04591e-05	Up
CES3	9.29152	11.8686	8.27893e-10	2.02864e-05	Down	WDR77	10.5053	9.24478	9.93037e-10	4.04591e-05	Up
CFD	8.19938	11.1808	8.27893e-10	2.02864e-05	Down	ADRM1	11.6844	10.807	1.05491e-09	4.4721e-05	Up
CHMP1B	10.5638	11.5214	8.27893e-10	2.02864e-05	Down	C1orf170	4.96129	1.94227	1.05491e-09	4.4721e-05	Up
CHST9	0	3.58675	8.27893e-10	2.02864e-05	Down	C3orf26	8.81796	7.47285	1.05491e-09	4.4721e-05	Up
CLEC10A	5.64143	8.30264	8.27893e-10	2.02864e-05	Down	CDK4	11.8982	10.5215	1.05491e-09	4.4721e-05	Up
CNTFR	2.62139	8.0003	8.27893e-10	2.02864e-05	Down	CDT1	9.96404	8.61851	1.05491e-09	4.4721e-05	Up
CPEB3	6.16794	7.77306	8.27893e-10	2.02864e-05	Down	CIRH1A	10.4471	9.16262	1.05491e-09	4.4721e-05	Up
CPNE8	6.42043	8.84642	8.27893e-10	2.02864e-05	Down	CLDN2	10.744	4.3986	1.05491e-09	4.4721e-05	Up
CPT2	9.67032	11.1863	8.27893e-10	2.02864e-05	Down	CPNE1	11.8404	10.6237	1.05491e-09	4.4721e-05	Up
DAO	0.570801	5.89146	8.27893e-10	2.02864e-05	Down	E2F1	9.24133	7.62861	1.05491e-09	4.4721e-05	Up
DHRS7C	0	3.13154	8.27893e-10	2.02864e-05	Down	EPHB4	11.7671	10.5402	1.05491e-09	4.4721e-05	Up
DMRTA1	1.64678	5.34271	8.27893e-10	2.02864e-05	Down	EPHX4	6.99926	2.32256	1.05491e-09	4.4721e-05	Up
ENTPD5	8.74528	11.088	8.27893e-10	2.02864e-05	Down	GRHL3	6.20334	1.64917	1.05491e-09	4.4721e-05	Up
EPB41L3	7.81729	10.8697	8.27893e-10	2.02864e-05	Down	HEATR2	10.577	9.54228	1.05491e-09	4.4721e-05	Up
FAM82A1	6.48689	8.50217	8.27893e-10	2.02864e-05	Down	LOC389791	4.01734	1.76929	1.05491e-09	4.4721e-05	Up
FGL2	8.4585	11.2905	8.27893e-10	2.02864e-05	Down	LOC646851	5.27364	2.8972	1.05491e-09	4.4721e-05	Up
FMN2	1.7362	6.49749	8.27893e-10	2.02864e-05	Down	MGC14436	3.83203	0.991947	1.05491e-09	4.4721e-05	Up
FOXN3	9.9312	11.1562	8.27893e-10	2.02864e-05	Down	NEK5	3.90367	1.01137	1.05491e-09	4.4721e-05	Up
FUCA1	10.5541	12.5082	8.27893e-10	2.02864e-05	Down	NOP16	9.18805	7.91411	1.05491e-09	4.4721e-05	Up
GAB1	8.95208	10.1906	8.27893e-10	2.02864e-05	Down	RPS2	14.5874	13.564	1.05491e-09	4.4721e-05	Up
GBA3	3.34211	8.13157	8.27893e-10	2.02864e-05	Down	SHH	7.2888	4.70872	1.05491e-09	4.4721e-05	Up
GCNT3	10.4899	12.8356	8.27893e-10	2.02864e-05	Down	SORD	10.844	9.00034	1.05491e-09	4.4721e-05	Up
GNA13	10.6489	11.601	8.27893e-10	2.02864e-05	Down	TRIM28	12.8792	12.212	1.05491e-09	4.4721e-05	Up
GPD1L	10.0565	11.5494	8.27893e-10	2.02864e-05	Down	WDR4	8.72038	7.1552	1.05491e-09	4.4721e-05	Up
GSTM5	4.34023	7.29193	8.27893e-10	2.02864e-05	Down	WDR66	5.11911	2.21772	1.05491e-09	4.4721e-05	Up
HHLA2	8.93142	12.1596	8.27893e-10	2.02864e-05	Down	ZNF598	10.6164	9.65579	1.05491e-09	4.4721e-05	Up
HMP19	2.19151	6.50735	8.27893e-10	2.02864e-05	Down	ACTR5	8.2131	7.42925	1.12054e-09	4.85851e-05	Up
KCNQ5	1.39956	4.13	8.27893e-10	2.02864e-05	Down	AMPD2	10.2435	9.14927	1.12054e-09	4.85851e-05	Up
KIAA1012	9.41221	10.164	8.27893e-10	2.02864e-05	Down	ATG9B	6.57152	2.88294	1.12054e-09	4.85851e-05	Up
KIF1C	11.6651	12.7279	8.27893e-10	2.02864e-05	Down	BCL2L12	8.9397	7.90706	1.12054e-09	4.85851e-05	Up
KRT20	12.1067	14.9829	8.27893e-10	2.02864e-05	Down	DBNDD1	8.64005	6.40376	1.12054e-09	4.85851e-05	Up
LGALS4	14.2367	16.3134	8.27893e-10	2.02864e-05	Down	DHX34	9.41686	8.28811	1.12054e-09	4.85851e-05	Up
MALL	10.8824	13.2264	8.27893e-10	2.02864e-05	Down	DNAH2	5.4025	3.17216	1.12054e-09	4.85851e-05	Up
MAL	2.89545	6.48627	8.27893e-10	2.02864e-05	Down	FAM133B	7.2823	6.15504	1.12054e-09	4.85851e-05	Up
MS4A10	0	3.89315	8.27893e-10	2.02864e-05	Down	FAM150A	4.76754	1.36328	1.12054e-09	4.85851e-05	Up
MUDENG	9.68037	10.4672	8.27893e-10	2.02864e-05	Down	HDAC8	8.21733	7.63194	1.12054e-09	4.85851e-05	Up
NCOA4	11.8554	12.7471	8.27893e-10	2.02864e-05	Down	LOC728643	6.86025	5.94816	1.12054e-09	4.85851e-05	Up
NDRG2	10.3399	11.9163	8.27893e-10	2.02864e-05	Down	LRRC36	5.48813	2.49346	1.12054e-09	4.85851e-05	Up
NLGN1	1.15797	4.45081	8.27893e-10	2.02864e-05	Down	MARCH9	8.66151	7.80568	1.12054e-09	4.85851e-05	Up
NTN1	6.428	8.9714	8.27893e-10	2.02864e-05	Down	METTL1	8.81417	7.38592	1.12054e-09	4.85851e-05	Up
OSBPL1A	8.37079	10.1132	8.27893e-10	2.02864e-05	Down	NKD2	8.30729	4.07127	1.12054e-09	4.85851e-05	Up
PANK3	8.95744	10.2068	8.27893e-10	2.02864e-05	Down	PA2G4P4	6.94846	5.57436	1.12054e-09	4.85851e-05	Up
PDE3A	7.0206	9.43575	8.27893e-10	2.02864e-05	Down	PABPC1L	8.26641	5.1255	1.12054e-09	4.85851e-05	Up
PDZD4	3.80975	7.10302	8.27893e-10	2.02864e-05	Down	TBC1D24	7.93285	6.77569	1.12054e-09	4.85851e-05	Up
PECI	8.95384	10.4697	8.27893e-10	2.02864e-05	Down	TBL2	10.546	9.88597	1.12054e-09	4.85851e-05	Up
PLAC8	9.01246	12.3661	8.27893e-10	2.02864e-05	Down	CST2	4.19339	0	1.14513e-09	5.21082e-05	Up
PMP2	0.489629	4.55128	8.27893e-10	2.02864e-05	Down	CST4	4.63676	0	1.14513e-09	5.21082e-05	Up
PRDX6	11.6608	13.1946	8.27893e-10	2.02864e-05	Down	CARM1	11.1065	10.638	1.19015e-09	5.22787e-05	Up
PTN	5.43143	7.77546	8.27893e-10	2.02864e-05	Down	CCNE1	7.79509	6.44616	1.19015e-09	5.22787e-05	Up
PTPRH	9.46198	11.8256	8.27893e-10	2.02864e-05	Down	CD3EAP	9.04895	7.78621	1.19015e-09	5.22787e-05	Up
RERGL	1.08554	6.29068	8.27893e-10	2.02864e-05	Down	CDCA3	8.83142	7.25884	1.19015e-09	5.22787e-05	Up
RNF11	10.1738	10.9641	8.27893e-10	2.02864e-05	Down	CHTF18	9.02163	7.41988	1.19015e-09	5.22787e-05	Up
SCN2B	2.03035	5.75933	8.27893e-10	2.02864e-05	Down	DDX11	9.66026	8.47473	1.19015e-09	5.22787e-05	Up
SHOC2	9.69554	10.4576	8.27893e-10	2.02864e-05	Down	FAM72D	6.47009	4.66315	1.19015e-09	5.22787e-05	Up
SLC7A14	0	5.08946	8.27893e-10	2.02864e-05	Down	GLT25D1	11.6247	10.8215	1.19015e-09	5.22787e-05	Up
SNAP91	1.28383	4.18788	8.27893e-10	2.02864e-05	Down	KCTD14	9.24676	8.02984	1.19015e-09	5.22787e-05	Up
SNX1	10.7334	11.281	8.27893e-10	2.02864e-05	Down	LOC286467	3.70566	0.610414	1.19015e-09	5.22787e-05	Up
SPPL2A	9.27985	10.9956	8.27893e-10	2.02864e-05	Down	LRWD1	8.89782	8.24755	1.19015e-09	5.22787e-05	Up
STAM2	9.37213	9.90204	8.27893e-10	2.02864e-05	Down	MORC2	9.86974	9.09114	1.19015e-09	5.22787e-05	Up
STOX2	2.00248	4.40927	8.27893e-10	2.02864e-05	Down	PHLDA1	11.4958	8.7177	1.19015e-09	5.22787e-05	Up
STX12	9.91645	10.8064	8.27893e-10	2.02864e-05	Down	POLR3E	9.89986	9.16532	1.19015e-09	5.22787e-05	Up
SULT1B1	6.83806	9.90673	8.27893e-10	2.02864e-05	Down	PPAN	9.66355	8.61639	1.19015e-09	5.22787e-05	Up
TAB2	10.4935	11.2902	8.27893e-10	2.02864e-05	Down	SHISA2	6.28003	3.39654	1.19015e-09	5.22787e-05	Up
TCF21	6.94361	9.07179	8.27893e-10	2.02864e-05	Down	SLC12A8	8.81756	7.63518	1.19015e-09	5.22787e-05	Up
TDP2	10.6732	12.6881	8.27893e-10	2.02864e-05	Down	SMYD3	8.17576	7.21926	1.19015e-09	5.22787e-05	Up
THRB	6.78251	9.50275	8.27893e-10	2.02864e-05	Down	TMPRSS3	7.18754	4.79786	1.19015e-09	5.22787e-05	Up
TNXB	7.65807	11.5125	8.27893e-10	2.02864e-05	Down	TRAF5	9.97606	8.58868	1.19015e-09	5.22787e-05	Up
TRPM6	6.27841	11.1643	8.27893e-10	2.02864e-05	Down	WDR5	10.5035	9.7731	1.19015e-09	5.22787e-05	Up
TSHZ1	9.08197	10.2179	8.27893e-10	2.02864e-05	Down	ZNF473	8.14497	7.19236	1.19015e-09	5.22787e-05	Up
TSPAN1	12.4465	14.8779	8.27893e-10	2.02864e-05	Down	ZNF746	9.12527	8.5085	1.19015e-09	5.22787e-05	Up
TSPAN7	8.64688	11.3603	8.27893e-10	2.02864e-05	Down	ZNRF3	9.97258	8.49663	1.19015e-09	5.22787e-05	Up
UGDH	10.0263	12.1993	8.27893e-10	2.02864e-05	Down	ANKZF1	9.66297	8.75219	1.26396e-09	5.58018e-05	Up
VAMP2	9.45087	10.7896	8.27893e-10	2.02864e-05	Down	APLN	7.55689	4.18694	1.26396e-09	5.58018e-05	Up
WLS	10.3058	11.3465	8.27893e-10	2.02864e-05	Down	ATP11A	10.9067	8.70553	1.26396e-09	5.58018e-05	Up
ANKS1B	1.25053	3.83685	8.79719e-10	2.87533e-05	Down	C16orf13	9.79673	8.86123	1.26396e-09	5.58018e-05	Up
ARRDC4	9.15305	10.7623	8.79719e-10	2.87533e-05	Down	C18orf45	7.28846	6.44395	1.26396e-09	5.58018e-05	Up
AVPR1B	0	1.97738	8.79719e-10	2.87533e-05	Down	C19orf24	9.91157	9.13985	1.26396e-09	5.58018e-05	Up
BTNL3	7.79603	10.6172	8.79719e-10	2.87533e-05	Down	CCNF	9.48413	7.91509	1.26396e-09	5.58018e-05	Up
C14orf176	6.55485	9.32412	8.79719e-10	2.87533e-05	Down	EME1	6.5632	4.74476	1.26396e-09	5.58018e-05	Up
C15orf48	10.7385	13.6296	8.79719e-10	2.87533e-05	Down	IQGAP3	10.2886	8.34436	1.26396e-09	5.58018e-05	Up
CA4	6.22228	13.0043	8.79719e-10	2.87533e-05	Down	NAT10	10.9394	9.92428	1.26396e-09	5.58018e-05	Up
CCDC68	7.41114	9.92786	8.79719e-10	2.87533e-05	Down	NR2C2AP	9.19314	8.08695	1.26396e-09	5.58018e-05	Up
CHGA	6.87923	12.3291	8.79719e-10	2.87533e-05	Down	OVGP1	6.83649	5.09322	1.26396e-09	5.58018e-05	Up
CLEC3B	6.49588	10.7311	8.79719e-10	2.87533e-05	Down	PLEKHA9	6.35108	4.79052	1.26396e-09	5.58018e-05	Up
CNTN1	2.5224	6.26791	8.79719e-10	2.87533e-05	Down	RAE1	10.0799	8.97348	1.26396e-09	5.58018e-05	Up
CNTN4	5.16266	7.88479	8.79719e-10	2.87533e-05	Down	SHB	9.93358	8.73381	1.26396e-09	5.58018e-05	Up
DHRS11	8.91893	11.8387	8.79719e-10	2.87533e-05	Down	SNHG3	7.18441	5.22254	1.26396e-09	5.58018e-05	Up
EPHA7	4.2913	7.87233	8.79719e-10	2.87533e-05	Down	BOP1	9.81354	7.63534	1.34223e-09	5.86999e-05	Up
FOXD3	0.80347	3.88705	8.79719e-10	2.87533e-05	Down	CCNO	7.5703	4.04105	1.34223e-09	5.86999e-05	Up
GCG	3.33156	9.14621	8.79719e-10	2.87533e-05	Down	CDCA4	9.36642	7.81759	1.34223e-09	5.86999e-05	Up
GDE1	11.2651	11.9637	8.79719e-10	2.87533e-05	Down	CNTD2	5.8848	1.74061	1.34223e-09	5.86999e-05	Up
GHITM	12.3334	13.1489	8.79719e-10	2.87533e-05	Down	CTHRC1	8.86059	5.56301	1.34223e-09	5.86999e-05	Up
GOT1	10.3007	11.243	8.79719e-10	2.87533e-05	Down	ELAVL1	10.9903	10.4558	1.34223e-09	5.86999e-05	Up
GPT	6.81668	10.6576	8.79719e-10	2.87533e-05	Down	GRAMD1A	10.6362	9.0676	1.34223e-09	5.86999e-05	Up
HADH	11.0271	12.0507	8.79719e-10	2.87533e-05	Down	KIAA0020	9.88405	8.80653	1.34223e-09	5.86999e-05	Up
HRASLS2	4.06956	7.13079	8.79719e-10	2.87533e-05	Down	KIF4B	4.3948	2.48295	1.34223e-09	5.86999e-05	Up
LRRC19	8.27137	11.4872	8.79719e-10	2.87533e-05	Down	NLE1	9.34816	8.11938	1.34223e-09	5.86999e-05	Up
MAGI2	5.35828	6.88814	8.79719e-10	2.87533e-05	Down	NSUN5P1	8.10674	5.70264	1.34223e-09	5.86999e-05	Up
MAOA	11.025	13.2814	8.79719e-10	2.87533e-05	Down	NTHL1	9.4496	8.45719	1.34223e-09	5.86999e-05	Up
MARCH8	7.62801	9.00429	8.79719e-10	2.87533e-05	Down	OTUB2	7.16016	5.70293	1.34223e-09	5.86999e-05	Up
MBNL1	11.1344	11.9104	8.79719e-10	2.87533e-05	Down	PRR19	4.85315	3.50668	1.34223e-09	5.86999e-05	Up
MYOC	0	7.01691	8.79719e-10	2.87533e-05	Down	RANGAP1	11.4796	10.5254	1.34223e-09	5.86999e-05	Up
NAALADL1	5.92601	8.6962	8.79719e-10	2.87533e-05	Down	RCN1	11.8056	10.6301	1.34223e-09	5.86999e-05	Up
NCRNA00092	1.65439	4.39706	8.79719e-10	2.87533e-05	Down	RFWD3	10.277	9.27468	1.34223e-09	5.86999e-05	Up
NEGR1	5.8858	8.60407	8.79719e-10	2.87533e-05	Down	RPGRIP1L	7.24638	5.81608	1.34223e-09	5.86999e-05	Up
NOVA1	2.52591	6.14149	8.79719e-10	2.87533e-05	Down	RPL36A	8.36747	4.84023	1.34223e-09	5.86999e-05	Up
OGN	4.36656	9.44009	8.79719e-10	2.87533e-05	Down	RPUSD1	9.83018	8.82443	1.34223e-09	5.86999e-05	Up
PAFAH1B1	10.9895	11.7811	8.79719e-10	2.87533e-05	Down	RPUSD4	9.56185	8.72705	1.34223e-09	5.86999e-05	Up
PAFAH2	9.08663	10.4584	8.79719e-10	2.87533e-05	Down	RTKN	10.4541	9.41317	1.34223e-09	5.86999e-05	Up
PCOLCE2	2.67006	7.66508	8.79719e-10	2.87533e-05	Down	TLX1	5.27059	1.72086	1.34223e-09	5.86999e-05	Up
PHOX2A	0.489273	3.70655	8.79719e-10	2.87533e-05	Down	TMEM97	10.4745	8.98566	1.34223e-09	5.86999e-05	Up
PPARGC1A	7.26363	9.72699	8.79719e-10	2.87533e-05	Down	TRIM27	10.7957	9.97578	1.34223e-09	5.86999e-05	Up
PPM1A	10.2015	11.1147	8.79719e-10	2.87533e-05	Down	VWA2	9.04483	4.45508	1.34223e-09	5.86999e-05	Up
RPH3A	0.570801	3.00314	8.79719e-10	2.87533e-05	Down	ADAT2	8.2055	6.90447	1.42521e-09	6.20525e-05	Up
SCG2	5.26311	8.29446	8.79719e-10	2.87533e-05	Down	AHCY	13.3346	11.7642	1.42521e-09	6.20525e-05	Up
SECISBP2L	9.26089	10.2129	8.79719e-10	2.87533e-05	Down	BUB3	11.3209	10.6076	1.42521e-09	6.20525e-05	Up
SEPP1	11.6796	14.9048	8.79719e-10	2.87533e-05	Down	COPS7B	9.60535	8.89086	1.42521e-09	6.20525e-05	Up
SERINC1	11.3997	12.2126	8.79719e-10	2.87533e-05	Down	FAM86C	7.62384	7.0415	1.42521e-09	6.20525e-05	Up
SLC6A15	0.552276	3.47599	8.79719e-10	2.87533e-05	Down	FPGS	10.4805	9.51713	1.42521e-09	6.20525e-05	Up
SLC8A3	1.64512	3.7246	8.79719e-10	2.87533e-05	Down	KRT6B	6.51983	1.35741	1.42521e-09	6.20525e-05	Up
SNAP29	9.48497	10.0986	8.79719e-10	2.87533e-05	Down	LOC401010	5.91488	4.89907	1.42521e-09	6.20525e-05	Up
STMN2	5.05219	8.96321	8.79719e-10	2.87533e-05	Down	LOC652276	6.81361	5.11442	1.42521e-09	6.20525e-05	Up
SUCLG1	11.3021	12.1254	8.79719e-10	2.87533e-05	Down	MCM2	11.0468	9.7033	1.42521e-09	6.20525e-05	Up
SUCLG2	11.0117	12.3232	8.79719e-10	2.87533e-05	Down	NEK6	10.4183	9.6424	1.42521e-09	6.20525e-05	Up
SYNJ2BP	9.7685	10.6712	8.79719e-10	2.87533e-05	Down	NMB	6.83521	5.2408	1.42521e-09	6.20525e-05	Up
SYT4	0.985351	4.70377	8.79719e-10	2.87533e-05	Down	POLR3K	9.15308	8.03151	1.42521e-09	6.20525e-05	Up
TADA2B	9.24851	9.9347	8.79719e-10	2.87533e-05	Down	PRDM12	2.68049	0.844747	1.42521e-09	6.20525e-05	Up
TCEAL5	1.51626	4.01796	8.79719e-10	2.87533e-05	Down	RCBTB1	9.09726	8.05035	1.42521e-09	6.20525e-05	Up
TMCC3	8.59013	11.0943	8.79719e-10	2.87533e-05	Down	RRP12	10.3816	8.87087	1.42521e-09	6.20525e-05	Up
TMEM100	3.88025	7.76379	8.79719e-10	2.87533e-05	Down	SLMO1	5.81254	4.05447	1.42521e-09	6.20525e-05	Up
TUBAL3	6.66812	9.41854	8.79719e-10	2.87533e-05	Down	TTLL4	9.39852	8.35845	1.42521e-09	6.20525e-05	Up
UGT2A3	7.13355	11.2105	8.79719e-10	2.87533e-05	Down	UBE2CBP	6.61737	5.43749	1.42521e-09	6.20525e-05	Up
ABHD3	9.10287	11.2399	9.34705e-10	3.35265e-05	Down	ALKBH2	8.41413	7.12918	1.51319e-09	6.51779e-05	Up
AFF3	4.09825	7.17676	9.34705e-10	3.35265e-05	Down	ARID3A	8.21575	6.33935	1.51319e-09	6.51779e-05	Up
AFG3L2	10.336	11.4572	9.34705e-10	3.35265e-05	Down	BFSP1	5.70009	3.81718	1.51319e-09	6.51779e-05	Up
ANGPTL1	3.56177	8.29729	9.34705e-10	3.35265e-05	Down	CCT6A	12.4462	11.3817	1.51319e-09	6.51779e-05	Up
ANK2	5.52106	8.99568	9.34705e-10	3.35265e-05	Down	CKS1B	10.1172	8.74252	1.51319e-09	6.51779e-05	Up
AQP8	5.50225	13.93	9.34705e-10	3.35265e-05	Down	DPH2	9.94976	8.99398	1.51319e-09	6.51779e-05	Up
ARL14	7.03572	9.56648	9.34705e-10	3.35265e-05	Down	FAM57A	9.35623	8.28262	1.51319e-09	6.51779e-05	Up
ATP1B2	3.73386	6.13376	9.34705e-10	3.35265e-05	Down	FAM72A	5.60318	3.47121	1.51319e-09	6.51779e-05	Up
B4GALNT2	4.57576	9.83671	9.34705e-10	3.35265e-05	Down	GTF3A	11.7681	10.1438	1.51319e-09	6.51779e-05	Up
BCHE	2.82145	7.36422	9.34705e-10	3.35265e-05	Down	HAUS7	9.0234	7.96886	1.51319e-09	6.51779e-05	Up
C17orf91	6.68677	8.44608	9.34705e-10	3.35265e-05	Down	RBCK1	11.6336	10.8687	1.51319e-09	6.51779e-05	Up
CAPN2	12.1089	13.3297	9.34705e-10	3.35265e-05	Down	TGIF2	9.40018	7.82055	1.51319e-09	6.51779e-05	Up
CBX7	8.89179	10.3999	9.34705e-10	3.35265e-05	Down	UNC5CL	8.03751	5.73658	1.51319e-09	6.51779e-05	Up
CDHR5	11.1192	13.4787	9.34705e-10	3.35265e-05	Down	TAS2R38	2.66851	0.579637	1.56028e-09	6.7394e-05	Up
CITED2	9.04515	10.8044	9.34705e-10	3.35265e-05	Down	C17orf53	7.03434	5.49791	1.60646e-09	6.74508e-05	Up
CMTM5	0	3.79471	9.34705e-10	3.35265e-05	Down	DNTTIP1	10.3066	9.31814	1.60646e-09	6.74508e-05	Up
CPEB2	8.21246	9.30275	9.34705e-10	3.35265e-05	Down	DUS3L	9.43687	8.64064	1.60646e-09	6.74508e-05	Up
CPM	7.98945	10.9144	9.34705e-10	3.35265e-05	Down	FGFRL1	10.3313	8.63897	1.60646e-09	6.74508e-05	Up
CTSG	3.5707	7.36644	9.34705e-10	3.35265e-05	Down	HSP90AB1	14.8419	13.8415	1.60646e-09	6.74508e-05	Up
CWH43	4.32959	9.8665	9.34705e-10	3.35265e-05	Down	MSX2	7.77292	3.43989	1.60646e-09	6.74508e-05	Up
DCLK1	4.39781	7.30084	9.34705e-10	3.35265e-05	Down	PMS2CL	6.59192	5.84064	1.60646e-09	6.74508e-05	Up
DHRS9	6.85647	11.5566	9.34705e-10	3.35265e-05	Down	PRPF4	9.93019	9.09608	1.60646e-09	6.74508e-05	Up
EPB41L4A	6.48409	8.35308	9.34705e-10	3.35265e-05	Down	RAD54L	8.46784	6.79479	1.60646e-09	6.74508e-05	Up
FIGF	1.22855	6.03731	9.34705e-10	3.35265e-05	Down	RBMX	12.0479	11.3898	1.60646e-09	6.74508e-05	Up
FMO4	5.50156	7.49532	9.34705e-10	3.35265e-05	Down	RELL2	6.37085	4.5826	1.60646e-09	6.74508e-05	Up
FMO5	7.87965	10.2764	9.34705e-10	3.35265e-05	Down	RFT1	9.33607	8.72851	1.60646e-09	6.74508e-05	Up
GABRG2	0	3.41599	9.34705e-10	3.35265e-05	Down	RRP7B	7.30726	5.84652	1.60646e-09	6.74508e-05	Up
GFRA1	5.20561	8.55415	9.34705e-10	3.35265e-05	Down	SERPINH1	12.0645	10.963	1.60646e-09	6.74508e-05	Up
GGT6	10.1463	12.1115	9.34705e-10	3.35265e-05	Down	SETD6	8.2601	7.38155	1.60646e-09	6.74508e-05	Up
GHR	4.91009	7.97906	9.34705e-10	3.35265e-05	Down	TELO2	10.1176	9.28249	1.60646e-09	6.74508e-05	Up
GPA33	12.2744	14.0547	9.34705e-10	3.35265e-05	Down	TG	6.53189	2.30394	1.60646e-09	6.74508e-05	Up
GRIK3	3.6792	6.84403	9.34705e-10	3.35265e-05	Down	THOP1	10.3707	9.58203	1.60646e-09	6.74508e-05	Up
GRIN2A	1.19015	4.40776	9.34705e-10	3.35265e-05	Down	TIMM50	10.3024	9.43577	1.60646e-09	6.74508e-05	Up
HSD11B2	11.0339	13.6804	9.34705e-10	3.35265e-05	Down	UCN2	3.45145	0.560275	1.60646e-09	6.74508e-05	Up
HSPC159	8.76449	9.68115	9.34705e-10	3.35265e-05	Down	VARS	11.4687	10.6147	1.60646e-09	6.74508e-05	Up
IL6ST	8.35305	9.53819	9.34705e-10	3.35265e-05	Down	LEMD1	4.76278	0	1.68358e-09	7.04057e-05	Up
ITGA8	4.43456	6.93618	9.34705e-10	3.35265e-05	Down	ANAPC7	10.2294	9.39421	1.70531e-09	7.04626e-05	Up
JAM2	5.38953	7.80093	9.34705e-10	3.35265e-05	Down	DPM2	9.79814	9.0792	1.70531e-09	7.04626e-05	Up
JPH4	2.46694	4.95312	9.34705e-10	3.35265e-05	Down	GNL3L	9.90645	9.17423	1.70531e-09	7.04626e-05	Up
KAT2B	7.587	9.52525	9.34705e-10	3.35265e-05	Down	HNRNPA1	13.1416	12.4044	1.70531e-09	7.04626e-05	Up
KIF5C	4.01626	6.73086	9.34705e-10	3.35265e-05	Down	MSX1	6.27627	3.71847	1.70531e-09	7.04626e-05	Up
KLF9	8.50473	10.492	9.34705e-10	3.35265e-05	Down	NSUN5P2	9.18385	7.05478	1.70531e-09	7.04626e-05	Up
LIMA1	11.4758	13.049	9.34705e-10	3.35265e-05	Down	PGAM5	9.98675	9.03855	1.70531e-09	7.04626e-05	Up
LPAR1	7.06227	9.23819	9.34705e-10	3.35265e-05	Down	POLM	9.02795	8.11201	1.70531e-09	7.04626e-05	Up
LYVE1	5.20613	9.61542	9.34705e-10	3.35265e-05	Down	PPAT	9.04615	7.59018	1.70531e-09	7.04626e-05	Up
MIER3	9.45547	11.3066	9.34705e-10	3.35265e-05	Down	RANBP1	10.723	9.63467	1.70531e-09	7.04626e-05	Up
MRPL35	9.94474	10.7335	9.34705e-10	3.35265e-05	Down	STK31	4.92374	1.75818	1.70531e-09	7.04626e-05	Up
MT1E	8.27413	12.1323	9.34705e-10	3.35265e-05	Down	TBRG4	11.4613	10.6397	1.70531e-09	7.04626e-05	Up
MT1H	4.85283	9.40374	9.34705e-10	3.35265e-05	Down	THOC3	10.3339	9.41785	1.70531e-09	7.04626e-05	Up
MUSTN1	3.30917	6.34692	9.34705e-10	3.35265e-05	Down	TRAIP	7.49035	6.42124	1.70531e-09	7.04626e-05	Up
NAAA	9.11643	11.2959	9.34705e-10	3.35265e-05	Down	WDR90	9.80912	8.24839	1.70531e-09	7.04626e-05	Up
NDUFS1	10.6582	11.3022	9.34705e-10	3.35265e-05	Down	WNT3	4.62749	2.18622	1.70531e-09	7.04626e-05	Up
NR5A2	7.39168	10.0223	9.34705e-10	3.35265e-05	Down	OTX1	5.04052	0.579419	1.79372e-09	7.34174e-05	Up
P2RY14	5.5226	7.91732	9.34705e-10	3.35265e-05	Down	WNT7B	3.20109	0.484653	1.79372e-09	7.34174e-05	Up
PER3	7.03875	9.04332	9.34705e-10	3.35265e-05	Down	AAAS	9.83913	9.34681	1.81009e-09	7.35311e-05	Up
PID1	8.39812	10.1487	9.34705e-10	3.35265e-05	Down	ACD	9.05916	8.02296	1.81009e-09	7.35311e-05	Up
PRIMA1	3.17406	8.27583	9.34705e-10	3.35265e-05	Down	ARMC10	10.0168	8.87083	1.81009e-09	7.35311e-05	Up
PTPN21	8.2249	9.74743	9.34705e-10	3.35265e-05	Down	CTU2	8.69827	7.55556	1.81009e-09	7.35311e-05	Up
RAB5B	11.6554	12.3227	9.34705e-10	3.35265e-05	Down	GPT2	10.5448	8.88387	1.81009e-09	7.35311e-05	Up
RNF185	9.42379	10.2505	9.34705e-10	3.35265e-05	Down	KIF18B	8.7999	6.87075	1.81009e-09	7.35311e-05	Up
SCN7A	2.24173	7.76283	9.34705e-10	3.35265e-05	Down	KLHL17	7.1078	5.41651	1.81009e-09	7.35311e-05	Up
SDPR	6.8031	9.65179	9.34705e-10	3.35265e-05	Down	MCM3	11.7704	10.7181	1.81009e-09	7.35311e-05	Up
SECTM1	8.3569	11.4068	9.34705e-10	3.35265e-05	Down	MGC72080	7.25557	5.84244	1.81009e-09	7.35311e-05	Up
SLC17A7	2.40165	5.41975	9.34705e-10	3.35265e-05	Down	NME1	11.3116	9.6526	1.81009e-09	7.35311e-05	Up
SLC9A9	5.36989	7.72791	9.34705e-10	3.35265e-05	Down	POLR1E	9.09067	8.30237	1.81009e-09	7.35311e-05	Up
SORCS1	2.63302	6.71585	9.34705e-10	3.35265e-05	Down	PSPH	8.9866	7.54403	1.81009e-09	7.35311e-05	Up
SOX10	2.53328	7.00148	9.34705e-10	3.35265e-05	Down	RPN2	13.3209	12.4583	1.81009e-09	7.35311e-05	Up
SQRDL	11.4336	13.0958	9.34705e-10	3.35265e-05	Down	RUVBL2	11.263	10.5428	1.81009e-09	7.35311e-05	Up
STMN4	0.513227	4.12654	9.34705e-10	3.35265e-05	Down	TBCD	10.7415	10.0461	1.81009e-09	7.35311e-05	Up
SYP	5.37654	7.58778	9.34705e-10	3.35265e-05	Down	TCF7	10.1512	7.9618	1.81009e-09	7.35311e-05	Up
SYT10	0	2.79351	9.34705e-10	3.35265e-05	Down	TIMP1	12.5938	10.3713	1.81009e-09	7.35311e-05	Up
TAPT1	8.37477	9.22652	9.34705e-10	3.35265e-05	Down	UBXN11	8.5046	7.25164	1.81009e-09	7.35311e-05	Up
TEX11	2.25028	5.68588	9.34705e-10	3.35265e-05	Down	C8orf55	10.5136	9.52072	1.92113e-09	7.63155e-05	Up
TMEM171	8.18737	10.3441	9.34705e-10	3.35265e-05	Down	CELSR3	8.37064	5.87622	1.92113e-09	7.63155e-05	Up
TMEM82	4.51842	8.3925	9.34705e-10	3.35265e-05	Down	DDIT4	11.3954	9.96367	1.92113e-09	7.63155e-05	Up
TST	11.4478	13.2234	9.34705e-10	3.35265e-05	Down	EXOSC3	8.90967	8.01971	1.92113e-09	7.63155e-05	Up
UNC5C	3.17904	6.51021	9.34705e-10	3.35265e-05	Down	FKBP9L	6.70479	5.34363	1.92113e-09	7.63155e-05	Up
WSCD1	6.63826	9.9974	9.34705e-10	3.35265e-05	Down	GDF15	11.5464	8.62307	1.92113e-09	7.63155e-05	Up
ADH1A	1.70139	5.42566	9.93037e-10	4.04591e-05	Down	MLST8	10.1981	9.59332	1.92113e-09	7.63155e-05	Up
ATP1A2	3.08334	8.61772	9.93037e-10	4.04591e-05	Down	PA2G4	12.1511	11.4291	1.92113e-09	7.63155e-05	Up
ATP6V1D	9.75977	10.52	9.93037e-10	4.04591e-05	Down	PDF	8.28283	7.1837	1.92113e-09	7.63155e-05	Up
C16orf89	3.18298	7.52292	9.93037e-10	4.04591e-05	Down	PES1	11.1377	10.2784	1.92113e-09	7.63155e-05	Up
C1orf210	8.65705	10.5335	9.93037e-10	4.04591e-05	Down	POM121C	10.4012	9.47046	1.92113e-09	7.63155e-05	Up
CCNG2	9.29223	10.4541	9.93037e-10	4.04591e-05	Down	PPPDE2	8.79444	7.99006	1.92113e-09	7.63155e-05	Up
CHP2	8.78796	13.0961	9.93037e-10	4.04591e-05	Down	RNF216L	8.23344	7.57311	1.92113e-09	7.63155e-05	Up
CLCA4	6.34051	14.1752	9.93037e-10	4.04591e-05	Down	STIP1	11.9089	11.0756	1.92113e-09	7.63155e-05	Up
CNGB1	0.509846	3.4203	9.93037e-10	4.04591e-05	Down	TBL3	10.254	9.55916	1.92113e-09	7.63155e-05	Up
CROT	8.04543	9.3116	9.93037e-10	4.04591e-05	Down	TNFRSF12A	10.0694	7.19936	1.92113e-09	7.63155e-05	Up
DAAM2	7.33258	9.34119	9.93037e-10	4.04591e-05	Down	BTBD16	2.96163	0.661322	2.03547e-09	7.87021e-05	Up
DMXL1	8.64613	9.69144	9.93037e-10	4.04591e-05	Down	LOC100190940	8.45481	0.542454	2.03547e-09	7.87021e-05	Up
EFHC2	2.0046	4.98895	9.93037e-10	4.04591e-05	Down	CGREF1	9.26879	5.36669	2.03879e-09	7.88158e-05	Up
ELANE	0.93414	3.30459	9.93037e-10	4.04591e-05	Down	KCNJ14	5.38013	3.74779	2.03879e-09	7.88158e-05	Up
ENHO	3.16101	5.91736	9.93037e-10	4.04591e-05	Down	KRTAP5.1	4.36746	2.83675	2.03879e-09	7.88158e-05	Up
EPHX2	9.5264	11.1564	9.93037e-10	4.04591e-05	Down	MMP1	10.2913	5.81866	2.03879e-09	7.88158e-05	Up
FABP2	5.9479	10.0369	9.93037e-10	4.04591e-05	Down	MOGS	10.9412	10.4439	2.03879e-09	7.88158e-05	Up
FOXF2	6.65458	8.66499	9.93037e-10	4.04591e-05	Down	NPHP4	8.37659	7.38305	2.03879e-09	7.88158e-05	Up
FXYD1	3.43114	7.40972	9.93037e-10	4.04591e-05	Down	PLEKHG4	9.558	7.57641	2.03879e-09	7.88158e-05	Up
GPM6A	1.5776	7.48079	9.93037e-10	4.04591e-05	Down	REM2	3.89211	2.71962	2.03879e-09	7.88158e-05	Up
GPR15	3.08985	7.26178	9.93037e-10	4.04591e-05	Down	RNF32	6.34789	5.04917	2.03879e-09	7.88158e-05	Up
HDAC9	5.59171	8.0454	9.93037e-10	4.04591e-05	Down	TBC1D16	8.98143	7.77395	2.03879e-09	7.88158e-05	Up
JPH3	1.93427	4.33154	9.93037e-10	4.04591e-05	Down	TCF3	11.4108	10.415	2.03879e-09	7.88158e-05	Up
LRRN2	5.4399	9.21574	9.93037e-10	4.04591e-05	Down	TNS4	10.9184	7.95191	2.03879e-09	7.88158e-05	Up
MPPE1	8.52545	9.74127	9.93037e-10	4.04591e-05	Down	VEGFA	11.6053	10.2546	2.03879e-09	7.88158e-05	Up
MTM1	8.67777	10.1231	9.93037e-10	4.04591e-05	Down	WDR18	9.90687	9.2249	2.03879e-09	7.88158e-05	Up
MYOT	1.0044	5.28018	9.93037e-10	4.04591e-05	Down	ACAN	7.66306	3.63283	2.16346e-09	8.10319e-05	Up
NBEAL1	6.25812	8.63943	9.93037e-10	4.04591e-05	Down	CDC45	8.79976	6.98895	2.16346e-09	8.10319e-05	Up
NCAM1	5.95758	8.78493	9.93037e-10	4.04591e-05	Down	CDCA8	9.9559	8.78333	2.16346e-09	8.10319e-05	Up
NPTN	11.0557	11.7723	9.93037e-10	4.04591e-05	Down	CENPN	9.2244	7.95808	2.16346e-09	8.10319e-05	Up
PDE9A	8.33434	10.8322	9.93037e-10	4.04591e-05	Down	CLPB	8.58962	7.56414	2.16346e-09	8.10319e-05	Up
PHLPP2	8.38434	11.1469	9.93037e-10	4.04591e-05	Down	CXCL1	9.70851	7.09447	2.16346e-09	8.10319e-05	Up
PI16	3.10598	8.7259	9.93037e-10	4.04591e-05	Down	FOXP4	11.4603	10.6056	2.16346e-09	8.10319e-05	Up
PLCXD3	1.55978	5.10101	9.93037e-10	4.04591e-05	Down	KAL1	7.11619	4.60023	2.16346e-09	8.10319e-05	Up
RAB30	5.83894	7.15714	9.93037e-10	4.04591e-05	Down	LEF1	7.94601	5.82821	2.16346e-09	8.10319e-05	Up
RDH5	6.70005	8.93329	9.93037e-10	4.04591e-05	Down	MIER2	8.81661	8.19999	2.16346e-09	8.10319e-05	Up
SFRP1	4.68695	9.90589	9.93037e-10	4.04591e-05	Down	MSL3L2	7.39052	6.13915	2.16346e-09	8.10319e-05	Up
SLC10A4	1.62037	3.88312	9.93037e-10	4.04591e-05	Down	PPP1R13L	9.46905	8.5566	2.16346e-09	8.10319e-05	Up
SOS2	9.35667	10.4565	9.93037e-10	4.04591e-05	Down	PPRC1	10.4638	9.30529	2.16346e-09	8.10319e-05	Up
ST6GALNAC6	9.35602	11.8526	9.93037e-10	4.04591e-05	Down	SHISA5	12.1544	11.531	2.16346e-09	8.10319e-05	Up
TBC1D12	8.28328	8.88173	9.93037e-10	4.04591e-05	Down	TIMM16	8.64087	7.33029	2.16346e-09	8.10319e-05	Up
TESK2	7.08691	8.49272	9.93037e-10	4.04591e-05	Down	WDR43	10.5375	9.33324	2.16346e-09	8.10319e-05	Up
TMEM37	7.66633	11.0563	9.93037e-10	4.04591e-05	Down	CAPN10	8.82098	8.11577	2.29555e-09	8.2964e-05	Up
TRIM9	2.98874	6.04143	9.93037e-10	4.04591e-05	Down	CSNK1G2	10.7792	10.1675	2.29555e-09	8.2964e-05	Up
TRIP4	8.76857	9.36817	9.93037e-10	4.04591e-05	Down	DBF4B	7.45231	6.36624	2.29555e-09	8.2964e-05	Up
VAT1L	5.25682	7.36378	9.93037e-10	4.04591e-05	Down	DDX39	10.9568	9.94984	2.29555e-09	8.2964e-05	Up
WDR7	7.92694	9.15672	9.93037e-10	4.04591e-05	Down	FANCG	8.91148	7.99497	2.29555e-09	8.2964e-05	Up
ZER1	10.0376	11.2382	9.93037e-10	4.04591e-05	Down	GTSE1	8.65355	7.26245	2.29555e-09	8.2964e-05	Up
ZNF575	5.48616	7.77802	9.93037e-10	4.04591e-05	Down	MET	11.5477	9.95442	2.29555e-09	8.2964e-05	Up
ABCA9	3.2901	6.71164	1.05491e-09	4.4721e-05	Down	MRPL17	10.1566	9.03345	2.29555e-09	8.2964e-05	Up
ACACB	8.48448	10.1852	1.05491e-09	4.4721e-05	Down	POLR3C	9.16904	8.64572	2.29555e-09	8.2964e-05	Up
ACTR1A	11.0809	11.5169	1.05491e-09	4.4721e-05	Down	POLR3H	9.78103	9.03909	2.29555e-09	8.2964e-05	Up
APPL2	10.1118	11.97	1.05491e-09	4.4721e-05	Down	THSD1P1	7.68542	6.47234	2.29555e-09	8.2964e-05	Up
C4orf34	8.52102	10.6434	1.05491e-09	4.4721e-05	Down	AARS	11.7361	10.921	2.43548e-09	8.55779e-05	Up
CA10	0.663076	3.23497	1.05491e-09	4.4721e-05	Down	EXOSC4	9.36255	8.33082	2.43548e-09	8.55779e-05	Up
CA1	4.43958	14.2889	1.05491e-09	4.4721e-05	Down	FAM128A	9.87934	8.84643	2.43548e-09	8.55779e-05	Up
CASD1	8.75245	9.96082	1.05491e-09	4.4721e-05	Down	GAD1	5.36571	0.888101	2.43548e-09	8.55779e-05	Up
CCDC69	8.19043	10.8034	1.05491e-09	4.4721e-05	Down	IARS	11.9214	10.7987	2.43548e-09	8.55779e-05	Up
CDH19	1.49103	5.85696	1.05491e-09	4.4721e-05	Down	IFITM3	13.4714	11.7276	2.43548e-09	8.55779e-05	Up
CORO2B	3.65549	6.64797	1.05491e-09	4.4721e-05	Down	LMTK3	7.00891	4.35328	2.43548e-09	8.55779e-05	Up
DISP2	6.28068	8.31798	1.05491e-09	4.4721e-05	Down	LOC150776	8.65018	7.314	2.43548e-09	8.55779e-05	Up
DNER	2.18039	5.50151	1.05491e-09	4.4721e-05	Down	MMP3	9.27355	3.29171	2.43548e-09	8.55779e-05	Up
DSCR3	9.99215	10.7507	1.05491e-09	4.4721e-05	Down	MTHFD2	10.7159	9.34715	2.43548e-09	8.55779e-05	Up
ELAVL4	1.17237	4.31229	1.05491e-09	4.4721e-05	Down	NCAPD3	9.9795	8.95829	2.43548e-09	8.55779e-05	Up
FAM161B	5.17041	6.76161	1.05491e-09	4.4721e-05	Down	NOM1	9.37657	8.45021	2.43548e-09	8.55779e-05	Up
GNAO1	5.5313	8.61602	1.05491e-09	4.4721e-05	Down	NXT1	9.09765	7.79142	2.43548e-09	8.55779e-05	Up
GSN	12.471	14.4188	1.05491e-09	4.4721e-05	Down	PPM1G	11.7803	11.2352	2.43548e-09	8.55779e-05	Up
KCTD4	1.00121	4.14907	1.05491e-09	4.4721e-05	Down	RAB15	10.962	9.70442	2.43548e-09	8.55779e-05	Up
KIF5A	2.71613	5.95654	1.05491e-09	4.4721e-05	Down	RPIA	10.2563	9.50909	2.43548e-09	8.55779e-05	Up
KIT	6.55321	9.13575	1.05491e-09	4.4721e-05	Down	SF3B3	12.2347	11.393	2.43548e-09	8.55779e-05	Up
KLF4	10.4241	13.1069	1.05491e-09	4.4721e-05	Down	SLC2A1	12.1917	10.7445	2.43548e-09	8.55779e-05	Up
LOC401093	5.68612	8.1966	1.05491e-09	4.4721e-05	Down	SPRY4	10.0622	9.00275	2.43548e-09	8.55779e-05	Up
LOC643763	0.573326	4.45278	1.05491e-09	4.4721e-05	Down	STX1A	7.53751	5.61931	2.43548e-09	8.55779e-05	Up
LONRF2	2.09196	6.4091	1.05491e-09	4.4721e-05	Down	UCKL1	10.1181	9.04838	2.43548e-09	8.55779e-05	Up
MOGAT2	6.46306	9.63353	1.05491e-09	4.4721e-05	Down	WISP1	6.98861	3.977	2.43548e-09	8.55779e-05	Up
MT1G	8.72246	12.6495	1.05491e-09	4.4721e-05	Down	ZNF202	8.11297	7.45846	2.43548e-09	8.55779e-05	Up
NEFL	2.30458	6.6161	1.05491e-09	4.4721e-05	Down	KLK7	4.30298	0	2.47578e-09	8.83623e-05	Up
NLGN4X	4.15894	6.56166	1.05491e-09	4.4721e-05	Down	ACBD6	9.03835	8.19521	2.58371e-09	8.85328e-05	Up
NPY	0.537543	4.16521	1.05491e-09	4.4721e-05	Down	DFFB	8.20844	7.33647	2.58371e-09	8.85328e-05	Up
PAPSS2	10.586	12.6982	1.05491e-09	4.4721e-05	Down	DGAT2	9.41956	7.23177	2.58371e-09	8.85328e-05	Up
PBX1	9.71559	10.8501	1.05491e-09	4.4721e-05	Down	DUSP14	8.18185	6.39219	2.58371e-09	8.85328e-05	Up
PBXIP1	10.5016	11.5195	1.05491e-09	4.4721e-05	Down	GINS1	9.29942	7.75178	2.58371e-09	8.85328e-05	Up
PPAP2B	9.25314	10.8181	1.05491e-09	4.4721e-05	Down	IER5L	8.43003	6.68054	2.58371e-09	8.85328e-05	Up
PPP1CB	12.1221	12.8484	1.05491e-09	4.4721e-05	Down	POP7	9.5918	8.76416	2.58371e-09	8.85328e-05	Up
RAB27A	8.8222	10.2794	1.05491e-09	4.4721e-05	Down	PRMT1	11.8077	10.7795	2.58371e-09	8.85328e-05	Up
RICH2	7.80659	10.8077	1.05491e-09	4.4721e-05	Down	PSMG4	8.19525	7.21719	2.58371e-09	8.85328e-05	Up
SCIN	7.67557	10.5489	1.05491e-09	4.4721e-05	Down	TARBP1	9.846	8.58776	2.58371e-09	8.85328e-05	Up
SFRP5	0.926881	5.7343	1.05491e-09	4.4721e-05	Down	TP73	5.8149	3.61693	2.58371e-09	8.85328e-05	Up
SLC16A12	1.24659	3.40652	1.05491e-09	4.4721e-05	Down	WBSCR22	10.8237	10.1058	2.58371e-09	8.85328e-05	Up
SLC4A10	1.70748	6.191	1.05491e-09	4.4721e-05	Down	XRCC2	6.71711	4.61757	2.58371e-09	8.85328e-05	Up
SPINK2	1.1925	4.45852	1.05491e-09	4.4721e-05	Down	CCT5	12.635	11.8437	2.74071e-09	9.11467e-05	Up
SYNPO	10.2916	11.8602	1.05491e-09	4.4721e-05	Down	CDH11	9.90649	8.44374	2.74071e-09	9.11467e-05	Up
ABP1	11.9824	13.9458	1.12054e-09	4.85851e-05	Down	EZH2	9.40201	8.17984	2.74071e-09	9.11467e-05	Up
ASB8	8.95645	9.72952	1.12054e-09	4.85851e-05	Down	HTR1D	7.26711	2.60994	2.74071e-09	9.11467e-05	Up
ATP6V1G2	2.53745	4.8153	1.12054e-09	4.85851e-05	Down	KIF26B	6.46734	3.61918	2.74071e-09	9.11467e-05	Up
BAI3	1.59354	4.75572	1.12054e-09	4.85851e-05	Down	MACROD1	8.92487	8.26015	2.74071e-09	9.11467e-05	Up
C1QTNF7	3.82144	6.90933	1.12054e-09	4.85851e-05	Down	SERPINE1	9.38307	6.94657	2.74071e-09	9.11467e-05	Up
C1orf95	2.88035	6.27042	1.12054e-09	4.85851e-05	Down	XPO5	10.5069	9.44241	2.74071e-09	9.11467e-05	Up
CA12	11.1067	13.5431	1.12054e-09	4.85851e-05	Down	NANOS3	4.10731	1.12795	2.8758e-09	9.35902e-05	Up
CAST	12.4482	13.1215	1.12054e-09	4.85851e-05	Down	ASNS	10.1173	8.8654	2.90698e-09	9.38175e-05	Up
CNNM2	7.87837	9.47667	1.12054e-09	4.85851e-05	Down	C9orf169	3.03853	1.35225	2.90698e-09	9.38175e-05	Up
CNTN3	3.60157	7.36828	1.12054e-09	4.85851e-05	Down	CCNB1IP1	10.055	8.86254	2.90698e-09	9.38175e-05	Up
CYTSA	9.84607	10.9291	1.12054e-09	4.85851e-05	Down	COMT	11.3488	10.384	2.90698e-09	9.38175e-05	Up
ELAVL3	0	3.30523	1.12054e-09	4.85851e-05	Down	DCTD	10.7817	10.1662	2.90698e-09	9.38175e-05	Up
F13A1	7.77763	10.5552	1.12054e-09	4.85851e-05	Down	DNASE1L2	4.11901	1.82909	2.90698e-09	9.38175e-05	Up
FAM23A	7.35041	10.9389	1.12054e-09	4.85851e-05	Down	DUSP4	7.69686	5.37239	2.90698e-09	9.38175e-05	Up
FHL1	8.63088	11.592	1.12054e-09	4.85851e-05	Down	EIF4EBP1	10.1366	8.88255	2.90698e-09	9.38175e-05	Up
GALM	9.72396	10.9119	1.12054e-09	4.85851e-05	Down	GARS	11.6407	10.5352	2.90698e-09	9.38175e-05	Up
GDPD3	7.27657	9.4882	1.12054e-09	4.85851e-05	Down	GJB4	6.12512	2.8636	2.90698e-09	9.38175e-05	Up
GGTA1	5.11879	7.82305	1.12054e-09	4.85851e-05	Down	LEPRE1	9.16048	7.94348	2.90698e-09	9.38175e-05	Up
HSD17B11	11.0785	12.3137	1.12054e-09	4.85851e-05	Down	LIMK1	10.0589	9.01354	2.90698e-09	9.38175e-05	Up
HTR7	2.38938	4.74766	1.12054e-09	4.85851e-05	Down	MAD2L2	8.73059	7.59652	2.90698e-09	9.38175e-05	Up
KCNB1	1.08342	4.4307	1.12054e-09	4.85851e-05	Down	MIF	12.8596	11.3752	2.90698e-09	9.38175e-05	Up
MEIS3P1	6.8961	8.52306	1.12054e-09	4.85851e-05	Down	NFKBIL2	9.44547	8.10737	2.90698e-09	9.38175e-05	Up
MOBKL2B	9.07523	10.7129	1.12054e-09	4.85851e-05	Down	NKD1	9.08631	4.61408	2.90698e-09	9.38175e-05	Up
MPZ	4.3117	7.12868	1.12054e-09	4.85851e-05	Down	PABPC1	15.178	14.3678	2.90698e-09	9.38175e-05	Up
OCEL1	7.54169	8.91761	1.12054e-09	4.85851e-05	Down	PAXIP1	9.16391	8.37737	2.90698e-09	9.38175e-05	Up
PACSIN2	10.2073	11.3154	1.12054e-09	4.85851e-05	Down	PCID2	10.1011	9.01041	2.90698e-09	9.38175e-05	Up
PEG3	4.24184	6.92091	1.12054e-09	4.85851e-05	Down	SLC1A5	12.4958	11.5985	2.90698e-09	9.38175e-05	Up
PHYH	9.43873	10.5692	1.12054e-09	4.85851e-05	Down	SLC29A2	9.35188	8.47266	2.90698e-09	9.38175e-05	Up
PLAC2	3.42163	7.06574	1.12054e-09	4.85851e-05	Down	TMEM201	9.13531	8.1878	2.90698e-09	9.38175e-05	Up
PVRL3	7.8795	9.27202	1.12054e-09	4.85851e-05	Down	ZNF280C	6.89228	5.54587	2.90698e-09	9.38175e-05	Up
PXMP2	8.30113	10.1531	1.12054e-09	4.85851e-05	Down	ADAM12	7.99527	4.27509	3.08307e-09	9.69997e-05	Up
RGS9	3.65996	5.88221	1.12054e-09	4.85851e-05	Down	ADAMTS12	7.27712	3.68139	3.08307e-09	9.69997e-05	Up
RHOU	9.20558	10.7894	1.12054e-09	4.85851e-05	Down	ANAPC1	10.1857	9.28332	3.08307e-09	9.69997e-05	Up
RIC3	1.816	4.77494	1.12054e-09	4.85851e-05	Down	AURKAPS1	4.19507	3.04156	3.08307e-09	9.69997e-05	Up
SETBP1	6.37277	8.3883	1.12054e-09	4.85851e-05	Down	C1orf112	7.88559	6.62348	3.08307e-09	9.69997e-05	Up
SLC26A2	10.2112	15.1709	1.12054e-09	4.85851e-05	Down	CHCHD6	7.98079	6.67347	3.08307e-09	9.69997e-05	Up
SLC41A2	8.05564	9.61073	1.12054e-09	4.85851e-05	Down	DCUN1D5	8.92635	7.66384	3.08307e-09	9.69997e-05	Up
SSTR2	3.32958	5.85513	1.12054e-09	4.85851e-05	Down	DOCK6	10.6599	9.81037	3.08307e-09	9.69997e-05	Up
TMEM59L	2.91806	5.69879	1.12054e-09	4.85851e-05	Down	KIF20A	9.0079	7.46995	3.08307e-09	9.69997e-05	Up
ZFP91	10.8406	11.5071	1.12054e-09	4.85851e-05	Down	LOC388152	8.60939	7.14545	3.08307e-09	9.69997e-05	Up
ZFYVE28	7.60276	8.95565	1.12054e-09	4.85851e-05	Down	LOC541471	7.59779	5.76416	3.08307e-09	9.69997e-05	Up
ZNF229	2.89015	4.96909	1.12054e-09	4.85851e-05	Down	NKRF	8.72564	7.56933	3.08307e-09	9.69997e-05	Up
ZNF492	0.628819	3.20811	1.12054e-09	4.85851e-05	Down	PREB	10.8701	10.0882	3.08307e-09	9.69997e-05	Up
INSL5	0.530697	5.85001	1.14513e-09	5.21082e-05	Down	RFC3	9.53505	7.80895	3.08307e-09	9.69997e-05	Up
ABCD2	2.58049	4.8819	1.19015e-09	5.22787e-05	Down	SAMD10	8.14061	6.8175	3.08307e-09	9.69997e-05	Up
ALDH3A2	10.3489	11.2934	1.19015e-09	5.22787e-05	Down	SLC11A1	7.16433	4.60185	3.08307e-09	9.69997e-05	Up
BCL2	7.31227	9.15806	1.19015e-09	5.22787e-05	Down	SLC3A2	11.894	10.79	3.08307e-09	9.69997e-05	Up
C16orf62	8.74709	10.2274	1.19015e-09	5.22787e-05	Down	TCFL5	8.53038	7.5336	3.08307e-09	9.69997e-05	Up
C1orf201	7.45632	8.69004	1.19015e-09	5.22787e-05	Down	TFDP1	11.8195	10.8483	3.08307e-09	9.69997e-05	Up
CACNB2	5.63099	7.3861	1.19015e-09	5.22787e-05	Down	TMEM63A	12.1175	10.6838	3.08307e-09	9.69997e-05	Up
CASP7	10.232	11.952	1.19015e-09	5.22787e-05	Down	ULBP3	5.6926	3.69933	3.08307e-09	9.69997e-05	Up
CMA1	1.03773	5.32388	1.19015e-09	5.22787e-05	Down	WDR46	10.1175	9.44942	3.08307e-09	9.69997e-05	Up
DUSP26	2.17871	5.10641	1.19015e-09	5.22787e-05	Down	YARS	11.1989	10.4158	3.08307e-09	9.69997e-05	Up
EMILIN3	2.94252	5.36457	1.19015e-09	5.22787e-05	Down	C19orf22	11.0781	10.4645	3.26952e-09	9.97841e-05	Up
FCHO2	9.44958	10.1544	1.19015e-09	5.22787e-05	Down	C1orf109	8.63911	7.65888	3.26952e-09	9.97841e-05	Up
FRMD3	4.83295	7.48766	1.19015e-09	5.22787e-05	Down	C1orf35	8.42201	7.73959	3.26952e-09	9.97841e-05	Up
GLTPD1	9.4664	10.5986	1.19015e-09	5.22787e-05	Down	DSCC1	8.19	6.31926	3.26952e-09	9.97841e-05	Up
GNAI1	7.75024	9.31989	1.19015e-09	5.22787e-05	Down	FAM176A	7.21366	3.56761	3.26952e-09	9.97841e-05	Up
HIBCH	9.17465	10.033	1.19015e-09	5.22787e-05	Down	FKBP10	10.9985	8.91248	3.26952e-09	9.97841e-05	Up
LGR4	10.4005	11.7475	1.19015e-09	5.22787e-05	Down	LRRC14	9.52577	8.88562	3.26952e-09	9.97841e-05	Up
MAGEE2	0	2.42696	1.19015e-09	5.22787e-05	Down	NAA10	10.7182	9.46563	3.26952e-09	9.97841e-05	Up
MBP	9.78316	10.4357	1.19015e-09	5.22787e-05	Down	NELF	10.7106	9.87659	3.26952e-09	9.97841e-05	Up
MEF2C	7.45818	9.37615	1.19015e-09	5.22787e-05	Down	SCML1	9.00854	7.53384	3.26952e-09	9.97841e-05	Up
MT1X	8.22894	10.8507	1.19015e-09	5.22787e-05	Down	WDR59	9.66675	9.1717	3.26952e-09	9.97841e-05	Up
MYH11	10.7885	15.382	1.19015e-09	5.22787e-05	Down	ZP3	8.56903	7.03407	3.26952e-09	9.97841e-05	Up
NEURL1B	10.3548	11.7035	1.19015e-09	5.22787e-05	Down	C20orf199	10.9732	9.54805	3.46693e-09	0.000101887	Up
NR3C1	7.87553	9.89649	1.19015e-09	5.22787e-05	Down	C22orf29	9.37225	8.31264	3.46693e-09	0.000101887	Up
NRG2	0.895101	3.36189	1.19015e-09	5.22787e-05	Down	CEBPB	9.9851	8.8226	3.46693e-09	0.000101887	Up
PDE7B	4.51354	6.86681	1.19015e-09	5.22787e-05	Down	DNAJA3	11.0489	10.3706	3.46693e-09	0.000101887	Up
PGR	3.51458	6.46583	1.19015e-09	5.22787e-05	Down	FAM105B	9.09611	8.64594	3.46693e-09	0.000101887	Up
RAF1	10.7084	11.09	1.19015e-09	5.22787e-05	Down	GET4	10.462	9.71904	3.46693e-09	0.000101887	Up
RASGEF1C	0.663076	3.71852	1.19015e-09	5.22787e-05	Down	GPR3	4.84647	2.38436	3.46693e-09	0.000101887	Up
SCN3B	2.91377	5.33386	1.19015e-09	5.22787e-05	Down	KRT23	9.81417	2.71434	3.46693e-09	0.000101887	Up
SLC16A9	7.22863	9.86036	1.19015e-09	5.22787e-05	Down	MCM3APAS	5.16839	4.14337	3.46693e-09	0.000101887	Up
SLCO4C1	2.36332	5.96971	1.19015e-09	5.22787e-05	Down	NEBL	10.9638	8.69529	3.46693e-09	0.000101887	Up
ST6GALNAC3	4.85389	6.45944	1.19015e-09	5.22787e-05	Down	NOL3	8.46461	7.77952	3.46693e-09	0.000101887	Up
TLL1	3.39161	5.78921	1.19015e-09	5.22787e-05	Down	NOP14	10.5469	9.79557	3.46693e-09	0.000101887	Up
TP53I3	9.21412	10.3791	1.19015e-09	5.22787e-05	Down	NSDHL	9.79101	8.6996	3.46693e-09	0.000101887	Up
VIP	5.68284	9.76899	1.19015e-09	5.22787e-05	Down	NUP93	10.1391	9.46088	3.46693e-09	0.000101887	Up
WISP2	2.55713	7.76035	1.19015e-09	5.22787e-05	Down	PBX4	5.49461	3.30079	3.46693e-09	0.000101887	Up
XDH	8.46554	10.9038	1.19015e-09	5.22787e-05	Down	PDCD5	10.0422	9.16442	3.46693e-09	0.000101887	Up
LRRC3B	0	2.24204	1.21845e-09	5.5745e-05	Down	PSMG3	9.57687	8.63195	3.46693e-09	0.000101887	Up
ADAMTSL3	5.00517	7.80965	1.26396e-09	5.58018e-05	Down	RABEPK	9.28308	8.48211	3.46693e-09	0.000101887	Up
AMPD1	1.82521	6.54275	1.26396e-09	5.58018e-05	Down	RFC2	9.57889	8.83294	3.46693e-09	0.000101887	Up
ASAP3	7.72035	9.71653	1.26396e-09	5.58018e-05	Down	TNFRSF10B	10.9336	9.60836	3.46693e-09	0.000101887	Up
ASB2	6.03057	8.88889	1.26396e-09	5.58018e-05	Down	WDR8	9.3133	8.52881	3.46693e-09	0.000101887	Up
C7	5.71994	10.8352	1.26396e-09	5.58018e-05	Down	AKR1C4	3.7163	0	3.64159e-09	0.000104501	Up
CD163L1	6.81613	9.51154	1.26396e-09	5.58018e-05	Down	SFTA2	3.45774	0	3.64159e-09	0.000104501	Up
CXCL12	8.24108	11.2671	1.26396e-09	5.58018e-05	Down	SPERT	3.16218	0	3.64159e-09	0.000104501	Up
FAM129A	7.79983	10.3529	1.26396e-09	5.58018e-05	Down	DUSP5P	2.38313	0	3.64487e-09	0.000104671	Up
FAM189A2	3.31021	6.249	1.26396e-09	5.58018e-05	Down	CORIN	5.32343	2.06322	3.67592e-09	0.000104728	Up
FEM1B	10.1104	10.6397	1.26396e-09	5.58018e-05	Down	DCAF15	9.46967	8.90819	3.67592e-09	0.000104728	Up
FIG4	8.36094	8.81868	1.26396e-09	5.58018e-05	Down	DHCR7	11.016	9.64088	3.67592e-09	0.000104728	Up
GNA11	9.72374	11.3619	1.26396e-09	5.58018e-05	Down	GPR172A	11.5043	10.5119	3.67592e-09	0.000104728	Up
GNG3	2.18242	4.74872	1.26396e-09	5.58018e-05	Down	HMGA1	12.9399	11.6871	3.67592e-09	0.000104728	Up
GPM6B	4.74701	7.57384	1.26396e-09	5.58018e-05	Down	IMPDH1	10.9202	9.39802	3.67592e-09	0.000104728	Up
GPR125	9.89415	10.6619	1.26396e-09	5.58018e-05	Down	LIF	9.31931	7.73841	3.67592e-09	0.000104728	Up
IGJ	12.0317	16.2684	1.26396e-09	5.58018e-05	Down	NKPD1	3.89046	1.61378	3.67592e-09	0.000104728	Up
KIAA1045	1.33557	3.66836	1.26396e-09	5.58018e-05	Down	NOX4	4.65981	1.84158	3.67592e-09	0.000104728	Up
KIAA1370	8.22518	9.37019	1.26396e-09	5.58018e-05	Down	PITX1	9.83687	8.31843	3.67592e-09	0.000104728	Up
LARGE	8.73721	9.92247	1.26396e-09	5.58018e-05	Down	PODNL1	6.96681	5.03609	3.67592e-09	0.000104728	Up
MAB21L1	1.41997	4.27198	1.26396e-09	5.58018e-05	Down	PRC1	10.5485	9.22853	3.67592e-09	0.000104728	Up
MAP2K4	8.90095	9.63541	1.26396e-09	5.58018e-05	Down	PRMT3	8.89213	7.84619	3.67592e-09	0.000104728	Up
MGAT4C	0	2.00152	1.26396e-09	5.58018e-05	Down	RACGAP1	10.3849	9.3652	3.67592e-09	0.000104728	Up
NBPF1	8.7725	10.2344	1.26396e-09	5.58018e-05	Down	RAET1K	2.46977	0.53186	3.67592e-09	0.000104728	Up
NFE2L1	12.236	13.0253	1.26396e-09	5.58018e-05	Down	RGS16	8.27804	6.25613	3.67592e-09	0.000104728	Up
OSTalpha	4.44818	8.81549	1.26396e-09	5.58018e-05	Down	RIN1	8.9813	8.01475	3.67592e-09	0.000104728	Up
PIRT	2.34984	6.53676	1.26396e-09	5.58018e-05	Down	SNHG4	5.2119	3.23547	3.67592e-09	0.000104728	Up
RPS6KA5	7.16122	8.50854	1.26396e-09	5.58018e-05	Down	THOC6	9.60859	8.82467	3.67592e-09	0.000104728	Up
SCUBE2	6.09864	8.64412	1.26396e-09	5.58018e-05	Down	ULBP1	3.69135	1.30999	3.67592e-09	0.000104728	Up
SHE	5.7187	7.75643	1.26396e-09	5.58018e-05	Down	SIX1	2.98612	0.693246	3.89014e-09	0.000107058	Up
ST8SIA3	0	3.4774	1.26396e-09	5.58018e-05	Down	C2orf27A	4.26931	2.38346	3.89717e-09	0.000107171	Up
TAGLN3	1.07607	4.70334	1.26396e-09	5.58018e-05	Down	CKS2	10.0755	8.59909	3.89717e-09	0.000107171	Up
TMEM35	3.91427	7.51615	1.26396e-09	5.58018e-05	Down	COMP	7.96154	1.33121	3.89717e-09	0.000107171	Up
TOM1L2	9.80194	11.0813	1.26396e-09	5.58018e-05	Down	DHRS2	4.60843	1.83224	3.89717e-09	0.000107171	Up
TPH1	1.82281	5.32857	1.26396e-09	5.58018e-05	Down	E4F1	9.18481	8.61634	3.89717e-09	0.000107171	Up
ZNF540	3.73612	5.42565	1.26396e-09	5.58018e-05	Down	ENOPH1	10.1769	9.20017	3.89717e-09	0.000107171	Up
ABCA6	3.58326	6.55513	1.34223e-09	5.86999e-05	Down	F12	8.87221	7.15403	3.89717e-09	0.000107171	Up
ANPEP	9.475	14.3458	1.34223e-09	5.86999e-05	Down	PDRG1	9.20812	8.22267	3.89717e-09	0.000107171	Up
ARMC8	8.98555	9.33963	1.34223e-09	5.86999e-05	Down	PPME1	10.282	9.7245	3.89717e-09	0.000107171	Up
ATL1	6.82511	8.16106	1.34223e-09	5.86999e-05	Down	SLC17A9	9.7008	7.25522	3.89717e-09	0.000107171	Up
B3GNT7	9.29323	12.277	1.34223e-09	5.86999e-05	Down	TCN1	5.69654	1.03926	3.89717e-09	0.000107171	Up
BCAS1	9.4637	12.137	1.34223e-09	5.86999e-05	Down	UBAP2L	11.6142	10.9242	3.89717e-09	0.000107171	Up
BMP5	4.06845	6.95876	1.34223e-09	5.86999e-05	Down	ZNF593	9.21379	8.05633	3.89717e-09	0.000107171	Up
C1orf150	1.71635	4.02997	1.34223e-09	5.86999e-05	Down	ACP6	8.59281	7.98542	4.13135e-09	0.000109046	Up
C21orf88	1.98559	6.14549	1.34223e-09	5.86999e-05	Down	ANKS6	9.73732	8.78612	4.13135e-09	0.000109046	Up
CLU	9.75887	12.1771	1.34223e-09	5.86999e-05	Down	BCAP31	13.0286	12.2114	4.13135e-09	0.000109046	Up
FAM151A	2.13063	6.01103	1.34223e-09	5.86999e-05	Down	CDK5	8.73234	7.87051	4.13135e-09	0.000109046	Up
FEM1C	9.4707	10.2164	1.34223e-09	5.86999e-05	Down	CDR2	9.919	9.28525	4.13135e-09	0.000109046	Up
LANCL3	4.28938	6.19464	1.34223e-09	5.86999e-05	Down	CXCL3	8.83047	6.02628	4.13135e-09	0.000109046	Up
LOC646627	7.05631	11.1769	1.34223e-09	5.86999e-05	Down	ECE2	8.63616	7.33691	4.13135e-09	0.000109046	Up
LRRC1	9.51757	10.8106	1.34223e-09	5.86999e-05	Down	GALK1	9.12507	7.8129	4.13135e-09	0.000109046	Up
LRRC7	0.509087	3.44483	1.34223e-09	5.86999e-05	Down	HYAL2	10.6133	9.82182	4.13135e-09	0.000109046	Up
MARCKS	11.5296	12.8219	1.34223e-09	5.86999e-05	Down	HYAL3	6.79065	5.50497	4.13135e-09	0.000109046	Up
MYPN	1.81995	4.53881	1.34223e-09	5.86999e-05	Down	LRP11	10.3825	9.45962	4.13135e-09	0.000109046	Up
NPY6R	1.51953	5.98608	1.34223e-09	5.86999e-05	Down	NUTF2	11.2777	10.2881	4.13135e-09	0.000109046	Up
NUDT9	8.82099	9.48078	1.34223e-09	5.86999e-05	Down	PNO1	9.52697	8.24399	4.13135e-09	0.000109046	Up
PDE1C	3.27818	4.79242	1.34223e-09	5.86999e-05	Down	POU5F1B	6.6663	3.32948	4.13135e-09	0.000109046	Up
RHOF	9.05467	10.9329	1.34223e-09	5.86999e-05	Down	RPS6KL1	7.48522	5.84204	4.13135e-09	0.000109046	Up
SEMA3E	2.90364	6.51279	1.34223e-09	5.86999e-05	Down	SFXN3	9.94998	8.85012	4.13135e-09	0.000109046	Up
SLC25A12	8.70096	9.22282	1.34223e-09	5.86999e-05	Down	SLC4A2	11.5926	10.7239	4.13135e-09	0.000109046	Up
SLC30A8	0.573326	2.51725	1.34223e-09	5.86999e-05	Down	STC2	8.66006	5.14399	4.13135e-09	0.000109046	Up
SLC35D1	10.2825	11.5427	1.34223e-09	5.86999e-05	Down	TRIM65	9.43256	8.62429	4.13135e-09	0.000109046	Up
SLC44A4	12.1548	13.9214	1.34223e-09	5.86999e-05	Down	UBE2T	8.96846	7.44293	4.13135e-09	0.000109046	Up
TLR3	6.9261	9.16429	1.34223e-09	5.86999e-05	Down	AGTRAP	9.44694	8.47494	4.3792e-09	0.00011149	Up
TMEM72	1.82324	7.13599	1.34223e-09	5.86999e-05	Down	ALDH4A1	9.56803	8.02467	4.3792e-09	0.00011149	Up
VPS24	11.6501	12.117	1.34223e-09	5.86999e-05	Down	ATAD3A	10.3652	9.3903	4.3792e-09	0.00011149	Up
CDH10	0	2.47847	1.37908e-09	6.1882e-05	Down	ATP6V1F	11.1006	9.95511	4.3792e-09	0.00011149	Up
KIAA0408	0	6.09828	1.37908e-09	6.1882e-05	Down	C2orf48	3.53382	1.4686	4.3792e-09	0.00011149	Up
MMP27	0	2.09691	1.37908e-09	6.1882e-05	Down	CCNB1	10.7979	9.28264	4.3792e-09	0.00011149	Up
ACSM5	1.64288	3.98413	1.42521e-09	6.20525e-05	Down	DPEP1	12.0341	5.15369	4.3792e-09	0.00011149	Up
BEX4	6.50731	8.90582	1.42521e-09	6.20525e-05	Down	DSG3	5.10057	2.13781	4.3792e-09	0.00011149	Up
C10orf54	9.66406	11.0831	1.42521e-09	6.20525e-05	Down	EEFSEC	9.02449	8.53297	4.3792e-09	0.00011149	Up
C4orf39	1.18662	3.26781	1.42521e-09	6.20525e-05	Down	FAM156A	9.87866	8.44749	4.3792e-09	0.00011149	Up
C6orf72	8.62867	9.58452	1.42521e-09	6.20525e-05	Down	HAPLN3	8.26082	6.24935	4.3792e-09	0.00011149	Up
CDC14A	6.89639	8.81968	1.42521e-09	6.20525e-05	Down	IRAK1	12.4275	11.3125	4.3792e-09	0.00011149	Up
CDC42BPA	9.96996	10.8729	1.42521e-09	6.20525e-05	Down	LOC100133161	5.48287	3.68854	4.3792e-09	0.00011149	Up
CELF4	1.27948	3.90991	1.42521e-09	6.20525e-05	Down	LOH12CR1	7.27722	6.64107	4.3792e-09	0.00011149	Up
CHRDL1	6.15932	9.87751	1.42521e-09	6.20525e-05	Down	MEX3A	8.34854	5.51158	4.3792e-09	0.00011149	Up
DNASE1L3	5.78156	9.11258	1.42521e-09	6.20525e-05	Down	PERP	13.337	12.0368	4.3792e-09	0.00011149	Up
DSC2	10.7302	12.4794	1.42521e-09	6.20525e-05	Down	PHF16	8.5923	7.49651	4.3792e-09	0.00011149	Up
FAM59A	6.88033	8.10206	1.42521e-09	6.20525e-05	Down	ProSAPiP1	9.56686	7.45674	4.3792e-09	0.00011149	Up
FRMD4B	8.33873	9.27363	1.42521e-09	6.20525e-05	Down	RAN	12.8805	11.6838	4.3792e-09	0.00011149	Up
GIMAP7	6.19632	8.31581	1.42521e-09	6.20525e-05	Down	RBM28	8.99947	7.81679	4.3792e-09	0.00011149	Up
HEATR5A	9.25648	10.1251	1.42521e-09	6.20525e-05	Down	RDH16	3.15553	1.42738	4.3792e-09	0.00011149	Up
HTR3E	0.720638	4.58885	1.42521e-09	6.20525e-05	Down	SKA3	8.87532	6.91122	4.3792e-09	0.00011149	Up
IMPA1	9.10243	10.1811	1.42521e-09	6.20525e-05	Down	URB1	10.1672	9.17166	4.3792e-09	0.00011149	Up
KCNC1	1.15658	2.78117	1.42521e-09	6.20525e-05	Down	ZNF263	9.52248	8.87641	4.3792e-09	0.00011149	Up
KCNG3	1.51873	4.51545	1.42521e-09	6.20525e-05	Down	SERPINA4	2.16843	0	4.4395e-09	0.000113877	Up
KCNIP4	4.04526	6.18746	1.42521e-09	6.20525e-05	Down	ADO	9.32239	8.82712	4.64151e-09	0.000113933	Up
KCNK3	3.08452	6.38473	1.42521e-09	6.20525e-05	Down	ATXN7L2	6.68662	5.6872	4.64151e-09	0.000113933	Up
MAPK10	4.56847	6.43671	1.42521e-09	6.20525e-05	Down	BMP4	10.1377	8.79126	4.64151e-09	0.000113933	Up
MEP1A	10.9036	13.1443	1.42521e-09	6.20525e-05	Down	C17orf86	6.9588	5.9545	4.64151e-09	0.000113933	Up
MGLL	11.6916	12.9329	1.42521e-09	6.20525e-05	Down	C7orf30	8.94758	8.17741	4.64151e-09	0.000113933	Up
NAT2	6.40834	8.36785	1.42521e-09	6.20525e-05	Down	C9orf117	3.94587	1.89805	4.64151e-09	0.000113933	Up
NGB	0	4.03791	1.42521e-09	6.20525e-05	Down	E2F7	7.21113	5.33176	4.64151e-09	0.000113933	Up
PLCL2	6.6878	9.4532	1.42521e-09	6.20525e-05	Down	FKBP9	11.9116	11.2845	4.64151e-09	0.000113933	Up
RAB39B	3.09282	4.82512	1.42521e-09	6.20525e-05	Down	GOLGA7B	7.51419	5.02877	4.64151e-09	0.000113933	Up
RBM20	2.42946	5.06256	1.42521e-09	6.20525e-05	Down	GPATCH4	9.71405	8.79553	4.64151e-09	0.000113933	Up
SAP30L	9.58967	10.2833	1.42521e-09	6.20525e-05	Down	HSF4	7.023	5.02872	4.64151e-09	0.000113933	Up
SCNN1B	6.45737	11.1225	1.42521e-09	6.20525e-05	Down	INTS7	9.32915	8.35726	4.64151e-09	0.000113933	Up
SLC30A4	5.90063	7.4507	1.42521e-09	6.20525e-05	Down	MCM10	8.01238	6.20759	4.64151e-09	0.000113933	Up
SLITRK2	0.887446	3.37418	1.42521e-09	6.20525e-05	Down	MIIP	8.89161	8.119	4.64151e-09	0.000113933	Up
UGT1A1	2.87209	6.9337	1.42521e-09	6.20525e-05	Down	MRPL9	10.0789	9.59132	4.64151e-09	0.000113933	Up
VTI1B	10.0093	10.6466	1.42521e-09	6.20525e-05	Down	NCRNA00152	7.58749	5.74999	4.64151e-09	0.000113933	Up
ZNF397OS	7.1287	7.89221	1.42521e-09	6.20525e-05	Down	NPM3	9.65862	8.22444	4.64151e-09	0.000113933	Up
ACADSB	9.01655	9.98817	1.51319e-09	6.51779e-05	Down	PPIAL4G	4.69142	3.90139	4.64151e-09	0.000113933	Up
ADAMTSL1	5.77966	8.3161	1.51319e-09	6.51779e-05	Down	SNORD1C	5.23078	2.79141	4.64151e-09	0.000113933	Up
B3GALT1	2.60457	6.53376	1.51319e-09	6.51779e-05	Down	TNFRSF10A	8.0216	7.00071	4.64151e-09	0.000113933	Up
B3GALT5	6.56396	9.45652	1.51319e-09	6.51779e-05	Down	WDR12	9.46932	8.45924	4.64151e-09	0.000113933	Up
CHODL	2.66981	5.68273	1.51319e-09	6.51779e-05	Down	KLK8	3.81192	0	4.70666e-09	0.000116661	Up
DPT	6.95445	10.477	1.51319e-09	6.51779e-05	Down	ACTL6A	10.6372	9.86024	4.91907e-09	0.000116718	Up
GOLM1	11.9215	13.7672	1.51319e-09	6.51779e-05	Down	ASF1B	9.95259	8.92912	4.91907e-09	0.000116718	Up
KCTD2	9.08272	9.69832	1.51319e-09	6.51779e-05	Down	ASPHD1	6.76871	4.89719	4.91907e-09	0.000116718	Up
LOC284276	1.03792	2.81979	1.51319e-09	6.51779e-05	Down	C1orf107	9.51755	8.6474	4.91907e-09	0.000116718	Up
LOC339524	3.73695	6.25753	1.51319e-09	6.51779e-05	Down	C1orf77	10.8151	10.4488	4.91907e-09	0.000116718	Up
LOC572558	0.585707	4.77234	1.51319e-09	6.51779e-05	Down	CCT2	12.1525	11.1436	4.91907e-09	0.000116718	Up
NEDD4L	10.1856	11.5737	1.51319e-09	6.51779e-05	Down	CLEC5A	5.54146	2.26355	4.91907e-09	0.000116718	Up
P2RX1	5.27244	7.34283	1.51319e-09	6.51779e-05	Down	DSG4	3.87381	1.76415	4.91907e-09	0.000116718	Up
PAQR5	8.20498	10.5368	1.51319e-09	6.51779e-05	Down	GPR4	6.9126	5.54158	4.91907e-09	0.000116718	Up
PDE2A	5.86172	8.39492	1.51319e-09	6.51779e-05	Down	NOC2L	11.4211	10.6289	4.91907e-09	0.000116718	Up
PDE6A	3.40875	7.68554	1.51319e-09	6.51779e-05	Down	OXTR	5.26619	2.96972	4.91907e-09	0.000116718	Up
PTGER4	8.87537	10.4629	1.51319e-09	6.51779e-05	Down	SOX4	11.4502	9.96085	4.91907e-09	0.000116718	Up
RBM24	3.87338	6.33317	1.51319e-09	6.51779e-05	Down	SPNS2	10.4237	8.73641	4.91907e-09	0.000116718	Up
RELN	3.89069	7.32842	1.51319e-09	6.51779e-05	Down	STC1	8.15822	5.7053	4.91907e-09	0.000116718	Up
SCN4B	5.27123	7.45156	1.51319e-09	6.51779e-05	Down	WDR34	10.8677	10.1612	4.91907e-09	0.000116718	Up
SLITRK3	0.967095	5.06268	1.51319e-09	6.51779e-05	Down	XRCC3	9.06121	8.1076	4.91907e-09	0.000116718	Up
TMEM127	10.9901	11.8809	1.51319e-09	6.51779e-05	Down	AKAP8L	9.50795	8.87271	5.21277e-09	0.000118593	Up
TNFRSF1A	11.1021	11.8964	1.51319e-09	6.51779e-05	Down	CSE1L	11.6428	10.3865	5.21277e-09	0.000118593	Up
TTLL6	4.38229	7.52566	1.51319e-09	6.51779e-05	Down	DHODH	7.74234	7.07804	5.21277e-09	0.000118593	Up
WDR78	5.18607	8.20641	1.51319e-09	6.51779e-05	Down	EARS2	9.72335	8.9911	5.21277e-09	0.000118593	Up
ZBTB7C	8.48155	10.8584	1.51319e-09	6.51779e-05	Down	GPI	13.2938	12.7168	5.21277e-09	0.000118593	Up
ABHD5	8.54575	9.67408	1.60646e-09	6.74508e-05	Down	GRB7	9.96934	8.58789	5.21277e-09	0.000118593	Up
ANO10	9.58126	10.7332	1.60646e-09	6.74508e-05	Down	IMP4	10.1092	9.48189	5.21277e-09	0.000118593	Up
ATP5A1	12.9585	14.1325	1.60646e-09	6.74508e-05	Down	KLC3	3.80628	1.65084	5.21277e-09	0.000118593	Up
BAALC	2.99713	5.73712	1.60646e-09	6.74508e-05	Down	KLK10	8.98762	4.83134	5.21277e-09	0.000118593	Up
C10orf32	8.58975	9.08385	1.60646e-09	6.74508e-05	Down	KRT17	7.32586	2.27738	5.21277e-09	0.000118593	Up
C1orf186	2.10227	4.91321	1.60646e-09	6.74508e-05	Down	MRPL4	10.9402	10.1679	5.21277e-09	0.000118593	Up
CCBP2	3.73934	6.32075	1.60646e-09	6.74508e-05	Down	MSH5	8.51857	6.9666	5.21277e-09	0.000118593	Up
CD302	8.77371	9.72737	1.60646e-09	6.74508e-05	Down	PPIAL4C	5.82372	4.62899	5.21277e-09	0.000118593	Up
DPP6	1.31218	6.31211	1.60646e-09	6.74508e-05	Down	RNF24	7.73085	6.52418	5.21277e-09	0.000118593	Up
EDNRB	7.65717	8.98029	1.60646e-09	6.74508e-05	Down	RRM2	11.1069	9.73704	5.21277e-09	0.000118593	Up
FAM13B	8.70445	9.52488	1.60646e-09	6.74508e-05	Down	SLC11A2	10.6923	9.78868	5.21277e-09	0.000118593	Up
FGFR2	7.81614	10.5005	1.60646e-09	6.74508e-05	Down	SNRPB	12.5064	11.4685	5.21277e-09	0.000118593	Up
FXYD3	12.7446	14.454	1.60646e-09	6.74508e-05	Down	TACSTD2	8.31318	4.8476	5.21277e-09	0.000118593	Up
GIMAP8	6.76929	8.59805	1.60646e-09	6.74508e-05	Down	TNFRSF6B	9.12069	5.73618	5.21277e-09	0.000118593	Up
HAPLN1	5.2616	8.07458	1.60646e-09	6.74508e-05	Down	TPX2	11.0846	9.4794	5.21277e-09	0.000118593	Up
HLF	4.75672	7.15898	1.60646e-09	6.74508e-05	Down	ARHGEF19	8.333	7.19107	5.52349e-09	0.00012098	Up
LILRB5	5.89673	8.32344	1.60646e-09	6.74508e-05	Down	ATHL1	10.0072	7.12145	5.52349e-09	0.00012098	Up
LPP	7.98716	9.43461	1.60646e-09	6.74508e-05	Down	DAP3	11.1008	10.5702	5.52349e-09	0.00012098	Up
MYO1A	10.3348	12.4621	1.60646e-09	6.74508e-05	Down	H2AFX	10.5479	9.73125	5.52349e-09	0.00012098	Up
MYOCD	5.16457	8.28983	1.60646e-09	6.74508e-05	Down	HES6	10.199	8.58896	5.52349e-09	0.00012098	Up
NBLA00301	2.44076	7.12665	1.60646e-09	6.74508e-05	Down	KIFC1	9.97296	8.7612	5.52349e-09	0.00012098	Up
NUDT16	9.49008	10.336	1.60646e-09	6.74508e-05	Down	LOC100130776	7.72534	6.38544	5.52349e-09	0.00012098	Up
RCAN1	9.25593	10.6514	1.60646e-09	6.74508e-05	Down	LONP1	11.2697	10.557	5.52349e-09	0.00012098	Up
RNF138	9.07096	10.0057	1.60646e-09	6.74508e-05	Down	PCSK9	10.1065	6.8292	5.52349e-09	0.00012098	Up
SEMA3D	3.43571	6.62664	1.60646e-09	6.74508e-05	Down	PMPCA	10.6981	10.1426	5.52349e-09	0.00012098	Up
SIPA1L2	9.34349	10.8259	1.60646e-09	6.74508e-05	Down	POLA2	9.09219	8.27456	5.52349e-09	0.00012098	Up
SLC5A7	0	4.248	1.60646e-09	6.74508e-05	Down	PPIA	12.9025	11.9056	5.52349e-09	0.00012098	Up
TCEAL2	1.20189	6.09031	1.60646e-09	6.74508e-05	Down	SMYD2	9.5005	8.70732	5.52349e-09	0.00012098	Up
UHRF1BP1L	8.22147	8.8702	1.60646e-09	6.74508e-05	Down	CNPY3	10.5361	9.88095	5.85221e-09	0.000122912	Up
WDR17	1.6603	4.22635	1.60646e-09	6.74508e-05	Down	DUS1L	11.3939	10.8131	5.85221e-09	0.000122912	Up
ZBTB7B	10.6066	12.0797	1.60646e-09	6.74508e-05	Down	EFNA3	9.34864	7.73818	5.85221e-09	0.000122912	Up
ACAA1	10.2325	11.2968	1.70531e-09	7.04626e-05	Down	HJURP	9.01313	7.3251	5.85221e-09	0.000122912	Up
ACADVL	12.1503	13.0734	1.70531e-09	7.04626e-05	Down	ILF3	12.7279	12.054	5.85221e-09	0.000122912	Up
ADRB2	3.61916	5.81656	1.70531e-09	7.04626e-05	Down	IMPDH2	12.2251	11.5838	5.85221e-09	0.000122912	Up
CD177	6.22746	13.3743	1.70531e-09	7.04626e-05	Down	JAG2	9.77369	7.89687	5.85221e-09	0.000122912	Up
CES2	11.5987	14.1131	1.70531e-09	7.04626e-05	Down	KIF2C	9.37123	8.15531	5.85221e-09	0.000122912	Up
CNR1	2.6752	7.01105	1.70531e-09	7.04626e-05	Down	MSTO1	9.00803	8.01019	5.85221e-09	0.000122912	Up
CUX2	0.985898	2.80594	1.70531e-09	7.04626e-05	Down	NAT6	7.53724	6.75415	5.85221e-09	0.000122912	Up
CYS1	5.35855	7.13695	1.70531e-09	7.04626e-05	Down	OSBPL3	9.78039	7.96002	5.85221e-09	0.000122912	Up
EHHADH	8.51923	9.85576	1.70531e-09	7.04626e-05	Down	PMAIP1	8.06206	6.08367	5.85221e-09	0.000122912	Up
FCER1A	3.13919	5.93453	1.70531e-09	7.04626e-05	Down	PPP2R3B	7.84863	6.43318	5.85221e-09	0.000122912	Up
FGFBP2	1.56913	4.65759	1.70531e-09	7.04626e-05	Down	SLC35C2	10.5736	10.0287	5.85221e-09	0.000122912	Up
FLVCR2	6.81087	9.19633	1.70531e-09	7.04626e-05	Down	TMEM39A	9.38941	8.75331	5.85221e-09	0.000122912	Up
GCOM1	7.97782	9.5099	1.70531e-09	7.04626e-05	Down	WDR85	8.85943	7.99536	5.85221e-09	0.000122912	Up
HSD3B2	1.73925	7.10897	1.70531e-09	7.04626e-05	Down	ZBTB9	8.29744	7.50135	5.85221e-09	0.000122912	Up
HTR3A	1.60413	4.68224	1.70531e-09	7.04626e-05	Down	ZNF511	10.3038	9.0857	5.85221e-09	0.000122912	Up
INPP5A	9.28297	10.0947	1.70531e-09	7.04626e-05	Down	BAAT	2.37835	0.479796	5.86405e-09	0.000125639	Up
ISX	8.90911	11.0696	1.70531e-09	7.04626e-05	Down	AP1S3	8.37742	6.75335	6.19993e-09	0.000125753	Up
KCNK10	4.77143	6.82494	1.70531e-09	7.04626e-05	Down	BID	10.1204	9.1708	6.19993e-09	0.000125753	Up
KIAA1644	5.21085	7.7578	1.70531e-09	7.04626e-05	Down	C20orf134	7.10924	5.86154	6.19993e-09	0.000125753	Up
LGI4	5.1946	8.2854	1.70531e-09	7.04626e-05	Down	C9orf163	3.80941	2.55891	6.19993e-09	0.000125753	Up
MAN1A1	9.68981	11.0966	1.70531e-09	7.04626e-05	Down	CCDC85B	8.89235	7.7281	6.19993e-09	0.000125753	Up
MT2A	9.7941	12.4007	1.70531e-09	7.04626e-05	Down	CDC6	9.51127	7.92506	6.19993e-09	0.000125753	Up
NTNG1	1.11511	3.22444	1.70531e-09	7.04626e-05	Down	CNPY2	10.607	9.94171	6.19993e-09	0.000125753	Up
RAVER2	9.74933	10.806	1.70531e-09	7.04626e-05	Down	LRFN4	9.76748	8.84971	6.19993e-09	0.000125753	Up
RCSD1	6.98326	8.91786	1.70531e-09	7.04626e-05	Down	MID1IP1	10.4975	9.51816	6.19993e-09	0.000125753	Up
ROR1	4.09843	6.14757	1.70531e-09	7.04626e-05	Down	NANP	7.97877	6.75738	6.19993e-09	0.000125753	Up
SDHB	10.7039	11.4219	1.70531e-09	7.04626e-05	Down	PIGL	6.51208	5.60116	6.19993e-09	0.000125753	Up
SLC22A5	8.69847	10.3261	1.70531e-09	7.04626e-05	Down	POM121	11.7335	10.9362	6.19993e-09	0.000125753	Up
SMAP1	9.91179	10.5304	1.70531e-09	7.04626e-05	Down	RBM19	9.30106	8.64843	6.19993e-09	0.000125753	Up
SYN2	2.14696	4.84471	1.70531e-09	7.04626e-05	Down	SNRPF	10.2048	9.23322	6.19993e-09	0.000125753	Up
SYNC	5.95025	8.0747	1.70531e-09	7.04626e-05	Down	DKK4	2.85375	0	6.56062e-09	0.000127628	Up
UGT1A9	3.2978	6.69815	1.70531e-09	7.04626e-05	Down	ANKRD13D	8.82133	7.93382	6.56771e-09	0.000127685	Up
VWA5A	9.45465	10.9008	1.70531e-09	7.04626e-05	Down	C5orf34	6.11422	4.47587	6.56771e-09	0.000127685	Up
ZDHHC7	10.4591	11.1669	1.70531e-09	7.04626e-05	Down	CBWD6	7.86186	6.06202	6.56771e-09	0.000127685	Up
ZSWIM6	8.4868	9.48596	1.70531e-09	7.04626e-05	Down	CDC123	10.5972	9.91172	6.56771e-09	0.000127685	Up
ZZEF1	10.3773	12.1343	1.70531e-09	7.04626e-05	Down	EMD	10.4254	9.58413	6.56771e-09	0.000127685	Up
ADCY5	4.88261	8.32868	1.81009e-09	7.35311e-05	Down	HSD17B7P2	6.09849	4.5099	6.56771e-09	0.000127685	Up
ARHGAP28	4.78217	6.15119	1.81009e-09	7.35311e-05	Down	NEK2	9.18416	7.63072	6.56771e-09	0.000127685	Up
ATP8B1	11.6822	13.4816	1.81009e-09	7.35311e-05	Down	NUP62	10.8557	10.3549	6.56771e-09	0.000127685	Up
BMP2	8.27121	10.2641	1.81009e-09	7.35311e-05	Down	NUP85	9.82557	9.09571	6.56771e-09	0.000127685	Up
BTD	8.13819	9.1573	1.81009e-09	7.35311e-05	Down	PAICS	11.9842	10.8201	6.56771e-09	0.000127685	Up
C14orf132	6.59214	8.47538	1.81009e-09	7.35311e-05	Down	POLG2	6.9243	6.25927	6.56771e-09	0.000127685	Up
C7orf31	6.28671	8.38796	1.81009e-09	7.35311e-05	Down	RNF43	12.4874	10.3359	6.56771e-09	0.000127685	Up
CNNM4	10.5299	12.1444	1.81009e-09	7.35311e-05	Down	SEPHS1	10.2692	9.79682	6.56771e-09	0.000127685	Up
CRK	9.59842	10.4324	1.81009e-09	7.35311e-05	Down	SP5	7.76457	4.29841	6.56771e-09	0.000127685	Up
ENPP2	8.09617	9.73729	1.81009e-09	7.35311e-05	Down	SUV39H2	8.2042	7.08419	6.56771e-09	0.000127685	Up
EXOC6B	6.66089	7.36948	1.81009e-09	7.35311e-05	Down	XKRX	6.76098	4.66702	6.56771e-09	0.000127685	Up
GAS7	8.36991	9.96903	1.81009e-09	7.35311e-05	Down	ANKRD16	7.51956	6.82098	6.95667e-09	0.000129958	Up
GNPTAB	10.248	11.1368	1.81009e-09	7.35311e-05	Down	CA5BP	7.80122	7.11776	6.95667e-09	0.000129958	Up
KIAA1211	8.1892	10.3016	1.81009e-09	7.35311e-05	Down	CCT7	12.7567	11.9568	6.95667e-09	0.000129958	Up
KRCC1	9.63768	10.5846	1.81009e-09	7.35311e-05	Down	CDKN2A	6.5227	4.31052	6.95667e-09	0.000129958	Up
KRT1	1.33554	3.90952	1.81009e-09	7.35311e-05	Down	CTPS	9.81415	8.46605	6.95667e-09	0.000129958	Up
LDB3	3.4998	7.51695	1.81009e-09	7.35311e-05	Down	DARS	11.001	10.1873	6.95667e-09	0.000129958	Up
LUZP2	3.09678	5.8756	1.81009e-09	7.35311e-05	Down	LSM7	10.3594	9.45928	6.95667e-09	0.000129958	Up
MEF2A	9.27095	9.87133	1.81009e-09	7.35311e-05	Down	MCM4	11.1889	10.029	6.95667e-09	0.000129958	Up
MS4A12	5.57611	12.8439	1.81009e-09	7.35311e-05	Down	MORC4	9.36203	8.1697	6.95667e-09	0.000129958	Up
MT1F	6.61942	10.3908	1.81009e-09	7.35311e-05	Down	NUDT5	9.92448	9.13051	6.95667e-09	0.000129958	Up
NAALAD2	2.40882	4.01461	1.81009e-09	7.35311e-05	Down	PTP4A3	9.84075	7.74371	6.95667e-09	0.000129958	Up
PIGR	15.3654	17.7501	1.81009e-09	7.35311e-05	Down	TBX15	3.43626	1.46832	6.95667e-09	0.000129958	Up
SEC14L5	3.01515	5.51106	1.81009e-09	7.35311e-05	Down	PPEF1	2.42522	0.540598	7.33148e-09	0.000131322	Up
SIGLEC6	2.38424	4.49567	1.81009e-09	7.35311e-05	Down	AP1S1	11.1408	10.3734	7.368e-09	0.000131379	Up
SLCO2A1	8.90716	10.9002	1.81009e-09	7.35311e-05	Down	ATAD3C	6.46194	4.05511	7.368e-09	0.000131379	Up
SSPN	7.66494	9.02574	1.81009e-09	7.35311e-05	Down	B3GALT6	8.891	8.18236	7.368e-09	0.000131379	Up
TCEA3	9.55852	11.4331	1.81009e-09	7.35311e-05	Down	C12orf66	7.0673	6.17965	7.368e-09	0.000131379	Up
TRPV3	2.57565	5.89906	1.81009e-09	7.35311e-05	Down	CD276	11.1208	10.0561	7.368e-09	0.000131379	Up
ZNF271	8.20966	8.75445	1.81009e-09	7.35311e-05	Down	CLDN14	3.83766	1.60805	7.368e-09	0.000131379	Up
KRTAP13.2	0	4.67031	1.91088e-09	7.62587e-05	Down	CLNS1A	10.9165	10.2483	7.368e-09	0.000131379	Up
AGL	8.99398	9.88265	1.92113e-09	7.63155e-05	Down	EIF3CL	13.8464	13.211	7.368e-09	0.000131379	Up
ANGPTL5	0	2.40376	1.92113e-09	7.63155e-05	Down	FAP	7.7895	3.79932	7.368e-09	0.000131379	Up
AP3S2	10.3417	11.3202	1.92113e-09	7.63155e-05	Down	G6PC3	10.4038	9.782	7.368e-09	0.000131379	Up
C20orf200	1.62983	4.71052	1.92113e-09	7.63155e-05	Down	GNPDA1	10.3117	9.42604	7.368e-09	0.000131379	Up
CD160	3.0516	5.27065	1.92113e-09	7.63155e-05	Down	KCNH8	6.38063	3.96194	7.368e-09	0.000131379	Up
CD200R1	3.29626	5.38104	1.92113e-09	7.63155e-05	Down	LOC441208	6.85054	5.58463	7.368e-09	0.000131379	Up
CD209	7.02213	9.22759	1.92113e-09	7.63155e-05	Down	NACA2	7.39098	6.62808	7.368e-09	0.000131379	Up
CDC42SE2	11.025	11.9768	1.92113e-09	7.63155e-05	Down	PUSL1	8.22137	7.44558	7.368e-09	0.000131379	Up
CLEC4F	1.26226	3.13098	1.92113e-09	7.63155e-05	Down	RASSF1	9.53596	8.77358	7.368e-09	0.000131379	Up
DENND2A	7.13906	8.60375	1.92113e-09	7.63155e-05	Down	RIOK1	9.27554	8.45664	7.368e-09	0.000131379	Up
DSEL	5.10081	6.87972	1.92113e-09	7.63155e-05	Down	RPL7	11.2346	10.1366	7.368e-09	0.000131379	Up
FBXO8	8.38805	9.16224	1.92113e-09	7.63155e-05	Down	SH3TC2	7.91752	4.84915	7.368e-09	0.000131379	Up
GAP43	3.05147	6.38341	1.92113e-09	7.63155e-05	Down	SNHG11	7.79893	6.67417	7.368e-09	0.000131379	Up
GNG2	7.46632	9.35352	1.92113e-09	7.63155e-05	Down	TMEM184B	10.8752	10.3045	7.368e-09	0.000131379	Up
GPBP1L1	11.2397	12.0688	1.92113e-09	7.63155e-05	Down	ZNF749	6.11433	5.17287	7.368e-09	0.000131379	Up
HSPB6	7.38966	10.4032	1.92113e-09	7.63155e-05	Down	AZGP1	10.1771	7.3938	7.80295e-09	0.000133481	Up
IGFBP6	6.949	9.31763	1.92113e-09	7.63155e-05	Down	BAT1	12.5578	11.9122	7.80295e-09	0.000133481	Up
IGSF11	0.659106	3.91273	1.92113e-09	7.63155e-05	Down	BCL2L1	11.8476	11.0206	7.80295e-09	0.000133481	Up
KCNMA1	7.60122	10.3978	1.92113e-09	7.63155e-05	Down	CCDC19	3.5758	1.71505	7.80295e-09	0.000133481	Up
MFAP5	6.51197	9.62854	1.92113e-09	7.63155e-05	Down	GPR157	6.1888	4.7049	7.80295e-09	0.000133481	Up
NMT2	8.21637	9.09001	1.92113e-09	7.63155e-05	Down	GRWD1	10.0432	9.40647	7.80295e-09	0.000133481	Up
RRAGC	7.96899	8.7126	1.92113e-09	7.63155e-05	Down	KRT7	6.59708	3.56758	7.80295e-09	0.000133481	Up
SCGB2A1	2.97546	6.04858	1.92113e-09	7.63155e-05	Down	MDH2	12.9142	12.5571	7.80295e-09	0.000133481	Up
SELENBP1	11.7115	14.4043	1.92113e-09	7.63155e-05	Down	NACAP1	7.60688	6.79635	7.80295e-09	0.000133481	Up
WDR20	8.45205	8.94901	1.92113e-09	7.63155e-05	Down	PVR	10.7778	9.85669	7.80295e-09	0.000133481	Up
ADCYAP1R1	0	2.28104	1.99494e-09	7.86453e-05	Down	TNFSF9	6.34874	3.8588	7.80295e-09	0.000133481	Up
AMN	9.06195	11.2241	2.03879e-09	7.88158e-05	Down	USP36	10.44	9.55876	7.80295e-09	0.000133481	Up
ATRNL1	2.08756	4.7472	2.03879e-09	7.88158e-05	Down	AURKA	9.78683	8.50444	8.26282e-09	0.000135811	Up
AUH	8.08024	8.88655	2.03879e-09	7.88158e-05	Down	CDCA7	11.5625	9.88413	8.26282e-09	0.000135811	Up
CA2	9.303	14.8351	2.03879e-09	7.88158e-05	Down	EPR1	9.58218	8.14559	8.26282e-09	0.000135811	Up
CASP5	6.29007	8.39363	2.03879e-09	7.88158e-05	Down	KREMEN2	4.94781	3.50344	8.26282e-09	0.000135811	Up
CASQ2	2.44097	7.96219	2.03879e-09	7.88158e-05	Down	MOCS3	8.5945	7.80986	8.26282e-09	0.000135811	Up
CCBE1	2.37236	6.0842	2.03879e-09	7.88158e-05	Down	NME1.NME2	7.42372	6.12895	8.26282e-09	0.000135811	Up
CCDC85C	9.89182	10.8218	2.03879e-09	7.88158e-05	Down	NUFIP1	8.2725	7.02485	8.26282e-09	0.000135811	Up
CD36	7.09322	9.74635	2.03879e-09	7.88158e-05	Down	NXPH4	4.24713	1.98536	8.26282e-09	0.000135811	Up
DPYD	7.07444	8.95431	2.03879e-09	7.88158e-05	Down	SLC12A2	13.3225	11.9547	8.26282e-09	0.000135811	Up
HOXD1	4.42606	7.1688	2.03879e-09	7.88158e-05	Down	SLC7A1	11.6179	10.5048	8.26282e-09	0.000135811	Up
IDH3A	10.4873	11.3471	2.03879e-09	7.88158e-05	Down	SPTBN5	5.74381	3.1996	8.26282e-09	0.000135811	Up
MADCAM1	3.28924	6.81742	2.03879e-09	7.88158e-05	Down	TPD52L2	11.7847	10.822	8.26282e-09	0.000135811	Up
MOCS1	7.50846	9.29891	2.03879e-09	7.88158e-05	Down	TRMT2A	9.39066	8.65017	8.26282e-09	0.000135811	Up
NPTX1	3.21471	7.79085	2.03879e-09	7.88158e-05	Down	ZNF282	9.86457	9.45124	8.26282e-09	0.000135811	Up
PBLD	8.38265	10.8241	2.03879e-09	7.88158e-05	Down	ABCC1	10.7396	9.73339	8.749e-09	0.000138141	Up
PHGR1	10.6141	13.4261	2.03879e-09	7.88158e-05	Down	ACSL6	7.47639	3.07852	8.749e-09	0.000138141	Up
PPP1R12B	9.58568	11.9032	2.03879e-09	7.88158e-05	Down	AP3M2	8.48619	7.65047	8.749e-09	0.000138141	Up
PTGDR	3.83585	7.9801	2.03879e-09	7.88158e-05	Down	BCS1L	9.03717	8.39827	8.749e-09	0.000138141	Up
RALB	10.7561	11.3044	2.03879e-09	7.88158e-05	Down	C9orf16	10.2656	9.27091	8.749e-09	0.000138141	Up
SALL2	4.85617	7.12524	2.03879e-09	7.88158e-05	Down	CBWD3	8.95548	7.24313	8.749e-09	0.000138141	Up
SNAP25	2.05601	5.5258	2.03879e-09	7.88158e-05	Down	EIF2C2	8.51048	7.45067	8.749e-09	0.000138141	Up
SSBP2	6.27156	7.81138	2.03879e-09	7.88158e-05	Down	FOXA2	9.78519	7.92929	8.749e-09	0.000138141	Up
STIM1	10.0892	11.0966	2.03879e-09	7.88158e-05	Down	GALNT6	10.3969	8.59672	8.749e-09	0.000138141	Up
TMEM20	7.15343	8.70976	2.03879e-09	7.88158e-05	Down	LMNB2	11.9233	10.7732	8.749e-09	0.000138141	Up
ABCB11	0.884324	5.25759	2.16346e-09	8.10319e-05	Down	MC1R	6.40123	5.02593	8.749e-09	0.000138141	Up
ACAD8	8.81192	9.3497	2.16346e-09	8.10319e-05	Down	MLXIPL	9.58746	6.13523	8.749e-09	0.000138141	Up
AGTR1	1.78638	5.94778	2.16346e-09	8.10319e-05	Down	NME2P1	7.50665	6.50345	8.749e-09	0.000138141	Up
BEND5	2.83051	5.27289	2.16346e-09	8.10319e-05	Down	PCNXL2	7.96689	6.74858	8.749e-09	0.000138141	Up
C10orf105	1.95024	3.77942	2.16346e-09	8.10319e-05	Down	PRR22	5.66849	4.51757	8.749e-09	0.000138141	Up
CRADD	7.19388	7.98269	2.16346e-09	8.10319e-05	Down	SCD	13.279	10.4001	8.749e-09	0.000138141	Up
GIMAP5	7.34207	9.01805	2.16346e-09	8.10319e-05	Down	TULP3	8.9761	8.1176	8.749e-09	0.000138141	Up
GPR44	5.11354	7.35476	2.16346e-09	8.10319e-05	Down	ZBTB12	7.49027	6.14618	8.749e-09	0.000138141	Up
LRRTM2	2.44482	3.96547	2.16346e-09	8.10319e-05	Down	ZNF697	7.32985	6.39093	8.749e-09	0.000138141	Up
OLFM1	6.19698	8.32344	2.16346e-09	8.10319e-05	Down	DMBX1	2.57236	0	9.05352e-09	0.000140527	Up
PPP2CB	10.462	11.3362	2.16346e-09	8.10319e-05	Down	DNMT1	11.0995	10.1384	9.26294e-09	0.000140584	Up
RIMS4	1.21081	5.56257	2.16346e-09	8.10319e-05	Down	GPR56	12.3984	10.9956	9.26294e-09	0.000140584	Up
SCARB2	12.0539	12.7337	2.16346e-09	8.10319e-05	Down	IRF2BP2	12.528	11.9632	9.26294e-09	0.000140584	Up
SIAE	10.7595	12.4499	2.16346e-09	8.10319e-05	Down	KIF24	7.65777	6.3182	9.26294e-09	0.000140584	Up
SSFA2	11.6843	12.2927	2.16346e-09	8.10319e-05	Down	MFAP2	8.85084	6.30492	9.26294e-09	0.000140584	Up
TOMM40L	8.5365	9.20303	2.16346e-09	8.10319e-05	Down	PDZD7	3.93652	1.79168	9.26294e-09	0.000140584	Up
UNC80	0.570265	2.57906	2.16346e-09	8.10319e-05	Down	RAD23A	11.6584	11.1981	9.26294e-09	0.000140584	Up
GPR12	0	1.69073	2.16797e-09	8.29071e-05	Down	RAET1L	3.75081	0.482067	9.26294e-09	0.000140584	Up
ANKRD35	3.6518	5.78532	2.29555e-09	8.2964e-05	Down	SEC14L2	7.36789	4.97863	9.26294e-09	0.000140584	Up
BAD	9.33027	10.2243	2.29555e-09	8.2964e-05	Down	SH3GL1	10.9948	10.4828	9.26294e-09	0.000140584	Up
C4orf19	8.86543	10.6478	2.29555e-09	8.2964e-05	Down	SLC25A15	9.49235	8.50948	9.26294e-09	0.000140584	Up
CCR10	3.28124	5.32851	2.29555e-09	8.2964e-05	Down	TMEM211	4.29538	1.18656	9.26294e-09	0.000140584	Up
CLIC5	9.85773	11.9709	2.29555e-09	8.2964e-05	Down	TUBG1	10.0485	9.34323	9.26294e-09	0.000140584	Up
DIRAS2	0.932891	3.62597	2.29555e-09	8.2964e-05	Down	C6orf134	7.89521	6.99241	9.80618e-09	0.00014263	Up
FAM117A	7.27606	8.38789	2.29555e-09	8.2964e-05	Down	CDH24	7.66551	6.71556	9.80618e-09	0.00014263	Up
FAM163A	2.87937	4.57748	2.29555e-09	8.2964e-05	Down	EFTUD2	11.4975	10.8689	9.80618e-09	0.00014263	Up
FAM55A	7.10469	10.1205	2.29555e-09	8.2964e-05	Down	FAM40B	6.93645	4.14656	9.80618e-09	0.00014263	Up
GNG12	11.4575	12.4503	2.29555e-09	8.2964e-05	Down	FAM98A	9.9601	9.41275	9.80618e-09	0.00014263	Up
KIAA0232	9.64832	10.5065	2.29555e-09	8.2964e-05	Down	HMGXB3	10.2545	9.7204	9.80618e-09	0.00014263	Up
KIAA1908	6.1036	7.21193	2.29555e-09	8.2964e-05	Down	KPNA2	11.4595	10.1466	9.80618e-09	0.00014263	Up
KLRB1	5.06536	7.25258	2.29555e-09	8.2964e-05	Down	MMP10	5.99092	1.83167	9.80618e-09	0.00014263	Up
KRAS	10.2399	10.8908	2.29555e-09	8.2964e-05	Down	NUP210	11.1393	9.84801	9.80618e-09	0.00014263	Up
KTN1	11.5967	12.4872	2.29555e-09	8.2964e-05	Down	ODC1	12.191	11.0524	9.80618e-09	0.00014263	Up
LYSMD3	8.82453	9.42769	2.29555e-09	8.2964e-05	Down	PIF1	6.7247	5.03986	9.80618e-09	0.00014263	Up
MFN2	11.1488	11.9125	2.29555e-09	8.2964e-05	Down	PLXNA3	10.0412	8.95498	9.80618e-09	0.00014263	Up
MOBP	1.00207	3.81009	2.29555e-09	8.2964e-05	Down	PRICKLE3	8.26814	7.36836	9.80618e-09	0.00014263	Up
MPI	9.12221	10.095	2.29555e-09	8.2964e-05	Down	PTPLAD1	11.5094	10.5109	9.80618e-09	0.00014263	Up
NCOA1	9.6132	10.5005	2.29555e-09	8.2964e-05	Down	RNF114	11.6105	10.8912	9.80618e-09	0.00014263	Up
NDN	7.29359	9.12634	2.29555e-09	8.2964e-05	Down	RPLP0P2	6.22387	3.915	9.80618e-09	0.00014263	Up
NEFH	2.8708	4.92952	2.29555e-09	8.2964e-05	Down	TGIF1	10.6998	9.80921	9.80618e-09	0.00014263	Up
OSR1	4.02618	6.51738	2.29555e-09	8.2964e-05	Down	TNPO2	10.9013	10.1323	9.80618e-09	0.00014263	Up
PALM	6.58045	8.74677	2.29555e-09	8.2964e-05	Down	TRPV4	5.52883	3.63201	9.80618e-09	0.00014263	Up
PIGZ	8.77155	10.7585	2.29555e-09	8.2964e-05	Down	TSSC1	9.57829	8.81563	9.80618e-09	0.00014263	Up
PTPLAD2	6.43938	7.81969	2.29555e-09	8.2964e-05	Down	UTP14A	9.76188	8.49166	9.80618e-09	0.00014263	Up
SLC46A3	8.9023	10.4355	2.29555e-09	8.2964e-05	Down	AFMID	8.95646	8.18928	1.03803e-08	0.000145016	Up
SRPX	6.34508	8.98864	2.29555e-09	8.2964e-05	Down	CCDC113	7.7596	6.23259	1.03803e-08	0.000145016	Up
TDRD10	1.92926	3.49574	2.29555e-09	8.2964e-05	Down	E2F6	8.38646	7.35934	1.03803e-08	0.000145016	Up
TMEM140	8.37663	9.41862	2.29555e-09	8.2964e-05	Down	GSTP1	13.3936	12.4138	1.03803e-08	0.000145016	Up
TNFAIP8L3	5.38905	7.50745	2.29555e-09	8.2964e-05	Down	PKP4	10.862	10.227	1.03803e-08	0.000145016	Up
TRHDE	4.17076	7.05108	2.29555e-09	8.2964e-05	Down	PPIL1	9.68208	8.61155	1.03803e-08	0.000145016	Up
UQCRC2	12.4962	13.0074	2.29555e-09	8.2964e-05	Down	PRPF19	11.8469	11.2157	1.03803e-08	0.000145016	Up
ZNF415	4.50935	6.84622	2.29555e-09	8.2964e-05	Down	PSMA7	12.4935	11.3986	1.03803e-08	0.000145016	Up
XKR4	0	3.59245	2.39626e-09	8.55211e-05	Down	PWP1	9.9402	9.26512	1.03803e-08	0.000145016	Up
ABHD6	8.21498	9.17316	2.43548e-09	8.55779e-05	Down	RELT	7.95756	6.67097	1.03803e-08	0.000145016	Up
ADAMDEC1	8.72724	12.5445	2.43548e-09	8.55779e-05	Down	SBNO2	11.0141	10.3075	1.03803e-08	0.000145016	Up
ARRB1	9.13423	10.1437	2.43548e-09	8.55779e-05	Down	TECR	11.2647	10.8279	1.03803e-08	0.000145016	Up
ATP5F1	11.7549	12.4889	2.43548e-09	8.55779e-05	Down	TYRO3	8.01647	6.07604	1.03803e-08	0.000145016	Up
BEST2	5.23496	9.25419	2.43548e-09	8.55779e-05	Down	UBQLN4	10.6293	9.94698	1.03803e-08	0.000145016	Up
BEX1	1.94356	5.05089	2.43548e-09	8.55779e-05	Down	HIST3H2BB	1.57983	0.602221	1.0777e-08	0.000146949	Up
C1orf173	0	2.56247	2.43548e-09	8.55779e-05	Down	BHLHE40	11.6423	10.5383	1.09871e-08	0.000147005	Up
C5orf41	7.69403	8.56108	2.43548e-09	8.55779e-05	Down	FOSL1	7.80928	4.15859	1.09871e-08	0.000147005	Up
CCL21	7.97053	10.2146	2.43548e-09	8.55779e-05	Down	KIF23	9.04901	7.68886	1.09871e-08	0.000147005	Up
CCR2	5.23402	7.26798	2.43548e-09	8.55779e-05	Down	KIF9	7.57074	6.69749	1.09871e-08	0.000147005	Up
DLG2	2.85336	4.92429	2.43548e-09	8.55779e-05	Down	PCNA	11.8932	10.7689	1.09871e-08	0.000147005	Up
ENTPD3	3.09984	6.35764	2.43548e-09	8.55779e-05	Down	PSRC1	7.99173	6.71028	1.09871e-08	0.000147005	Up
GRIA3	1.3822	4.1437	2.43548e-09	8.55779e-05	Down	S100P	12.0359	9.19458	1.09871e-08	0.000147005	Up
ME2	9.85248	10.8799	2.43548e-09	8.55779e-05	Down	SNAPC4	8.86687	8.01798	1.09871e-08	0.000147005	Up
NBEA	4.78397	7.01299	2.43548e-09	8.55779e-05	Down	SNHG1	9.6841	8.07649	1.09871e-08	0.000147005	Up
NPY1R	4.09656	7.01074	2.43548e-09	8.55779e-05	Down	TSEN54	9.75263	9.21126	1.09871e-08	0.000147005	Up
PACSIN1	2.93893	4.87785	2.43548e-09	8.55779e-05	Down	LAIR2	2.11831	0.819767	1.14468e-08	0.000149108	Up
PCDH9	2.19544	4.77684	2.43548e-09	8.55779e-05	Down	ANKRD23	5.24444	4.1099	1.16283e-08	0.000149165	Up
PDGFD	6.63903	8.4159	2.43548e-09	8.55779e-05	Down	ANXA9	6.66129	5.11302	1.16283e-08	0.000149165	Up
PROSC	10.1209	10.8805	2.43548e-09	8.55779e-05	Down	CD44	12.7777	11.498	1.16283e-08	0.000149165	Up
SH3BGRL2	11.0897	12.2804	2.43548e-09	8.55779e-05	Down	EXO1	8.07747	6.53847	1.16283e-08	0.000149165	Up
SYNPO2	8.91481	12.3211	2.43548e-09	8.55779e-05	Down	GORASP2	11.6235	11.2546	1.16283e-08	0.000149165	Up
VILL	10.1276	11.69	2.43548e-09	8.55779e-05	Down	MAPKAPK3	10.4925	9.99211	1.16283e-08	0.000149165	Up
ZNF676	0.513582	2.2734	2.43548e-09	8.55779e-05	Down	MRTO4	10.3066	9.19818	1.16283e-08	0.000149165	Up
ZSCAN18	7.01998	9.26976	2.43548e-09	8.55779e-05	Down	PDDC1	10.4185	9.65727	1.16283e-08	0.000149165	Up
ARHGAP36	0	1.85518	2.45864e-09	8.83055e-05	Down	POLR1D	11.4906	10.503	1.16283e-08	0.000149165	Up
MYT1L	0	2.39103	2.54673e-09	8.84191e-05	Down	PTDSS1	11.2256	10.5844	1.16283e-08	0.000149165	Up
ZNF98	0.524892	2.09809	2.54673e-09	8.84191e-05	Down	SF3A2	10.7298	10.1752	1.16283e-08	0.000149165	Up
ACO2	11.9093	12.9056	2.58371e-09	8.85328e-05	Down	SLC7A11	8.58617	6.33308	1.16283e-08	0.000149165	Up
ARHGEF9	8.73915	9.67425	2.58371e-09	8.85328e-05	Down	ST3GAL2	9.66242	8.70145	1.16283e-08	0.000149165	Up
CAMK2D	9.8736	10.9558	2.58371e-09	8.85328e-05	Down	TAZ	9.13903	8.14456	1.16283e-08	0.000149165	Up
CASR	0.467536	3.26087	2.58371e-09	8.85328e-05	Down	VSNL1	8.86223	6.17042	1.16283e-08	0.000149165	Up
COL4A6	4.00516	6.24314	2.58371e-09	8.85328e-05	Down	ZMIZ2	11.7019	10.8351	1.16283e-08	0.000149165	Up
CPEB1	1.84641	4.72683	2.58371e-09	8.85328e-05	Down	PGC	3.08896	0.738435	1.19948e-08	0.000151324	Up
CPT1A	11.3423	12.6877	2.58371e-09	8.85328e-05	Down	XIRP1	3.34854	0.622063	1.19948e-08	0.000151324	Up
DPYSL5	1.03254	3.54982	2.58371e-09	8.85328e-05	Down	ASCL2	10.8649	7.33933	1.23058e-08	0.000151551	Up
FOXP2	4.16497	6.96327	2.58371e-09	8.85328e-05	Down	C2	11.1005	9.41951	1.23058e-08	0.000151551	Up
LITAF	11.5125	12.7904	2.58371e-09	8.85328e-05	Down	FABP6	7.41901	1.08209	1.23058e-08	0.000151551	Up
LMO2	6.6055	7.98371	2.58371e-09	8.85328e-05	Down	FAM86A	8.95995	8.16746	1.23058e-08	0.000151551	Up
LMOD1	8.11773	11.6644	2.58371e-09	8.85328e-05	Down	LOC100127888	6.79448	3.40767	1.23058e-08	0.000151551	Up
LOC389332	5.62912	8.0801	2.58371e-09	8.85328e-05	Down	PASK	8.33175	7.32216	1.23058e-08	0.000151551	Up
LRRC55	2.6678	4.698	2.58371e-09	8.85328e-05	Down	SFRS2	12.1455	11.5989	1.23058e-08	0.000151551	Up
MEP1B	3.08714	7.32191	2.58371e-09	8.85328e-05	Down	SLC7A6OS	8.09823	7.49072	1.23058e-08	0.000151551	Up
MTMR10	9.10752	9.81753	2.58371e-09	8.85328e-05	Down	TM4SF19	3.5561	0.847515	1.23058e-08	0.000151551	Up
MYO1C	12.0443	13.0648	2.58371e-09	8.85328e-05	Down	TMEM191A	5.95701	4.50853	1.23058e-08	0.000151551	Up
OSBPL11	8.60517	9.221	2.58371e-09	8.85328e-05	Down	TRMT112	11.0155	9.94833	1.23058e-08	0.000151551	Up
PCK1	8.91061	12.5696	2.58371e-09	8.85328e-05	Down	UBE2O	9.96745	9.27347	1.23058e-08	0.000151551	Up
PGM5	7.3428	10.6104	2.58371e-09	8.85328e-05	Down	C5orf46	2.12225	0	1.27841e-08	0.000153313	Up
PYGM	3.42995	6.94756	2.58371e-09	8.85328e-05	Down	ARRDC1	10.8604	10.2262	1.30216e-08	0.000153427	Up
SEZ6L	0.930344	3.04324	2.58371e-09	8.85328e-05	Down	C2orf15	6.69668	5.49438	1.30216e-08	0.000153427	Up
SGK2	8.39741	10.4691	2.58371e-09	8.85328e-05	Down	CCT6P1	6.60926	5.41489	1.30216e-08	0.000153427	Up
SH2D6	1.53344	5.38194	2.58371e-09	8.85328e-05	Down	CHI3L1	8.81944	4.67633	1.30216e-08	0.000153427	Up
SIGLEC8	3.94534	5.92844	2.58371e-09	8.85328e-05	Down	DDX19A	9.97109	9.29418	1.30216e-08	0.000153427	Up
SPOCK3	0	3.99013	2.58371e-09	8.85328e-05	Down	DGKZ	10.28	9.6279	1.30216e-08	0.000153427	Up
SRI	11.597	13.1122	2.58371e-09	8.85328e-05	Down	FBXO41	8.63047	6.65456	1.30216e-08	0.000153427	Up
ST8SIA1	4.10346	6.03075	2.58371e-09	8.85328e-05	Down	FEN1	10.0544	9.16767	1.30216e-08	0.000153427	Up
SYNE1	7.9432	9.58174	2.58371e-09	8.85328e-05	Down	GAPDHS	1.96469	0.76689	1.30216e-08	0.000153427	Up
TIAM1	5.36732	7.50094	2.58371e-09	8.85328e-05	Down	KIF4A	9.43683	8.15374	1.30216e-08	0.000153427	Up
TMIE	1.71375	3.28529	2.58371e-09	8.85328e-05	Down	KRT15	6.87602	5.31693	1.30216e-08	0.000153427	Up
TTC22	7.84405	9.45587	2.58371e-09	8.85328e-05	Down	LOC146880	8.93161	7.49324	1.30216e-08	0.000153427	Up
ZYG11B	9.04812	9.69925	2.58371e-09	8.85328e-05	Down	PLAC4	4.01308	1.55777	1.30216e-08	0.000153427	Up
ALAD	10.0005	10.6878	2.74071e-09	9.11467e-05	Down	PLAU	10.2847	8.25943	1.30216e-08	0.000153427	Up
ANTXR2	10.2498	11.3783	2.74071e-09	9.11467e-05	Down	POLR1B	9.79846	8.66054	1.30216e-08	0.000153427	Up
ATP8A1	8.95501	10.7181	2.74071e-09	9.11467e-05	Down	SHCBP1	8.14045	6.63321	1.30216e-08	0.000153427	Up
BCL2L2	9.56695	10.4367	2.74071e-09	9.11467e-05	Down	SPNS3	5.35566	3.89221	1.30216e-08	0.000153427	Up
C8orf85	1.61693	3.34565	2.74071e-09	9.11467e-05	Down	SSBP4	9.7692	9.03862	1.30216e-08	0.000153427	Up
CCDC85A	3.37556	5.09279	2.74071e-09	9.11467e-05	Down	TAGLN2	13.8488	13.3553	1.30216e-08	0.000153427	Up
CDHR2	9.28103	11.3837	2.74071e-09	9.11467e-05	Down	TMPRSS13	6.94241	4.08521	1.30216e-08	0.000153427	Up
DCAF6	10.0436	10.659	2.74071e-09	9.11467e-05	Down	TUBGCP3	9.67398	8.87734	1.30216e-08	0.000153427	Up
DCTN2	11.1696	11.6627	2.74071e-09	9.11467e-05	Down	TUT1	9.11087	8.56702	1.30216e-08	0.000153427	Up
DENND5B	7.12488	8.61904	2.74071e-09	9.11467e-05	Down	AURKB	8.97804	8.00296	1.37778e-08	0.00015604	Up
EPB41L4B	10.8318	12.3094	2.74071e-09	9.11467e-05	Down	CCBL1	6.48837	5.31495	1.37778e-08	0.00015604	Up
FAM13C	5.06902	6.73683	2.74071e-09	9.11467e-05	Down	EBPL	9.77793	8.87048	1.37778e-08	0.00015604	Up
FAM189A1	4.97884	8.27147	2.74071e-09	9.11467e-05	Down	HIATL2	5.28331	3.77069	1.37778e-08	0.00015604	Up
FAM5C	3.07578	7.68116	2.74071e-09	9.11467e-05	Down	LOC440925	5.33012	3.39434	1.37778e-08	0.00015604	Up
GIMAP6	7.60014	9.17315	2.74071e-09	9.11467e-05	Down	MFI2	9.08257	7.56877	1.37778e-08	0.00015604	Up
MOSC2	7.31244	8.31215	2.74071e-09	9.11467e-05	Down	PMS2	8.95968	8.48347	1.37778e-08	0.00015604	Up
NEU4	6.98976	9.63685	2.74071e-09	9.11467e-05	Down	SNX8	9.01174	8.38016	1.37778e-08	0.00015604	Up
NR1H4	2.51593	7.43249	2.74071e-09	9.11467e-05	Down	TMEM41A	9.66766	8.65605	1.37778e-08	0.00015604	Up
NRIP1	9.84822	10.8631	2.74071e-09	9.11467e-05	Down	UCA1	6.40605	4.08841	1.37778e-08	0.00015604	Up
PAG1	8.90212	10.7346	2.74071e-09	9.11467e-05	Down	SLCO1B3	5.57418	1.08684	1.42833e-08	0.000158711	Up
PCSK5	6.44942	8.39143	2.74071e-09	9.11467e-05	Down	RP1	1.25823	0	1.43474e-08	0.000158768	Up
PTGS1	8.278	10.4121	2.74071e-09	9.11467e-05	Down	WT1	4.72442	0.57022	1.45535e-08	0.000158825	Up
RBM47	11.4466	12.8471	2.74071e-09	9.11467e-05	Down	ANGEL1	9.5247	8.78135	1.45765e-08	0.000158882	Up
RGS13	2.0849	5.44041	2.74071e-09	9.11467e-05	Down	C8orf73	8.77508	6.88816	1.45765e-08	0.000158882	Up
SH3RF1	9.72848	10.6673	2.74071e-09	9.11467e-05	Down	DLX4	3.38181	1.72303	1.45765e-08	0.000158882	Up
SMCHD1	9.47755	10.7667	2.74071e-09	9.11467e-05	Down	GAPDH	16.156	15.6338	1.45765e-08	0.000158882	Up
SNRK	9.19745	9.97764	2.74071e-09	9.11467e-05	Down	GRIN2B	4.26652	1.80391	1.45765e-08	0.000158882	Up
TCF7L1	6.73968	7.90033	2.74071e-09	9.11467e-05	Down	GSDMA	5.32322	3.15451	1.45765e-08	0.000158882	Up
TMEM130	2.89828	5.47578	2.74071e-09	9.11467e-05	Down	HSD17B7	8.38378	7.35534	1.45765e-08	0.000158882	Up
TNFSF10	10.2416	11.7745	2.74071e-09	9.11467e-05	Down	LAGE3	8.93384	7.96249	1.45765e-08	0.000158882	Up
XK	9.3375	10.3739	2.74071e-09	9.11467e-05	Down	MYC	12.4743	10.6762	1.45765e-08	0.000158882	Up
ZDHHC15	2.36495	4.4009	2.74071e-09	9.11467e-05	Down	NBEAL2	11.4117	10.2244	1.45765e-08	0.000158882	Up
ZNF418	2.83578	4.56294	2.74071e-09	9.11467e-05	Down	NUP62CL	6.58704	4.95525	1.45765e-08	0.000158882	Up
ZNF471	3.68829	6.06916	2.74071e-09	9.11467e-05	Down	PHF19	10.0709	8.99641	1.45765e-08	0.000158882	Up
ZNF626	3.93592	5.51839	2.74071e-09	9.11467e-05	Down	PRDX4	11.37	10.086	1.45765e-08	0.000158882	Up
ARPP21	0	2.44049	2.8758e-09	9.35902e-05	Down	PVT1	7.04801	4.37339	1.45765e-08	0.000158882	Up
HTR3C	0	3.0435	2.8758e-09	9.35902e-05	Down	RTN4R	7.13458	6.08788	1.45765e-08	0.000158882	Up
SPHKAP	0	2.59226	2.8758e-09	9.35902e-05	Down	SPHK1	7.18495	5.97555	1.45765e-08	0.000158882	Up
APC	8.63395	9.77904	2.90698e-09	9.38175e-05	Down	TEX10	9.24973	8.16433	1.45765e-08	0.000158882	Up
AQPEP	1.43416	4.17796	2.90698e-09	9.38175e-05	Down	THOC4	10.8128	9.97008	1.45765e-08	0.000158882	Up
ATG4A	8.11452	9.0014	2.90698e-09	9.38175e-05	Down	TSPAN5	6.90988	5.5136	1.45765e-08	0.000158882	Up
C2orf74	3.79843	5.77986	2.90698e-09	9.38175e-05	Down	ASXL1	10.7307	9.82294	1.54202e-08	0.000161041	Up
C5orf30	9.06203	10.5377	2.90698e-09	9.38175e-05	Down	BICD1	6.55226	5.18478	1.54202e-08	0.000161041	Up
C6orf136	8.90948	9.99465	2.90698e-09	9.38175e-05	Down	CCDC150	4.93545	2.97719	1.54202e-08	0.000161041	Up
CEP70	7.72237	8.80113	2.90698e-09	9.38175e-05	Down	CYP27B1	6.17281	4.36299	1.54202e-08	0.000161041	Up
COL19A1	0.979216	3.61293	2.90698e-09	9.38175e-05	Down	DCBLD1	8.98299	8.44622	1.54202e-08	0.000161041	Up
COX7C	11.7087	12.4504	2.90698e-09	9.38175e-05	Down	ELFN1	5.61703	4.08483	1.54202e-08	0.000161041	Up
DEFB1	4.8784	7.57149	2.90698e-09	9.38175e-05	Down	ICA1	10.3318	9.49791	1.54202e-08	0.000161041	Up
EMP1	10.81	12.6978	2.90698e-09	9.38175e-05	Down	LOC728554	9.1764	7.56483	1.54202e-08	0.000161041	Up
FAM21C	10.1398	11.0419	2.90698e-09	9.38175e-05	Down	LYAR	9.14311	7.85613	1.54202e-08	0.000161041	Up
GALNTL1	3.29496	6.42586	2.90698e-09	9.38175e-05	Down	NDUFA4L2	7.69335	6.23211	1.54202e-08	0.000161041	Up
GIMAP1	5.58154	7.2393	2.90698e-09	9.38175e-05	Down	PEX5	10.2804	9.87294	1.54202e-08	0.000161041	Up
GNG13	1.17293	4.26672	2.90698e-09	9.38175e-05	Down	PYCR2	10.4391	9.92972	1.54202e-08	0.000161041	Up
GPRASP1	5.75789	7.468	2.90698e-09	9.38175e-05	Down	SLC22A3	8.61487	6.85615	1.54202e-08	0.000161041	Up
HMGCS2	10.7668	14.0432	2.90698e-09	9.38175e-05	Down	TMEM216	8.41939	7.61376	1.54202e-08	0.000161041	Up
LOC282997	5.30618	6.65547	2.90698e-09	9.38175e-05	Down	TRIM16	10.0191	9.12146	1.54202e-08	0.000161041	Up
NCRNA00087	3.09099	4.76798	2.90698e-09	9.38175e-05	Down	VPS72	9.8092	9.36357	1.54202e-08	0.000161041	Up
PPP1R14D	8.58531	10.9151	2.90698e-09	9.38175e-05	Down	CPA4	2.12051	0	1.60389e-08	0.000163484	Up
PRKAR2B	6.7285	8.94585	2.90698e-09	9.38175e-05	Down	IRX5	3.7285	0.730153	1.60389e-08	0.000163484	Up
PSEN1	10.9115	11.6834	2.90698e-09	9.38175e-05	Down	FBXW10	1.56925	0	1.61931e-08	0.000163598	Up
PTEN	10.398	10.9806	2.90698e-09	9.38175e-05	Down	TNNI3	3.20261	0.511952	1.61931e-08	0.000163598	Up
RBKS	6.24529	7.4702	2.90698e-09	9.38175e-05	Down	ADCY3	10.6762	9.33927	1.63112e-08	0.000163712	Up
RGAG4	5.52028	6.88822	2.90698e-09	9.38175e-05	Down	AGRN	12.1246	11.1068	1.63112e-08	0.000163712	Up
RNF150	3.6157	6.08405	2.90698e-09	9.38175e-05	Down	ATAD3B	9.4348	7.873	1.63112e-08	0.000163712	Up
RYR3	2.96952	4.91833	2.90698e-09	9.38175e-05	Down	BGN	11.94	9.43155	1.63112e-08	0.000163712	Up
SIK3	9.28693	9.96744	2.90698e-09	9.38175e-05	Down	C21orf59	9.82848	9.14239	1.63112e-08	0.000163712	Up
TNFRSF13B	2.09223	6.12235	2.90698e-09	9.38175e-05	Down	CARS2	10.3264	9.54571	1.63112e-08	0.000163712	Up
UCN3	2.39104	5.39567	2.90698e-09	9.38175e-05	Down	CCDC57	8.59954	7.57872	1.63112e-08	0.000163712	Up
VIT	1.81156	4.93453	2.90698e-09	9.38175e-05	Down	CDK2	9.74547	8.80425	1.63112e-08	0.000163712	Up
ZNF135	3.77943	5.37783	2.90698e-09	9.38175e-05	Down	DCAF13	10.3527	9.12541	1.63112e-08	0.000163712	Up
ZNF568	3.76153	5.47911	2.90698e-09	9.38175e-05	Down	DHX37	9.82646	9.0268	1.63112e-08	0.000163712	Up
APLP1	4.04196	6.10336	3.08307e-09	9.69997e-05	Down	GATC	6.33027	5.54004	1.63112e-08	0.000163712	Up
BCL2L13	10.0285	10.4454	3.08307e-09	9.69997e-05	Down	HIST3H2A	6.6138	4.72214	1.63112e-08	0.000163712	Up
C17orf97	6.00688	7.08265	3.08307e-09	9.69997e-05	Down	HSPBP1	10.2874	9.68861	1.63112e-08	0.000163712	Up
CSF1	8.05423	9.15352	3.08307e-09	9.69997e-05	Down	PRMT7	9.3329	8.8281	1.63112e-08	0.000163712	Up
DARC	6.97226	9.16284	3.08307e-09	9.69997e-05	Down	REXO4	9.59199	9.16398	1.63112e-08	0.000163712	Up
DYNC1LI2	11.2598	11.8152	3.08307e-09	9.69997e-05	Down	SNORA39	3.39318	1.96834	1.63112e-08	0.000163712	Up
ETHE1	11.1822	13.066	3.08307e-09	9.69997e-05	Down	SNRPA	10.6456	10.0582	1.63112e-08	0.000163712	Up
EYA2	5.4872	8.63863	3.08307e-09	9.69997e-05	Down	TMEM147	10.7348	9.89163	1.63112e-08	0.000163712	Up
FAM46C	8.87547	10.9322	3.08307e-09	9.69997e-05	Down	TYW1B	7.30699	6.58053	1.63112e-08	0.000163712	Up
FLJ36777	1.40785	2.82312	3.08307e-09	9.69997e-05	Down	VMA21	9.95201	9.01533	1.63112e-08	0.000163712	Up
FOXO1	9.03694	10.0021	3.08307e-09	9.69997e-05	Down	WHSC2	9.92961	9.42191	1.63112e-08	0.000163712	Up
GALNT12	9.99017	11.5741	3.08307e-09	9.69997e-05	Down	ARMC6	9.84533	9.26982	1.72522e-08	0.000165871	Up
ITIH5	8.52028	10.0482	3.08307e-09	9.69997e-05	Down	C9orf142	9.16796	8.42843	1.72522e-08	0.000165871	Up
KANK4	4.17499	6.06002	3.08307e-09	9.69997e-05	Down	CXCL16	10.8637	10.0828	1.72522e-08	0.000165871	Up
KCNB2	0.882526	2.27117	3.08307e-09	9.69997e-05	Down	ERCC3	9.87488	9.39798	1.72522e-08	0.000165871	Up
LGALS3	13.6315	15.0315	3.08307e-09	9.69997e-05	Down	IRAK2	8.00565	6.38292	1.72522e-08	0.000165871	Up
MSRA	7.42557	8.35102	3.08307e-09	9.69997e-05	Down	PCBD1	11.0632	10.3284	1.72522e-08	0.000165871	Up
MYLK	10.5385	13.1056	3.08307e-09	9.69997e-05	Down	PDPN	8.8146	7.04891	1.72522e-08	0.000165871	Up
NTRK3	1.69285	4.45453	3.08307e-09	9.69997e-05	Down	RAB36	7.92743	5.76074	1.72522e-08	0.000165871	Up
PAQR8	10.5575	12.2814	3.08307e-09	9.69997e-05	Down	SLC35B2	10.8126	10.2786	1.72522e-08	0.000165871	Up
PARM1	11.7643	13.2988	3.08307e-09	9.69997e-05	Down	TALDO1	11.9657	11.5398	1.72522e-08	0.000165871	Up
PTGR1	8.99626	9.88297	3.08307e-09	9.69997e-05	Down	TMEM52	6.39551	5.54467	1.72522e-08	0.000165871	Up
PTPRZ1	1.80871	5.30498	3.08307e-09	9.69997e-05	Down	UBAC2	11.2483	10.6197	1.72522e-08	0.000165871	Up
TAX1BP3	11.4251	12.2108	3.08307e-09	9.69997e-05	Down	KRT6C	3.4702	0	1.75059e-08	0.000167462	Up
TXLNB	3.48635	5.11285	3.08307e-09	9.69997e-05	Down	MMP13	2.91245	0.217494	1.75059e-08	0.000167462	Up
LOC389493	0	2.67028	3.24614e-09	9.97272e-05	Down	KRT75	2.69545	0	1.79305e-08	0.000167633	Up
ALK	0.782734	3.03633	3.26952e-09	9.97841e-05	Down	AMH	4.4103	1.49216	1.80033e-08	0.00016769	Up
AOC3	8.67691	10.788	3.26952e-09	9.97841e-05	Down	SLAMF9	2.46217	0.479379	1.80033e-08	0.00016769	Up
CLDN5	6.8539	9.15136	3.26952e-09	9.97841e-05	Down	BEND3	8.26218	7.58992	1.82458e-08	0.000167803	Up
COX5A	11.3802	12.3593	3.26952e-09	9.97841e-05	Down	C12orf44	9.96842	9.57062	1.82458e-08	0.000167803	Up
FKBP5	9.82651	10.7024	3.26952e-09	9.97841e-05	Down	C16orf46	5.2144	4.05992	1.82458e-08	0.000167803	Up
FLJ11235	2.28298	4.15667	3.26952e-09	9.97841e-05	Down	CCDC137	9.28362	8.68668	1.82458e-08	0.000167803	Up
HIST1H1C	7.73736	9.98228	3.26952e-09	9.97841e-05	Down	CYP2D7P1	4.66035	2.29249	1.82458e-08	0.000167803	Up
ITM2A	6.68943	9.05424	3.26952e-09	9.97841e-05	Down	DIAPH3	8.44898	6.63549	1.82458e-08	0.000167803	Up
LRRC66	7.0083	8.70241	3.26952e-09	9.97841e-05	Down	E2F4	11.0887	10.5019	1.82458e-08	0.000167803	Up
MATN2	9.58839	11.4085	3.26952e-09	9.97841e-05	Down	FAM71E1	5.86942	4.80955	1.82458e-08	0.000167803	Up
MYH15	3.64606	5.5993	3.26952e-09	9.97841e-05	Down	FOXM1	10.443	9.22469	1.82458e-08	0.000167803	Up
NMNAT1	8.32933	9.25219	3.26952e-09	9.97841e-05	Down	KIAA1875	4.33304	2.28428	1.82458e-08	0.000167803	Up
OPTN	10.7325	11.633	3.26952e-09	9.97841e-05	Down	MEGF6	8.63477	7.17241	1.82458e-08	0.000167803	Up
PDE8A	9.55038	10.6929	3.26952e-09	9.97841e-05	Down	NFXL1	8.30501	7.43705	1.82458e-08	0.000167803	Up
PEX11A	6.97989	8.22967	3.26952e-09	9.97841e-05	Down	OBFC2B	9.97504	9.41843	1.82458e-08	0.000167803	Up
PLS1	11.9329	13.1636	3.26952e-09	9.97841e-05	Down	PPA1	12.5621	11.5242	1.82458e-08	0.000167803	Up
PRRT1	4.10373	5.9376	3.26952e-09	9.97841e-05	Down	PSMD14	10.6546	9.83573	1.82458e-08	0.000167803	Up
SCO1	8.89381	9.64584	3.26952e-09	9.97841e-05	Down	RRN3P1	6.63907	5.2842	1.82458e-08	0.000167803	Up
SLC36A1	8.94361	10.8882	3.26952e-09	9.97841e-05	Down	SRCRB4D	4.38438	3.1027	1.82458e-08	0.000167803	Up
STYK1	7.5082	9.34715	3.26952e-09	9.97841e-05	Down	C16orf80	9.47598	8.8317	1.92948e-08	0.000169849	Up
SYT5	1.61458	4.19342	3.26952e-09	9.97841e-05	Down	C16orf93	5.70834	4.55961	1.92948e-08	0.000169849	Up
TLX2	1.19236	3.04572	3.26952e-09	9.97841e-05	Down	CENPO	7.64917	6.79673	1.92948e-08	0.000169849	Up
TRIM40	4.24476	7.08319	3.26952e-09	9.97841e-05	Down	E2F3	9.14492	8.34208	1.92948e-08	0.000169849	Up
XRCC6BP1	7.14974	8.10216	3.26952e-09	9.97841e-05	Down	FAM188B	7.68081	6.40039	1.92948e-08	0.000169849	Up
ZMAT4	0.174796	2.06485	3.44833e-09	0.00010183	Down	GPR19	4.16798	2.97207	1.92948e-08	0.000169849	Up
AQP4	0	1.85921	3.46693e-09	0.000101887	Down	MACC1	10.3491	7.97142	1.92948e-08	0.000169849	Up
ARMCX1	6.03497	7.80288	3.46693e-09	0.000101887	Down	METTL3	9.11473	8.54953	1.92948e-08	0.000169849	Up
ATP2B3	0.467536	2.71392	3.46693e-09	0.000101887	Down	MRPS34	10.8522	10.3237	1.92948e-08	0.000169849	Up
C10orf26	10.0595	10.774	3.46693e-09	0.000101887	Down	ODF2	9.80335	9.0564	1.92948e-08	0.000169849	Up
CAMTA2	9.78725	10.6969	3.46693e-09	0.000101887	Down	POLR3D	8.75509	8.129	1.92948e-08	0.000169849	Up
CCDC13	2.41459	3.95081	3.46693e-09	0.000101887	Down	POMGNT1	10.2775	9.68874	1.92948e-08	0.000169849	Up
CEACAM1	11.9987	14.1239	3.46693e-09	0.000101887	Down	PTCD3	10.7727	10.1602	1.92948e-08	0.000169849	Up
CHCHD10	9.7965	11.0599	3.46693e-09	0.000101887	Down	SHROOM4	9.03001	7.16664	1.92948e-08	0.000169849	Up
CHMP6	8.81505	9.47343	3.46693e-09	0.000101887	Down	SMARCC1	11.9538	11.1991	1.92948e-08	0.000169849	Up
FBXO32	8.18174	9.66519	3.46693e-09	0.000101887	Down	SNHG7	9.66617	8.32273	1.92948e-08	0.000169849	Up
FOLR2	6.90739	9.07095	3.46693e-09	0.000101887	Down	SNRPE	9.7815	9.00042	1.92948e-08	0.000169849	Up
GFRA3	3.37355	6.53985	3.46693e-09	0.000101887	Down	VAC14	10.3114	9.92853	1.92948e-08	0.000169849	Up
GSTM4	9.34507	10.3824	3.46693e-09	0.000101887	Down	ACLY	12.1071	11.334	2.04023e-08	0.000172065	Up
LRMP	5.52862	8.23743	3.46693e-09	0.000101887	Down	CDC20	10.405	9.31104	2.04023e-08	0.000172065	Up
MAPK4	1.84805	5.94242	3.46693e-09	0.000101887	Down	CHAF1B	7.95767	6.82973	2.04023e-08	0.000172065	Up
MFAP4	9.70645	11.6493	3.46693e-09	0.000101887	Down	CTU1	6.46143	5.51548	2.04023e-08	0.000172065	Up
MS4A2	4.19446	6.70158	3.46693e-09	0.000101887	Down	DPF1	2.72216	0.947104	2.04023e-08	0.000172065	Up
OPN3	8.55478	9.69124	3.46693e-09	0.000101887	Down	GSG2	6.77878	5.6506	2.04023e-08	0.000172065	Up
PDE4D	8.31375	9.46455	3.46693e-09	0.000101887	Down	IPO5	12.3301	11.3595	2.04023e-08	0.000172065	Up
PPARGC1B	6.0844	7.32912	3.46693e-09	0.000101887	Down	JMJD4	9.0817	8.37994	2.04023e-08	0.000172065	Up
SCAPER	7.64951	8.23335	3.46693e-09	0.000101887	Down	KISS1	2.99887	1.01746	2.04023e-08	0.000172065	Up
SGPP1	8.475	9.28724	3.46693e-09	0.000101887	Down	LIPG	9.08196	8.08483	2.04023e-08	0.000172065	Up
STAB2	2.38895	5.27411	3.46693e-09	0.000101887	Down	MYEOV	8.96694	5.71873	2.04023e-08	0.000172065	Up
TNFRSF17	4.49465	8.15583	3.46693e-09	0.000101887	Down	NCAPG2	9.821	8.44675	2.04023e-08	0.000172065	Up
FAM163B	0.456841	2.84936	3.57727e-09	0.000104444	Down	R3HDM1	9.58729	9.01033	2.04023e-08	0.000172065	Up
ACER3	8.41024	9.09346	3.67592e-09	0.000104728	Down	SLC7A6	10.5707	9.41759	2.04023e-08	0.000172065	Up
AQP7	4.95329	7.15928	3.67592e-09	0.000104728	Down	SMARCD2	11.66	11.2071	2.04023e-08	0.000172065	Up
ARL4D	5.35322	7.17281	3.67592e-09	0.000104728	Down	ZNF207	11.7194	11.3258	2.04023e-08	0.000172065	Up
ARSA	9.5177	10.5862	3.67592e-09	0.000104728	Down	FGF19	3.38245	0	2.08596e-08	0.000173997	Up
C5orf20	3.65793	5.33235	3.67592e-09	0.000104728	Down	ALDH3B2	4.28977	2.26905	2.15714e-08	0.000174054	Up
C5orf40	0.900746	2.85946	3.67592e-09	0.000104728	Down	ANKRD36B	5.09916	3.40624	2.15714e-08	0.000174054	Up
CACNB1	6.60073	7.90702	3.67592e-09	0.000104728	Down	ARVCF	8.33466	7.49954	2.15714e-08	0.000174054	Up
ELAC1	6.60571	7.35655	3.67592e-09	0.000104728	Down	ATRIP	7.67704	6.95064	2.15714e-08	0.000174054	Up
FAM107B	9.76482	11.2849	3.67592e-09	0.000104728	Down	C8ORFK29	3.60619	1.45208	2.15714e-08	0.000174054	Up
FBXL17	8.81228	9.46998	3.67592e-09	0.000104728	Down	COL27A1	8.00181	5.14832	2.15714e-08	0.000174054	Up
GJA9	2.87399	4.76924	3.67592e-09	0.000104728	Down	DDX51	9.10771	8.39735	2.15714e-08	0.000174054	Up
KIAA1239	2.07374	4.83969	3.67592e-09	0.000104728	Down	DSG1	2.93272	1.13261	2.15714e-08	0.000174054	Up
MGC42105	1.41746	3.33426	3.67592e-09	0.000104728	Down	FBF1	6.87146	5.81779	2.15714e-08	0.000174054	Up
SH3GLB1	11.0061	11.6838	3.67592e-09	0.000104728	Down	ISG20L2	9.782	9.34543	2.15714e-08	0.000174054	Up
SNX32	1.12338	3.64189	3.67592e-09	0.000104728	Down	LOC100132287	8.41506	7.04473	2.15714e-08	0.000174054	Up
SPARCL1	10.1784	12.356	3.67592e-09	0.000104728	Down	LOXL2	10.2655	8.5208	2.15714e-08	0.000174054	Up
SVIL	10.4618	11.6262	3.67592e-09	0.000104728	Down	PMS2L5	5.99207	5.08861	2.15714e-08	0.000174054	Up
SYNM	7.64525	12.0626	3.67592e-09	0.000104728	Down	PRPS1	9.71387	8.71821	2.15714e-08	0.000174054	Up
TRANK1	9.18	11.2648	3.67592e-09	0.000104728	Down	RHEBL1	5.09764	3.15721	2.15714e-08	0.000174054	Up
TUB	4.76371	6.57053	3.67592e-09	0.000104728	Down	TCOF1	10.8354	9.7339	2.15714e-08	0.000174054	Up
ZDHHC22	0	2.58363	3.67592e-09	0.000104728	Down	TMEM189	10.3201	9.65789	2.15714e-08	0.000174054	Up
HS3ST6	0	3.21585	3.89014e-09	0.000107058	Down	ZNF205	8.32062	7.76731	2.15714e-08	0.000174054	Up
A2M	12.3561	13.7263	3.89717e-09	0.000107171	Down	C2orf61	1.71589	0	2.16837e-08	0.000176156	Up
ATP13A4	3.08451	6.58698	3.89717e-09	0.000107171	Down	C1orf198	10.3599	9.39248	2.28055e-08	0.000176384	Up
B3GNT8	8.69496	10.171	3.89717e-09	0.000107171	Down	DFFA	9.22921	8.62321	2.28055e-08	0.000176384	Up
BTBD3	9.79685	10.6677	3.89717e-09	0.000107171	Down	GTPBP5	9.54305	8.65868	2.28055e-08	0.000176384	Up
C14orf139	5.18141	7.047	3.89717e-09	0.000107171	Down	KDM1A	11.105	10.4133	2.28055e-08	0.000176384	Up
C7orf58	7.1717	9.0122	3.89717e-09	0.000107171	Down	SLC38A7	8.1425	7.37637	2.28055e-08	0.000176384	Up
CALM1	13.0282	13.9105	3.89717e-09	0.000107171	Down	ST7	9.24249	8.4041	2.28055e-08	0.000176384	Up
CEACAM7	10.2375	15.5387	3.89717e-09	0.000107171	Down	TH	3.44449	0.989501	2.28055e-08	0.000176384	Up
FGD4	8.89936	9.94811	3.89717e-09	0.000107171	Down	TREM1	5.52034	2.53911	2.28055e-08	0.000176384	Up
ITM2B	12.731	13.5869	3.89717e-09	0.000107171	Down	ZNF485	6.2813	5.26432	2.28055e-08	0.000176384	Up
KCNA3	3.62192	6.06675	3.89717e-09	0.000107171	Down	DUSP7	8.89624	8.27642	2.41079e-08	0.000177918	Up
KCNN3	4.29576	6.05045	3.89717e-09	0.000107171	Down	EDARADD	6.28154	4.8201	2.41079e-08	0.000177918	Up
MPEG1	8.86663	11.054	3.89717e-09	0.000107171	Down	ENO1	14.6906	14.0492	2.41079e-08	0.000177918	Up
MXD1	10.0777	11.9316	3.89717e-09	0.000107171	Down	IL8	9.94105	5.9954	2.41079e-08	0.000177918	Up
NAT1	7.37848	8.99462	3.89717e-09	0.000107171	Down	MPG	10.4332	9.3749	2.41079e-08	0.000177918	Up
RECK	6.70562	7.94533	3.89717e-09	0.000107171	Down	MRPS2	10.6873	10.0243	2.41079e-08	0.000177918	Up
SLC23A1	4.08752	7.23137	3.89717e-09	0.000107171	Down	PKM2	14.6826	13.7603	2.41079e-08	0.000177918	Up
TTC28	7.21502	8.68008	3.89717e-09	0.000107171	Down	SLC29A3	8.3403	7.76827	2.41079e-08	0.000177918	Up
ZC3H12C	7.7133	9.18159	3.89717e-09	0.000107171	Down	STX6	9.73984	9.38513	2.41079e-08	0.000177918	Up
ZNF671	4.5365	6.35773	3.89717e-09	0.000107171	Down	TARS2	9.28612	8.84133	2.41079e-08	0.000177918	Up
ATP5B	14.2404	14.8943	4.13135e-09	0.000109046	Down	UCN	2.32149	1.01547	2.41079e-08	0.000177918	Up
BCL10	9.58779	10.4679	4.13135e-09	0.000109046	Down	XPNPEP3	7.75997	6.98353	2.41079e-08	0.000177918	Up
CLIP4	5.81002	7.81101	4.13135e-09	0.000109046	Down	ASB6	9.58225	9.24284	2.54824e-08	0.000179964	Up
FAM70A	3.78322	6.20409	4.13135e-09	0.000109046	Down	AXIN2	11.8695	9.53538	2.54824e-08	0.000179964	Up
HBB	7.50091	10.599	4.13135e-09	0.000109046	Down	CSF2	2.62057	0.601002	2.54824e-08	0.000179964	Up
HMGCL	9.87027	10.8617	4.13135e-09	0.000109046	Down	DDX49	10.1293	9.73795	2.54824e-08	0.000179964	Up
KCTD12	9.56116	11.4742	4.13135e-09	0.000109046	Down	EHMT2	10.7526	10.0264	2.54824e-08	0.000179964	Up
KIAA0495	5.91945	7.55627	4.13135e-09	0.000109046	Down	ESPL1	9.12568	7.97746	2.54824e-08	0.000179964	Up
KIAA1539	8.69837	9.58543	4.13135e-09	0.000109046	Down	GAS5	11.2025	9.94155	2.54824e-08	0.000179964	Up
LEPREL1	6.9038	9.35568	4.13135e-09	0.000109046	Down	MFSD10	10.7055	10.0106	2.54824e-08	0.000179964	Up
LOC100130933	5.40431	7.36638	4.13135e-09	0.000109046	Down	PML	10.7397	10.0464	2.54824e-08	0.000179964	Up
MAGI3	8.71807	9.99425	4.13135e-09	0.000109046	Down	SC65	9.35304	8.51216	2.54824e-08	0.000179964	Up
MAOB	6.44134	9.08417	4.13135e-09	0.000109046	Down	SNHG6	10.0381	9.07109	2.54824e-08	0.000179964	Up
NDUFB1	9.07789	9.95153	4.13135e-09	0.000109046	Down	SNRNP70	11.5526	10.9533	2.54824e-08	0.000179964	Up
NPAS3	2.39385	4.15207	4.13135e-09	0.000109046	Down	THUMPD2	7.77401	6.78972	2.54824e-08	0.000179964	Up
PDZRN4	3.09984	7.1984	4.13135e-09	0.000109046	Down	TYW1	9.45566	8.77143	2.54824e-08	0.000179964	Up
PGRMC2	10.2653	10.8069	4.13135e-09	0.000109046	Down	ASB9	7.02578	5.17776	2.69329e-08	0.000181952	Up
PIGS	10.2902	11.0807	4.13135e-09	0.000109046	Down	C17orf70	9.72269	9.31517	2.69329e-08	0.000181952	Up
POLD4	10.6434	11.7063	4.13135e-09	0.000109046	Down	EEF1E1	8.46281	7.4051	2.69329e-08	0.000181952	Up
RTN1	5.52059	7.19887	4.13135e-09	0.000109046	Down	FAM38A	12.0447	11.0753	2.69329e-08	0.000181952	Up
SEMA3G	6.13346	8.67762	4.13135e-09	0.000109046	Down	KCNJ11	6.38018	5.17472	2.69329e-08	0.000181952	Up
SLC1A1	8.20265	10.1152	4.13135e-09	0.000109046	Down	OLR1	5.91292	2.98306	2.69329e-08	0.000181952	Up
KRT9	0	2.15914	4.30901e-09	0.000111433	Down	PDAP1	11.2852	10.9371	2.69329e-08	0.000181952	Up
ASPG	2.97607	7.28965	4.3792e-09	0.00011149	Down	PNPLA3	2.9091	1.06161	2.69329e-08	0.000181952	Up
BCL2L15	9.56669	11.2303	4.3792e-09	0.00011149	Down	SNAI1	7.10079	5.25247	2.69329e-08	0.000181952	Up
C7orf10	4.89062	7.00636	4.3792e-09	0.00011149	Down	TIMM8A	7.69973	6.90258	2.69329e-08	0.000181952	Up
CCDC129	1.37282	3.83313	4.3792e-09	0.00011149	Down	UBFD1	10.5101	9.67171	2.69329e-08	0.000181952	Up
CILP	5.46461	8.78197	4.3792e-09	0.00011149	Down	YEATS2	9.9074	9.14198	2.69329e-08	0.000181952	Up
DCLK2	5.37765	6.85732	4.3792e-09	0.00011149	Down	UNC93A	5.47271	1.72393	2.79335e-08	0.000183714	Up
LIPC	2.03883	5.48408	4.3792e-09	0.00011149	Down	C9orf100	8.45211	7.37787	2.84633e-08	0.000183771	Up
NAP1L3	4.1128	6.11865	4.3792e-09	0.00011149	Down	DTYMK	9.74475	8.71492	2.84633e-08	0.000183771	Up
OLFML1	6.56402	7.86674	4.3792e-09	0.00011149	Down	IFT140	9.04877	8.43775	2.84633e-08	0.000183771	Up
OMD	2.75387	6.45168	4.3792e-09	0.00011149	Down	KRI1	9.33226	8.7971	2.84633e-08	0.000183771	Up
PGGT1B	8.50588	9.18975	4.3792e-09	0.00011149	Down	LRRC16B	5.20238	3.09023	2.84633e-08	0.000183771	Up
RASD2	7.12098	9.37929	4.3792e-09	0.00011149	Down	NPEPL1	9.84457	8.83485	2.84633e-08	0.000183771	Up
SGK1	9.45536	11.6934	4.3792e-09	0.00011149	Down	PUS7	9.22528	7.74199	2.84633e-08	0.000183771	Up
TLR7	5.16133	7.22934	4.3792e-09	0.00011149	Down	SH3BP4	11.1092	10.2262	2.84633e-08	0.000183771	Up
TPRG1L	10.8881	11.5686	4.3792e-09	0.00011149	Down	SLC25A32	9.4863	8.46461	2.84633e-08	0.000183771	Up
VSIG2	8.4105	11.8006	4.3792e-09	0.00011149	Down	SMPD4	11.0285	10.3916	2.84633e-08	0.000183771	Up
ZNF24	9.98507	10.6015	4.3792e-09	0.00011149	Down	SNHG12	7.99285	6.8971	2.84633e-08	0.000183771	Up
ROPN1	0.510149	3.57997	4.38686e-09	0.00011382	Down	TMEM9	10.8416	9.83012	2.84633e-08	0.000183771	Up
ABCB5	0.582337	3.9859	4.64151e-09	0.000113933	Down	TMTC4	9.5549	8.718	2.84633e-08	0.000183771	Up
ACVRL1	10.268	11.9192	4.64151e-09	0.000113933	Down	WDR24	8.5444	8.15062	2.84633e-08	0.000183771	Up
ALDH6A1	7.81485	8.94791	4.64151e-09	0.000113933	Down	AGAP6	7.22869	5.75544	3.0078e-08	0.000185532	Up
BDKRB1	5.04847	6.8403	4.64151e-09	0.000113933	Down	COL1A1	15.2792	12.8234	3.0078e-08	0.000185532	Up
C11orf54	9.35278	10.286	4.64151e-09	0.000113933	Down	DOM3Z	8.29888	7.47602	3.0078e-08	0.000185532	Up
C1orf177	1.04566	3.81584	4.64151e-09	0.000113933	Down	KIAA1274	9.91077	7.78661	3.0078e-08	0.000185532	Up
CALB2	4.62438	7.74914	4.64151e-09	0.000113933	Down	MRPL36	8.96024	8.01362	3.0078e-08	0.000185532	Up
CAMK2N1	11.0844	12.5261	4.64151e-09	0.000113933	Down	NOLC1	11.823	10.7406	3.0078e-08	0.000185532	Up
CLDN11	4.07862	6.62999	4.64151e-09	0.000113933	Down	NOMO1	12.1272	11.4717	3.0078e-08	0.000185532	Up
F2RL1	10.7917	12.2012	4.64151e-09	0.000113933	Down	PEMT	8.36769	7.73724	3.0078e-08	0.000185532	Up
FAM177A1	9.80131	10.6273	4.64151e-09	0.000113933	Down	RAD54B	7.29228	5.39995	3.0078e-08	0.000185532	Up
FECH	8.08385	9.19783	4.64151e-09	0.000113933	Down	RNF208	7.21383	6.51149	3.0078e-08	0.000185532	Up
HAND2	4.26094	7.99808	4.64151e-09	0.000113933	Down	SS18L1	8.9198	8.07263	3.0078e-08	0.000185532	Up
HCFC2	7.29083	8.23296	4.64151e-09	0.000113933	Down	TMEM79	7.13667	6.53904	3.0078e-08	0.000185532	Up
ITPR1	7.70746	8.97839	4.64151e-09	0.000113933	Down	TRMT6	8.94083	8.0142	3.0078e-08	0.000185532	Up
KL	4.08788	6.1587	4.64151e-09	0.000113933	Down	YY2	4.71435	3.4125	3.0078e-08	0.000185532	Up
LYNX1	5.37041	7.54209	4.64151e-09	0.000113933	Down	ABCF2	10.7393	10.18	3.17814e-08	0.000187635	Up
MAP6	3.99814	5.86958	4.64151e-09	0.000113933	Down	CHAF1A	9.46207	8.70112	3.17814e-08	0.000187635	Up
MGAT4A	10.085	11.495	4.64151e-09	0.000113933	Down	DPCD	8.31486	7.31589	3.17814e-08	0.000187635	Up
NUMB	10.7199	11.267	4.64151e-09	0.000113933	Down	GAS8	8.63877	7.85321	3.17814e-08	0.000187635	Up
PTK2B	10.017	11.3039	4.64151e-09	0.000113933	Down	IPO9	10.6982	10.134	3.17814e-08	0.000187635	Up
PTP4A1	12.0386	13.0395	4.64151e-09	0.000113933	Down	LBX2	3.66007	2.23468	3.17814e-08	0.000187635	Up
SLIT2	5.44142	7.53345	4.64151e-09	0.000113933	Down	LOC100134868	3.81912	1.93245	3.17814e-08	0.000187635	Up
TBC1D10A	8.66305	9.49325	4.64151e-09	0.000113933	Down	LSM4	11.5017	10.9658	3.17814e-08	0.000187635	Up
TMEM108	3.11938	4.82982	4.64151e-09	0.000113933	Down	PMS2L11	6.74286	5.37219	3.17814e-08	0.000187635	Up
TMOD1	6.32876	8.35286	4.64151e-09	0.000113933	Down	PRR11	7.19943	5.96017	3.17814e-08	0.000187635	Up
VASP	11.9072	12.3398	4.64151e-09	0.000113933	Down	TMPRSS5	2.91068	1.6128	3.17814e-08	0.000187635	Up
ATP2B1	10.1547	11.1188	4.91907e-09	0.000116718	Down	CMTM7	8.44303	7.20653	3.35782e-08	0.000189624	Up
C9orf7	9.63516	10.8284	4.91907e-09	0.000116718	Down	DACH1	9.37226	7.26433	3.35782e-08	0.000189624	Up
CAND2	4.53205	6.39288	4.91907e-09	0.000116718	Down	EPHA1	9.32093	8.41065	3.35782e-08	0.000189624	Up
DPP8	8.33059	8.86736	4.91907e-09	0.000116718	Down	GABRE	8.58682	6.25399	3.35782e-08	0.000189624	Up
EPHX1	9.70639	10.9071	4.91907e-09	0.000116718	Down	KIFC2	9.02711	7.72245	3.35782e-08	0.000189624	Up
GCNT4	3.57483	5.79594	4.91907e-09	0.000116718	Down	LOC643387	5.64843	4.85761	3.35782e-08	0.000189624	Up
KCNAB1	4.25422	6.08245	4.91907e-09	0.000116718	Down	MEST	10.7315	9.76771	3.35782e-08	0.000189624	Up
MPP7	8.81418	10.0884	4.91907e-09	0.000116718	Down	NCAPH	9.00867	7.77446	3.35782e-08	0.000189624	Up
PECR	7.4293	8.59038	4.91907e-09	0.000116718	Down	PLEKHG5	9.29497	8.41432	3.35782e-08	0.000189624	Up
PHF7	5.56522	6.79219	4.91907e-09	0.000116718	Down	RCCD1	8.513	7.7827	3.35782e-08	0.000189624	Up
PHKB	10.6864	11.1406	4.91907e-09	0.000116718	Down	RPP40	7.28402	6.16797	3.35782e-08	0.000189624	Up
RSPO1	1.79017	4.06472	4.91907e-09	0.000116718	Down	RTEL1	9.80788	8.38146	3.35782e-08	0.000189624	Up
SH3BGR	4.70855	6.13556	4.91907e-09	0.000116718	Down	SFRS7	11.4901	10.7391	3.35782e-08	0.000189624	Up
SLC35F1	3.29404	5.28515	4.91907e-09	0.000116718	Down	TFAP2A	5.95007	3.40122	3.35782e-08	0.000189624	Up
TMEM56	8.94718	10.5265	4.91907e-09	0.000116718	Down	ZDHHC8	9.57615	8.64666	3.35782e-08	0.000189624	Up
TMEM59	12.499	13.517	4.91907e-09	0.000116718	Down	ZNF786	7.58994	6.82112	3.35782e-08	0.000189624	Up
EPHA5	0.510302	2.94075	4.9451e-09	0.000118536	Down	ZNRD1	9.24429	8.49717	3.35782e-08	0.000189624	Up
AKAP7	7.08329	8.8153	5.21277e-09	0.000118593	Down	C10orf55	3.49188	1.93035	3.37559e-08	0.000191726	Up
C1QTNF2	4.55214	6.13344	5.21277e-09	0.000118593	Down	GSDMC	1.98364	0.433867	3.37559e-08	0.000191726	Up
C22orf32	9.51116	10.1471	5.21277e-09	0.000118593	Down	HSPD1	13.728	12.5574	3.54734e-08	0.000191897	Up
CAPZB	11.9535	12.4918	5.21277e-09	0.000118593	Down	NSUN2	10.7079	10.3445	3.54734e-08	0.000191897	Up
CLMN	9.91431	11.4864	5.21277e-09	0.000118593	Down	PILRB	9.97612	8.41537	3.54734e-08	0.000191897	Up
CYP4F12	7.87313	9.74424	5.21277e-09	0.000118593	Down	PRMT5	10.8146	10.0821	3.54734e-08	0.000191897	Up
DIRC3	1.18577	3.20642	5.21277e-09	0.000118593	Down	RACGAP1P	2.70421	1.62911	3.54734e-08	0.000191897	Up
DLST	11.1888	11.7587	5.21277e-09	0.000118593	Down	RGL2	9.76817	9.04935	3.54734e-08	0.000191897	Up
ERVFRDE1	0.754763	2.97426	5.21277e-09	0.000118593	Down	UBAP2	10.4339	9.84682	3.54734e-08	0.000191897	Up
FAM132A	4.47681	6.79595	5.21277e-09	0.000118593	Down	ZFP64	9.44267	8.86409	3.54734e-08	0.000191897	Up
PEX19	10.245	10.7967	5.21277e-09	0.000118593	Down	PIWIL1	5.2876	0.80937	3.57204e-08	0.000193033	Up
REEP2	4.15001	6.35322	5.21277e-09	0.000118593	Down	KRT6A	4.59321	0	3.74153e-08	0.000193147	Up
S100B	5.34651	7.50285	5.21277e-09	0.000118593	Down	C10orf35	7.09596	5.71224	3.74722e-08	0.000193204	Up
SCAMP2	11.5865	12.6428	5.21277e-09	0.000118593	Down	CBFB	10.4258	9.10068	3.74722e-08	0.000193204	Up
SIGLEC11	2.85354	4.47684	5.21277e-09	0.000118593	Down	CDC16	10.4921	9.94077	3.74722e-08	0.000193204	Up
SLMAP	10.0591	10.8793	5.21277e-09	0.000118593	Down	CIT	9.28827	8.29927	3.74722e-08	0.000193204	Up
SORBS3	10.5551	11.3149	5.21277e-09	0.000118593	Down	GJA3	2.59615	0.984903	3.74722e-08	0.000193204	Up
TNIP1	11.7127	12.4216	5.21277e-09	0.000118593	Down	HSF1	11.1216	10.5817	3.74722e-08	0.000193204	Up
UAP1	10.3752	11.3023	5.21277e-09	0.000118593	Down	LOC349114	7.81606	6.49305	3.74722e-08	0.000193204	Up
USP51	2.78808	4.14895	5.21277e-09	0.000118593	Down	LRRC20	8.62046	7.56614	3.74722e-08	0.000193204	Up
ZEB2	8.1661	9.80458	5.21277e-09	0.000118593	Down	MATN3	5.25495	2.98906	3.74722e-08	0.000193204	Up
ZIK1	3.6703	4.95177	5.21277e-09	0.000118593	Down	MST1	6.08236	4.44333	3.74722e-08	0.000193204	Up
ACOX1	10.7832	12.3505	5.52349e-09	0.00012098	Down	NUDCD1	9.4344	8.10047	3.74722e-08	0.000193204	Up
ATP5J	10.3251	11.3584	5.52349e-09	0.00012098	Down	POLD1	9.80432	9.08873	3.74722e-08	0.000193204	Up
ATP5O	11.4321	12.1603	5.52349e-09	0.00012098	Down	PPAPDC1A	4.8451	2.09165	3.74722e-08	0.000193204	Up
BDH2	8.18769	9.38879	5.52349e-09	0.00012098	Down	RNF187	11.1485	10.7043	3.74722e-08	0.000193204	Up
C10orf108	6.92357	7.84496	5.52349e-09	0.00012098	Down	RPS15	13.0872	12.2174	3.74722e-08	0.000193204	Up
C17orf76	8.5986	10.1328	5.52349e-09	0.00012098	Down	TMEM120B	8.65027	7.91835	3.74722e-08	0.000193204	Up
CYP4B1	1.80999	4.47778	5.52349e-09	0.00012098	Down	UMPS	9.77874	9.07455	3.74722e-08	0.000193204	Up
FBXO3	9.11204	9.59493	5.52349e-09	0.00012098	Down	KIAA1751	1.39239	0	3.85363e-08	0.000195193	Up
GPER	5.10861	7.92308	5.52349e-09	0.00012098	Down	C15orf42	8.0524	6.29411	3.958e-08	0.000195306	Up
GRIK5	3.4605	5.94052	5.52349e-09	0.00012098	Down	C6orf48	10.6316	9.68978	3.958e-08	0.000195306	Up
LMBRD1	9.92574	10.821	5.52349e-09	0.00012098	Down	CLK2	9.18105	8.59714	3.958e-08	0.000195306	Up
MAPK7	8.33215	9.16263	5.52349e-09	0.00012098	Down	FASN	12.6349	11.2798	3.958e-08	0.000195306	Up
MDH1	11.1836	11.7541	5.52349e-09	0.00012098	Down	FER1L4	7.62731	4.95001	3.958e-08	0.000195306	Up
MICALCL	5.19345	7.2249	5.52349e-09	0.00012098	Down	FLAD1	9.82915	9.31918	3.958e-08	0.000195306	Up
MRPS36	8.76488	9.49549	5.52349e-09	0.00012098	Down	LOC645332	6.88844	6.14436	3.958e-08	0.000195306	Up
NACAD	4.87463	6.55413	5.52349e-09	0.00012098	Down	LOC728758	5.82144	4.97358	3.958e-08	0.000195306	Up
NDUFS2	11.1674	11.7569	5.52349e-09	0.00012098	Down	MMP14	12.3377	11.3357	3.958e-08	0.000195306	Up
RAB1B	12.1401	12.6962	5.52349e-09	0.00012098	Down	OGFOD1	9.7894	9.10153	3.958e-08	0.000195306	Up
RBPMS2	4.95265	8.20831	5.52349e-09	0.00012098	Down	PAPD7	9.27365	8.6829	3.958e-08	0.000195306	Up
RNF5	9.98755	10.5754	5.52349e-09	0.00012098	Down	RHBDF1	9.99193	9.03946	3.958e-08	0.000195306	Up
SLIT3	7.39442	9.71874	5.52349e-09	0.00012098	Down	TUBB3	10.2848	8.45162	3.958e-08	0.000195306	Up
ADORA3	5.17832	7.35272	5.85221e-09	0.000122912	Down	UBTD1	7.437	6.09067	3.958e-08	0.000195306	Up
ANKRD12	8.66173	9.71549	5.85221e-09	0.000122912	Down	USP39	10.4764	9.90925	3.958e-08	0.000195306	Up
ANKRD56	7.8971	9.08672	5.85221e-09	0.000122912	Down	LY6G6F	1.99025	0	4.00059e-08	0.000197181	Up
C2orf58	1.61598	3.45377	5.85221e-09	0.000122912	Down	B4GALT7	9.23742	8.80108	4.18026e-08	0.000197238	Up
CD1D	6.00418	7.21492	5.85221e-09	0.000122912	Down	CDC34	10.4444	9.94379	4.18026e-08	0.000197238	Up
CNTNAP3	2.99794	5.36288	5.85221e-09	0.000122912	Down	CXCL5	7.76637	2.9429	4.18026e-08	0.000197238	Up
DMRTC1B	0.839674	2.70211	5.85221e-09	0.000122912	Down	DLGAP4	10.9993	10.2905	4.18026e-08	0.000197238	Up
EIF4EBP2	12.0308	12.6761	5.85221e-09	0.000122912	Down	GINS2	9.20027	8.06455	4.18026e-08	0.000197238	Up
ENTPD8	8.28192	10.8173	5.85221e-09	0.000122912	Down	PRKRIP1	8.78997	8.31512	4.18026e-08	0.000197238	Up
FAM55D	7.74768	11.9744	5.85221e-09	0.000122912	Down	RCC2	12.1672	11.287	4.18026e-08	0.000197238	Up
GPR88	0.965779	2.68621	5.85221e-09	0.000122912	Down	SETDB1	9.66912	9.26624	4.18026e-08	0.000197238	Up
HEXIM1	9.549	10.3689	5.85221e-09	0.000122912	Down	SNORA8	8.48236	7.33115	4.18026e-08	0.000197238	Up
KCNT2	2.49427	4.05663	5.85221e-09	0.000122912	Down	SNORD17	2.58662	1.44282	4.18026e-08	0.000197238	Up
KIAA1161	9.71657	11.1623	5.85221e-09	0.000122912	Down	SNRPA1	9.13851	8.55253	4.18026e-08	0.000197238	Up
KLRF1	1.34198	3.19488	5.85221e-09	0.000122912	Down	TRAF2	9.27692	8.79511	4.18026e-08	0.000197238	Up
LOC254559	1.94098	3.57313	5.85221e-09	0.000122912	Down	KRT16	3.01188	0	4.34392e-08	0.000199057	Up
LOC645323	0.253758	2.52302	5.85221e-09	0.000122912	Down	C12orf34	7.81873	6.54921	4.4146e-08	0.00019917	Up
MAPT	3.72567	6.52475	5.85221e-09	0.000122912	Down	CD320	10.7376	10.1789	4.4146e-08	0.00019917	Up
MFSD11	8.66483	9.48412	5.85221e-09	0.000122912	Down	DTNB	7.43362	6.34907	4.4146e-08	0.00019917	Up
MTUS1	10.2337	11.3016	5.85221e-09	0.000122912	Down	FAM50A	10.2363	9.76617	4.4146e-08	0.00019917	Up
MYL6	13.7907	14.6119	5.85221e-09	0.000122912	Down	FKBP4	12.0627	11.5814	4.4146e-08	0.00019917	Up
PCGF5	10.5394	10.9344	5.85221e-09	0.000122912	Down	GCSH	5.53661	3.5403	4.4146e-08	0.00019917	Up
PLCD3	10.7199	12.5159	5.85221e-09	0.000122912	Down	GINS4	7.90267	6.76233	4.4146e-08	0.00019917	Up
RND2	2.87933	4.91886	5.85221e-09	0.000122912	Down	NIP7	9.99459	9.08513	4.4146e-08	0.00019917	Up
RSPO2	2.64384	6.78933	5.85221e-09	0.000122912	Down	POLR3A	9.19886	8.60087	4.4146e-08	0.00019917	Up
SCNN1G	1.75631	6.05766	5.85221e-09	0.000122912	Down	PTBP1	12.9585	12.4853	4.4146e-08	0.00019917	Up
SLC25A24	10.5595	11.2791	5.85221e-09	0.000122912	Down	SLC35E4	8.31621	7.28624	4.4146e-08	0.00019917	Up
TMEM30B	10.2615	11.6232	5.85221e-09	0.000122912	Down	STAG3L1	7.19959	5.72159	4.4146e-08	0.00019917	Up
ZNF257	1.78312	4.28487	5.85221e-09	0.000122912	Down	USP31	8.63761	7.81288	4.4146e-08	0.00019917	Up
ZNF439	4.87055	6.87953	5.85221e-09	0.000122912	Down	C16orf91	8.58233	7.83438	4.66165e-08	0.000201046	Up
CTXN2	0	1.56755	5.91415e-09	0.000125696	Down	C20orf11	11.122	10.6556	4.66165e-08	0.000201046	Up
AHNAK	13.1715	14.8716	6.19993e-09	0.000125753	Down	C20orf135	6.81441	5.9786	4.66165e-08	0.000201046	Up
APLP2	13.3101	13.8818	6.19993e-09	0.000125753	Down	C20orf46	6.41066	3.72936	4.66165e-08	0.000201046	Up
CAMK2A	2.38346	4.05835	6.19993e-09	0.000125753	Down	CCDC34	8.63534	7.89342	4.66165e-08	0.000201046	Up
CSDE1	13.0833	13.5544	6.19993e-09	0.000125753	Down	CENPH	8.09841	6.97744	4.66165e-08	0.000201046	Up
EPAS1	11.4985	12.6098	6.19993e-09	0.000125753	Down	DHX30	10.7688	10.3292	4.66165e-08	0.000201046	Up
GNAQ	10.32	11.2404	6.19993e-09	0.000125753	Down	DPAGT1	10.3103	9.80598	4.66165e-08	0.000201046	Up
GPX3	8.71954	11.2931	6.19993e-09	0.000125753	Down	DSN1	9.14338	8.20984	4.66165e-08	0.000201046	Up
GRIN3A	3.98239	5.51682	6.19993e-09	0.000125753	Down	LPAR2	8.7128	8.23639	4.66165e-08	0.000201046	Up
LOC100303728	3.56191	4.41525	6.19993e-09	0.000125753	Down	N6AMT2	7.13649	6.28598	4.66165e-08	0.000201046	Up
LRRN4CL	5.34954	7.32479	6.19993e-09	0.000125753	Down	NEB	4.33143	2.29262	4.66165e-08	0.000201046	Up
NTAN1	8.39518	9.23577	6.19993e-09	0.000125753	Down	NUDCD3	11.1969	10.7353	4.66165e-08	0.000201046	Up
PRELID2	7.84109	8.97613	6.19993e-09	0.000125753	Down	PTDSS2	9.22489	8.78788	4.66165e-08	0.000201046	Up
PRKAA2	3.94126	7.3803	6.19993e-09	0.000125753	Down	RAD51AP2	2.59502	0.862059	4.66165e-08	0.000201046	Up
RIMS3	6.38164	8.31948	6.19993e-09	0.000125753	Down	RNFT2	5.42753	4.15096	4.66165e-08	0.000201046	Up
RTN4	12.007	12.5023	6.19993e-09	0.000125753	Down	SLC19A2	8.60526	7.60852	4.66165e-08	0.000201046	Up
SLC2A4	5.59977	8.2464	6.19993e-09	0.000125753	Down	ZNF239	6.91738	5.32069	4.66165e-08	0.000201046	Up
STAR	2.04765	3.36218	6.19993e-09	0.000125753	Down	MYH16	1.02855	0	4.67693e-08	0.000203319	Up
TINAG	6.7805	8.58576	6.19993e-09	0.000125753	Down	DPP7	10.7645	10.0439	4.92208e-08	0.000203489	Up
ZNF304	5.50477	7.38503	6.19993e-09	0.000125753	Down	E2F5	8.28141	6.77234	4.92208e-08	0.000203489	Up
AKAP6	5.31294	6.97706	6.56771e-09	0.000127685	Down	FOXS1	5.20615	3.82142	4.92208e-08	0.000203489	Up
C18orf32	9.27302	10.155	6.56771e-09	0.000127685	Down	LOC100133331	7.31226	5.90038	4.92208e-08	0.000203489	Up
C6orf186	1.78805	4.11371	6.56771e-09	0.000127685	Down	NUP188	10.8217	9.96408	4.92208e-08	0.000203489	Up
CKMT1B	11.1654	12.338	6.56771e-09	0.000127685	Down	RRP7A	10.1735	9.57643	4.92208e-08	0.000203489	Up
CLDN7	12.6152	13.9563	6.56771e-09	0.000127685	Down	SLC41A3	10.0831	9.53604	4.92208e-08	0.000203489	Up
COLEC12	6.46114	8.43481	6.56771e-09	0.000127685	Down	SRMS	5.78752	3.36543	4.92208e-08	0.000203489	Up
CYBRD1	9.41077	11.5366	6.56771e-09	0.000127685	Down	STK36	8.6218	7.85118	4.92208e-08	0.000203489	Up
ECHS1	11.5744	12.3182	6.56771e-09	0.000127685	Down	TGS1	9.51122	8.63237	4.92208e-08	0.000203489	Up
GABPA	9.12524	9.62503	6.56771e-09	0.000127685	Down	TMEM105	4.22571	1.94073	4.92208e-08	0.000203489	Up
GPS2	9.61525	10.1889	6.56771e-09	0.000127685	Down	WDR27	7.25108	5.97202	4.92208e-08	0.000203489	Up
KLB	3.5021	5.86102	6.56771e-09	0.000127685	Down	ZDHHC9	11.4842	10.2791	4.92208e-08	0.000203489	Up
LRAT	0.487957	3.43337	6.56771e-09	0.000127685	Down	ZNF761	8.47815	7.74332	4.92208e-08	0.000203489	Up
LRRFIP2	9.60965	10.5397	6.56771e-09	0.000127685	Down	CLDN16	2.3807	0.477211	4.99878e-08	0.000205137	Up
MFSD4	7.49008	9.86534	6.56771e-09	0.000127685	Down	ACCN2	8.31582	6.08903	5.19659e-08	0.000205251	Up
NDUFA5	10.1386	10.6087	6.56771e-09	0.000127685	Down	ADNP	11.3323	10.6378	5.19659e-08	0.000205251	Up
PRELP	7.38665	10.4861	6.56771e-09	0.000127685	Down	AGT	8.79049	6.85447	5.19659e-08	0.000205251	Up
PURA	7.95361	8.37814	6.56771e-09	0.000127685	Down	GRHL1	6.52461	4.38412	5.19659e-08	0.000205251	Up
SCUBE1	5.36735	7.28212	6.56771e-09	0.000127685	Down	LIG1	10.1561	9.2918	5.19659e-08	0.000205251	Up
SEPT6	8.84834	9.76192	6.56771e-09	0.000127685	Down	MPP6	6.19279	4.23076	5.19659e-08	0.000205251	Up
SLC6A19	2.70006	9.53818	6.56771e-09	0.000127685	Down	NHP2	10.9963	10.0786	5.19659e-08	0.000205251	Up
SOCS2	7.52036	8.70811	6.56771e-09	0.000127685	Down	PRIC285	10.9345	9.76514	5.19659e-08	0.000205251	Up
ZNF287	4.4122	5.81152	6.56771e-09	0.000127685	Down	PSMB2	11.223	10.649	5.19659e-08	0.000205251	Up
PLD5	0	1.96197	6.62848e-09	0.000129844	Down	SRPX2	8.60594	5.87606	5.19659e-08	0.000205251	Up
CTNNA3	0.559069	2.49174	6.66031e-09	0.000129901	Down	SRRT	11.2577	10.7079	5.19659e-08	0.000205251	Up
C14orf142	7.66775	8.5884	6.95667e-09	0.000129958	Down	TUBA1C	13.1719	12.4814	5.19659e-08	0.000205251	Up
CAP1	12.8688	13.4444	6.95667e-09	0.000129958	Down	ZNF238	9.96501	9.12144	5.19659e-08	0.000205251	Up
CYTSB	8.67504	10.0578	6.95667e-09	0.000129958	Down	IBSP	3.03114	0	5.31014e-08	0.000207183	Up
EFNA5	5.8921	7.7963	6.95667e-09	0.000129958	Down	DUSP10	7.97828	6.73968	5.48592e-08	0.000207239	Up
GVIN1	5.09828	6.89734	6.95667e-09	0.000129958	Down	EVPL	11.0152	9.61892	5.48592e-08	0.000207239	Up
KLF6	11.7307	12.7272	6.95667e-09	0.000129958	Down	GIF	3.61403	1.28941	5.48592e-08	0.000207239	Up
NNT	10.4361	11.0177	6.95667e-09	0.000129958	Down	GLA	9.43111	8.45521	5.48592e-08	0.000207239	Up
PIK3CG	5.5257	7.53338	6.95667e-09	0.000129958	Down	KBTBD6	8.32747	7.68228	5.48592e-08	0.000207239	Up
PRKCB	6.32089	9.03301	6.95667e-09	0.000129958	Down	LOC100190939	7.63363	6.63067	5.48592e-08	0.000207239	Up
RNF125	7.1241	9.14271	6.95667e-09	0.000129958	Down	MYBBP1A	10.5027	9.49404	5.48592e-08	0.000207239	Up
TRAF3IP2	9.44168	10.4157	6.95667e-09	0.000129958	Down	PDCD11	10.5888	9.63804	5.48592e-08	0.000207239	Up
ZNF542	5.38005	7.00337	6.95667e-09	0.000129958	Down	PHLDA2	9.43168	8.01696	5.48592e-08	0.000207239	Up
ACAP2	9.96216	10.4875	7.368e-09	0.000131379	Down	PODXL2	9.7356	8.76857	5.48592e-08	0.000207239	Up
COX6C	10.9769	11.5378	7.368e-09	0.000131379	Down	PRKAR1B	9.31567	8.7525	5.48592e-08	0.000207239	Up
CYLD	9.1584	9.95059	7.368e-09	0.000131379	Down	RQCD1	8.34464	7.54112	5.48592e-08	0.000207239	Up
DST	10.9016	11.9913	7.368e-09	0.000131379	Down	SLC25A29	8.71548	7.72445	5.48592e-08	0.000207239	Up
JOSD1	10.6195	11.6533	7.368e-09	0.000131379	Down	TRMU	8.49095	7.82079	5.48592e-08	0.000207239	Up
LEPR	6.84474	8.20998	7.368e-09	0.000131379	Down	ZNF200	8.04115	7.19837	5.48592e-08	0.000207239	Up
NDRG4	5.49788	7.31268	7.368e-09	0.000131379	Down	ZNF343	7.90247	7.27702	5.48592e-08	0.000207239	Up
PCDH10	1.11414	4.06476	7.368e-09	0.000131379	Down	SERPINB7	1.4202	0	5.65716e-08	0.000209512	Up
RGL1	7.85604	9.16941	7.368e-09	0.000131379	Down	BUB1	9.56921	8.1395	5.79083e-08	0.000209626	Up
SLC6A16	1.44553	3.23271	7.368e-09	0.000131379	Down	C19orf61	9.50652	8.88926	5.79083e-08	0.000209626	Up
STXBP5L	1.17973	3.28906	7.368e-09	0.000131379	Down	CCDC64	8.30703	7.31736	5.79083e-08	0.000209626	Up
TMPRSS2	11.9045	13.273	7.368e-09	0.000131379	Down	CCR8	3.34752	1.29473	5.79083e-08	0.000209626	Up
TOX	7.06297	8.86199	7.368e-09	0.000131379	Down	CPSF3	9.9986	9.25399	5.79083e-08	0.000209626	Up
GABRG1	0	1.27181	7.48948e-09	0.000133367	Down	CTNNB1	13.6567	13.025	5.79083e-08	0.000209626	Up
MAS1L	0	1.72801	7.48948e-09	0.000133367	Down	FAM54A	7.40832	5.90996	5.79083e-08	0.000209626	Up
A1CF	7.32106	8.53159	7.80295e-09	0.000133481	Down	FBXW9	8.06627	7.51428	5.79083e-08	0.000209626	Up
AHRR	4.64163	6.17541	7.80295e-09	0.000133481	Down	MRPS12	10.2574	9.40563	5.79083e-08	0.000209626	Up
BSG	13.8077	14.7858	7.80295e-09	0.000133481	Down	NUP43	9.6997	8.88763	5.79083e-08	0.000209626	Up
C6orf203	7.94288	8.42739	7.80295e-09	0.000133481	Down	PRSS53	5.17442	3.97044	5.79083e-08	0.000209626	Up
CAPN5	11.7212	13.1316	7.80295e-09	0.000133481	Down	SLC13A3	6.62245	3.0494	5.79083e-08	0.000209626	Up
CHAD	3.97365	6.96539	7.80295e-09	0.000133481	Down	SLC29A1	10.92	9.45655	5.79083e-08	0.000209626	Up
CLIC2	6.45122	8.06102	7.80295e-09	0.000133481	Down	SNHG10	6.63432	5.65192	5.79083e-08	0.000209626	Up
CRYZL1	7.78206	8.45701	7.80295e-09	0.000133481	Down	SSRP1	12.1245	11.5929	5.79083e-08	0.000209626	Up
DACT3	5.86069	8.04592	7.80295e-09	0.000133481	Down	TARBP2	9.27723	8.45302	5.79083e-08	0.000209626	Up
ELOVL4	3.28838	4.80022	7.80295e-09	0.000133481	Down	TRPC4AP	11.4738	11.1201	5.79083e-08	0.000209626	Up
ETFA	11.0706	11.8211	7.80295e-09	0.000133481	Down	C19orf59	4.35979	1.13455	5.91753e-08	0.000211956	Up
GNAL	5.48556	6.89827	7.80295e-09	0.000133481	Down	LRRN4	2.19511	0.703877	5.91753e-08	0.000211956	Up
KCNG1	4.16199	6.59836	7.80295e-09	0.000133481	Down	LPO	1.84765	0	6.1078e-08	0.000212126	Up
MPND	9.09813	10.2534	7.80295e-09	0.000133481	Down	C19orf52	8.21147	7.84872	6.11213e-08	0.000212183	Up
NDUFA1	10.7506	11.3868	7.80295e-09	0.000133481	Down	CAMSAP1	9.28246	8.72294	6.11213e-08	0.000212183	Up
PAMR1	6.6872	8.1258	7.80295e-09	0.000133481	Down	CDC25C	7.48129	6.4143	6.11213e-08	0.000212183	Up
PELI2	7.20146	8.75776	7.80295e-09	0.000133481	Down	HPS4	9.75177	9.15618	6.11213e-08	0.000212183	Up
PPP1R12C	10.1862	10.8008	7.80295e-09	0.000133481	Down	MGC16121	3.30727	1.31193	6.11213e-08	0.000212183	Up
PPP1R16B	6.84944	8.91298	7.80295e-09	0.000133481	Down	MKS1	8.15569	7.65876	6.11213e-08	0.000212183	Up
PTPN9	9.94187	10.4277	7.80295e-09	0.000133481	Down	NME2	13.2938	12.5805	6.11213e-08	0.000212183	Up
RGMA	6.8663	9.01166	7.80295e-09	0.000133481	Down	NOD2	6.98594	5.49655	6.11213e-08	0.000212183	Up
SERTAD4	4.31564	6.18393	7.80295e-09	0.000133481	Down	PPIH	9.23228	8.50375	6.11213e-08	0.000212183	Up
STRADB	8.17008	9.32044	7.80295e-09	0.000133481	Down	RNASEH1	8.56613	7.90625	6.11213e-08	0.000212183	Up
TMEM151B	3.62716	5.21711	7.80295e-09	0.000133481	Down	SCARNA12	2.9633	1.92376	6.11213e-08	0.000212183	Up
TNK1	8.25171	9.23212	7.80295e-09	0.000133481	Down	SLC43A1	9.42044	8.35707	6.11213e-08	0.000212183	Up
TPSG1	6.44087	8.62766	7.80295e-09	0.000133481	Down	ZBTB39	8.41899	7.69201	6.11213e-08	0.000212183	Up
ZFYVE1	8.33076	9.23421	7.80295e-09	0.000133481	Down	ZNF526	8.46893	7.98975	6.11213e-08	0.000212183	Up
ZNF677	2.49594	4.14583	7.80295e-09	0.000133481	Down	ADAMTSL5	6.92563	5.42313	6.45068e-08	0.000213888	Up
SVOPL	0.524169	4.61484	7.95984e-09	0.000135754	Down	ARHGAP39	8.83659	7.78442	6.45068e-08	0.000213888	Up
ADAMTS1	8.5876	10.5664	8.26282e-09	0.000135811	Down	C19orf26	3.46192	1.57479	6.45068e-08	0.000213888	Up
ADH6	6.39261	8.72802	8.26282e-09	0.000135811	Down	C19orf71	3.48727	2.59317	6.45068e-08	0.000213888	Up
AGXT2L2	9.0178	9.9701	8.26282e-09	0.000135811	Down	C9orf43	2.987	1.7693	6.45068e-08	0.000213888	Up
ARHGEF6	7.45101	8.71561	8.26282e-09	0.000135811	Down	CCT4	12.2327	11.3832	6.45068e-08	0.000213888	Up
BMP2K	8.18501	8.98355	8.26282e-09	0.000135811	Down	CPSF1	11.3274	10.6448	6.45068e-08	0.000213888	Up
C12orf72	4.784	5.84498	8.26282e-09	0.000135811	Down	CXorf40B	9.00181	8.41125	6.45068e-08	0.000213888	Up
C15orf38	8.43316	9.34487	8.26282e-09	0.000135811	Down	DOK7	5.5411	3.44319	6.45068e-08	0.000213888	Up
C6orf174	4.38596	6.35148	8.26282e-09	0.000135811	Down	FERMT1	12.3172	11.1666	6.45068e-08	0.000213888	Up
CCL28	7.05245	9.55695	8.26282e-09	0.000135811	Down	FGF18	4.45873	2.77972	6.45068e-08	0.000213888	Up
CDC42	12.3161	12.8349	8.26282e-09	0.000135811	Down	METTL13	10.1239	9.80562	6.45068e-08	0.000213888	Up
CGRRF1	7.05655	7.89362	8.26282e-09	0.000135811	Down	PALB2	8.60258	7.68045	6.45068e-08	0.000213888	Up
CLCA1	11.0529	15.0701	8.26282e-09	0.000135811	Down	PGK1	13.8743	13.0549	6.45068e-08	0.000213888	Up
CREB3L3	3.35827	7.18316	8.26282e-09	0.000135811	Down	PGP	9.08669	8.53899	6.45068e-08	0.000213888	Up
CTAGE5	9.65557	10.5007	8.26282e-09	0.000135811	Down	RFC4	8.77861	7.61069	6.45068e-08	0.000213888	Up
CYSLTR1	3.96377	5.89761	8.26282e-09	0.000135811	Down	SLC9A7	4.75685	2.84376	6.45068e-08	0.000213888	Up
FAM120AOS	9.83962	10.5432	8.26282e-09	0.000135811	Down	ULK4	5.57687	4.66849	6.45068e-08	0.000213888	Up
IGSF10	4.08453	7.34473	8.26282e-09	0.000135811	Down	ZNF792	7.41993	6.72706	6.45068e-08	0.000213888	Up
LOC338758	3.98695	5.07294	8.26282e-09	0.000135811	Down	C12orf73	7.03313	6.21233	6.80736e-08	0.000216104	Up
PITPNM3	7.92668	9.52609	8.26282e-09	0.000135811	Down	COX4NB	9.66699	8.87483	6.80736e-08	0.000216104	Up
PTH1R	2.2451	4.94273	8.26282e-09	0.000135811	Down	EIF2S3	12.3634	11.7523	6.80736e-08	0.000216104	Up
RAB4B	8.74264	9.69468	8.26282e-09	0.000135811	Down	FAM100A	9.11113	8.44751	6.80736e-08	0.000216104	Up
TNS1	10.2652	12.3804	8.26282e-09	0.000135811	Down	HLCS	9.10201	8.52339	6.80736e-08	0.000216104	Up
UBE2G1	9.93496	10.4732	8.26282e-09	0.000135811	Down	LZTS1	6.64195	5.02368	6.80736e-08	0.000216104	Up
ZNF624	5.61322	6.51767	8.26282e-09	0.000135811	Down	MTMR1	9.49991	9.0304	6.80736e-08	0.000216104	Up
ZNF844	6.50649	7.62341	8.26282e-09	0.000135811	Down	PLEK2	10.4068	9.52446	6.80736e-08	0.000216104	Up
ADRA1A	0.719007	2.49383	8.43717e-09	0.000138027	Down	RPL21	4.12092	2.79081	6.80736e-08	0.000216104	Up
SLC10A2	0	2.63799	8.52819e-09	0.000138084	Down	S1PR5	3.73258	2.48705	6.80736e-08	0.000216104	Up
ABCA5	8.13863	9.41014	8.749e-09	0.000138141	Down	TIGD1	6.90276	5.58247	6.80736e-08	0.000216104	Up
AKAP5	6.53796	8.26517	8.749e-09	0.000138141	Down	TIMM17B	10.1732	9.45274	6.80736e-08	0.000216104	Up
CMKLR1	7.17936	8.69815	8.749e-09	0.000138141	Down	XPOT	10.9365	9.69944	6.80736e-08	0.000216104	Up
CNRIP1	6.2221	7.66697	8.749e-09	0.000138141	Down	HEPHL1	2.29742	0.648833	7.05305e-08	0.000217922	Up
ESR1	3.16249	4.94094	8.749e-09	0.000138141	Down	ACP1	11.0604	10.5213	7.18311e-08	0.000217979	Up
FAM150B	2.93905	5.37816	8.749e-09	0.000138141	Down	AGAP4	7.79579	6.81723	7.18311e-08	0.000217979	Up
FIGN	2.63635	4.21748	8.749e-09	0.000138141	Down	ALG1	10.0486	9.5638	7.18311e-08	0.000217979	Up
GLOD5	4.94061	6.29955	8.749e-09	0.000138141	Down	ANGPT2	7.19695	5.84544	7.18311e-08	0.000217979	Up
GPR82	2.71092	4.7248	8.749e-09	0.000138141	Down	C1orf159	8.06683	7.34163	7.18311e-08	0.000217979	Up
GRIA1	1.15658	3.20618	8.749e-09	0.000138141	Down	CENPP	6.43196	5.26559	7.18311e-08	0.000217979	Up
HSPB3	1.04473	4.9213	8.749e-09	0.000138141	Down	CLPP	10.3224	9.85033	7.18311e-08	0.000217979	Up
KCNIP1	0.727978	2.39982	8.749e-09	0.000138141	Down	DTX2	10.6211	9.83979	7.18311e-08	0.000217979	Up
L1CAM	6.19217	9.21596	8.749e-09	0.000138141	Down	GTF3C5	10.4442	10.1203	7.18311e-08	0.000217979	Up
LYRM7	8.52175	9.06936	8.749e-09	0.000138141	Down	INPP5E	8.26901	7.60608	7.18311e-08	0.000217979	Up
MSTN	1.43381	2.99101	8.749e-09	0.000138141	Down	LUC7L	9.27703	8.51853	7.18311e-08	0.000217979	Up
NEO1	11.2317	12.3602	8.749e-09	0.000138141	Down	MRPS30	9.36607	8.90771	7.18311e-08	0.000217979	Up
PROM2	8.603	10.5204	8.749e-09	0.000138141	Down	MTHFD1	11.0813	10.3692	7.18311e-08	0.000217979	Up
RIPK1	9.77717	10.4089	8.749e-09	0.000138141	Down	OSM	6.55091	3.86626	7.18311e-08	0.000217979	Up
SPG20	7.1141	8.70582	8.749e-09	0.000138141	Down	PIK3R2	11.1921	10.6504	7.18311e-08	0.000217979	Up
UGT2B15	7.29086	11.5195	8.749e-09	0.000138141	Down	PRR5.ARHGAP8	5.89099	4.77138	7.18311e-08	0.000217979	Up
YPEL4	2.638	4.24385	8.749e-09	0.000138141	Down	RPUSD3	9.23186	8.84916	7.18311e-08	0.000217979	Up
ZNF396	4.17477	5.33137	8.749e-09	0.000138141	Down	SERPINB5	9.63646	6.16579	7.18311e-08	0.000217979	Up
ZNF781	2.83021	4.06705	8.749e-09	0.000138141	Down	SPOCD1	5.33241	3.45987	7.18311e-08	0.000217979	Up
ASB5	0	4.21398	9.26294e-09	0.000140584	Down	TMEM158	7.79414	6.39264	7.18311e-08	0.000217979	Up
BMP6	5.33816	7.08059	9.26294e-09	0.000140584	Down	WDR54	7.26401	6.39171	7.18311e-08	0.000217979	Up
C15orf34	3.13538	4.32566	9.26294e-09	0.000140584	Down	C19orf53	10.6813	9.8879	7.57892e-08	0.000220139	Up
CAMK2G	9.86268	10.6277	9.26294e-09	0.000140584	Down	CHEK1	8.61008	7.58279	7.57892e-08	0.000220139	Up
CFH	8.87997	10.4317	9.26294e-09	0.000140584	Down	CUL4A	11.3982	10.6757	7.57892e-08	0.000220139	Up
CPA3	7.19703	9.06169	9.26294e-09	0.000140584	Down	MARCKSL1	12.8757	11.9796	7.57892e-08	0.000220139	Up
CPNE5	6.51391	8.53756	9.26294e-09	0.000140584	Down	MARS2	8.97948	8.3217	7.57892e-08	0.000220139	Up
EPHA10	8.16946	9.51599	9.26294e-09	0.000140584	Down	PTK7	10.9045	8.96203	7.57892e-08	0.000220139	Up
FAM46A	8.73976	10.1884	9.26294e-09	0.000140584	Down	USP6NL	9.63308	8.96958	7.57892e-08	0.000220139	Up
KIAA1683	4.76243	7.00808	9.26294e-09	0.000140584	Down	WNT5A	8.95695	7.55757	7.57892e-08	0.000220139	Up
MED9	7.91013	8.80411	9.26294e-09	0.000140584	Down	LGALS7B	1.19013	0	7.74912e-08	0.000221446	Up
NIPAL1	7.22781	8.77431	9.26294e-09	0.000140584	Down	C16orf70	8.88732	8.52463	7.99582e-08	0.000221502	Up
NRG4	1.01513	3.31215	9.26294e-09	0.000140584	Down	CLDN12	11.0321	10.1705	7.99582e-08	0.000221502	Up
PRICKLE2	7.04484	8.29249	9.26294e-09	0.000140584	Down	EIF5A2	7.73934	6.30558	7.99582e-08	0.000221502	Up
PTCHD1	1.44333	4.92083	9.26294e-09	0.000140584	Down	EP400NL	6.70285	5.84355	7.99582e-08	0.000221502	Up
SAMD13	6.66002	8.36827	9.26294e-09	0.000140584	Down	FANCB	5.03518	3.38875	7.99582e-08	0.000221502	Up
SFTA1P	1.16793	3.27888	9.26294e-09	0.000140584	Down	IFITM2	11.6648	10.1897	7.99582e-08	0.000221502	Up
SH3GL2	1.29474	4.21012	9.26294e-09	0.000140584	Down	PAK6	7.56061	6.56274	7.99582e-08	0.000221502	Up
TCEAL7	4.46761	6.21355	9.26294e-09	0.000140584	Down	PATZ1	9.95682	9.27773	7.99582e-08	0.000221502	Up
TMEM9B	10.2301	11.1602	9.26294e-09	0.000140584	Down	PCBP2	13.3622	12.9332	7.99582e-08	0.000221502	Up
ZNF549	4.93134	6.84303	9.26294e-09	0.000140584	Down	RBM26	9.62993	8.92644	7.99582e-08	0.000221502	Up
PIK3C2G	0	1.57399	9.54979e-09	0.000142516	Down	SSSCA1	8.76905	8.01405	7.99582e-08	0.000221502	Up
GPR26	0	1.00797	9.69961e-09	0.000142573	Down	SYT7	10.1973	8.63151	7.99582e-08	0.000221502	Up
CLYBL	7.49727	8.34302	9.80618e-09	0.00014263	Down	TP53RK	9.43797	8.50862	7.99582e-08	0.000221502	Up
CTSS	12.2006	13.4176	9.80618e-09	0.00014263	Down	MMP8	2.08284	0	8.2494e-08	0.000223094	Up
FCGBP	14.0949	16.5624	9.80618e-09	0.00014263	Down	ADAMTS6	5.29502	3.23479	8.43488e-08	0.00022315	Up
FKBP1B	5.50354	7.22999	9.80618e-09	0.00014263	Down	ATXN2L	11.574	11.0152	8.43488e-08	0.00022315	Up
GRIK2	2.29803	3.77741	9.80618e-09	0.00014263	Down	BANP	8.07542	7.78933	8.43488e-08	0.00022315	Up
IL16	7.69913	9.27474	9.80618e-09	0.00014263	Down	BIRC5	8.99981	7.75811	8.43488e-08	0.00022315	Up
KITLG	9.10101	10.245	9.80618e-09	0.00014263	Down	C20orf151	8.24041	7.11402	8.43488e-08	0.00022315	Up
LAMA1	5.64002	8.21261	9.80618e-09	0.00014263	Down	CDC25A	8.66677	7.52117	8.43488e-08	0.00022315	Up
LRP10	12.6472	13.3809	9.80618e-09	0.00014263	Down	CUL7	9.74761	9.26211	8.43488e-08	0.00022315	Up
MAP2	4.23654	6.13316	9.80618e-09	0.00014263	Down	CXorf50B	3.24534	1.53875	8.43488e-08	0.00022315	Up
PARK2	4.55232	6.08316	9.80618e-09	0.00014263	Down	DNAJC9	9.82674	9.21704	8.43488e-08	0.00022315	Up
RAB6B	5.84555	7.8484	9.80618e-09	0.00014263	Down	GIT1	11.0163	10.3407	8.43488e-08	0.00022315	Up
SCYL2	9.95745	10.5047	9.80618e-09	0.00014263	Down	GMPS	10.3583	9.40958	8.43488e-08	0.00022315	Up
SLC22A17	6.27372	8.12026	9.80618e-09	0.00014263	Down	HSD17B10	11.0913	10.2539	8.43488e-08	0.00022315	Up
SLC44A1	11.8841	12.7101	9.80618e-09	0.00014263	Down	KIF18A	7.64754	6.25854	8.43488e-08	0.00022315	Up
SNX2	10.0039	10.6366	9.80618e-09	0.00014263	Down	LCN12	5.06812	3.24828	8.43488e-08	0.00022315	Up
TMEM90A	0.957745	2.9189	9.80618e-09	0.00014263	Down	NBPF15	8.0258	6.6507	8.43488e-08	0.00022315	Up
TSPAN11	7.49119	8.89445	9.80618e-09	0.00014263	Down	NOTCH3	10.61	9.09475	8.43488e-08	0.00022315	Up
UCHL1	5.72193	8.22009	9.80618e-09	0.00014263	Down	OSBPL10	9.08581	8.39178	8.43488e-08	0.00022315	Up
VIPR1	9.33986	10.9815	9.80618e-09	0.00014263	Down	PMS2L1	7.78082	7.07703	8.43488e-08	0.00022315	Up
ZNF75A	6.80827	7.50967	9.80618e-09	0.00014263	Down	PNPO	10.1178	9.49594	8.43488e-08	0.00022315	Up
ACSS2	11.4935	12.5796	1.03803e-08	0.000145016	Down	PRPF31	10.2658	9.93349	8.43488e-08	0.00022315	Up
AMICA1	7.08088	8.79123	1.03803e-08	0.000145016	Down	RPL39	9.87018	8.84215	8.43488e-08	0.00022315	Up
ATP2A3	11.3061	12.9901	1.03803e-08	0.000145016	Down	SLC6A1	3.94935	2.75736	8.43488e-08	0.00022315	Up
C5orf35	7.13963	7.72927	1.03803e-08	0.000145016	Down	TLCD1	8.13122	7.04649	8.43488e-08	0.00022315	Up
CNGA3	1.83497	5.18454	1.03803e-08	0.000145016	Down	ZNF121	6.2289	4.89058	8.43488e-08	0.00022315	Up
CX3CR1	4.20679	5.87687	1.03803e-08	0.000145016	Down	C14orf143	6.21242	5.56878	8.89725e-08	0.000225367	Up
DCAF5	9.69444	10.2708	1.03803e-08	0.000145016	Down	CDRT1	2.73459	0.686656	8.89725e-08	0.000225367	Up
DIXDC1	8.02587	9.19387	1.03803e-08	0.000145016	Down	CENPA	7.79727	6.3792	8.89725e-08	0.000225367	Up
GIMAP4	7.50789	9.18628	1.03803e-08	0.000145016	Down	CENPI	6.58796	4.91282	8.89725e-08	0.000225367	Up
GSTA1	3.97496	7.4492	1.03803e-08	0.000145016	Down	DDX54	11.0302	10.6068	8.89725e-08	0.000225367	Up
NDUFB3	9.42524	10.0666	1.03803e-08	0.000145016	Down	EIF3G	11.6043	11.2388	8.89725e-08	0.000225367	Up
PLCG2	7.32515	9.11898	1.03803e-08	0.000145016	Down	LY6G6C	3.7713	1.48927	8.89725e-08	0.000225367	Up
PTX3	3.20016	5.33201	1.03803e-08	0.000145016	Down	MCM8	8.42187	7.44198	8.89725e-08	0.000225367	Up
SLC35A3	9.56496	10.6613	1.03803e-08	0.000145016	Down	MPV17	9.33913	8.70965	8.89725e-08	0.000225367	Up
SORBS2	8.54391	9.80487	1.03803e-08	0.000145016	Down	RNF8	8.70259	8.2198	8.89725e-08	0.000225367	Up
UBL3	10.1416	11.0347	1.03803e-08	0.000145016	Down	ZC3H8	7.51494	6.50378	8.89725e-08	0.000225367	Up
UBTD2	9.17636	9.60061	1.03803e-08	0.000145016	Down	TUBA4B	0.900633	0	9.34024e-08	0.000227071	Up
WSCD2	2.01954	4.86083	1.03803e-08	0.000145016	Down	C19orf60	9.20861	8.56615	9.38412e-08	0.000227185	Up
FLJ41941	0	1.69519	1.0479e-08	0.000146835	Down	CDK8	9.00715	8.28624	9.38412e-08	0.000227185	Up
CNKSR2	0.561593	2.15991	1.06716e-08	0.000146892	Down	DNMT3B	6.53018	5.14323	9.38412e-08	0.000227185	Up
ACSF2	8.7806	10.7342	1.09871e-08	0.000147005	Down	F2R	9.69398	8.6971	9.38412e-08	0.000227185	Up
AOX1	5.16806	7.64413	1.09871e-08	0.000147005	Down	FAM53A	4.60904	3.39482	9.38412e-08	0.000227185	Up
C6orf89	10.758	11.2886	1.09871e-08	0.000147005	Down	FBXL6	10.0943	9.04418	9.38412e-08	0.000227185	Up
C8orf46	0.876474	3.03412	1.09871e-08	0.000147005	Down	HEATR1	10.1409	9.18623	9.38412e-08	0.000227185	Up
CA14	2.42017	3.83473	1.09871e-08	0.000147005	Down	HECW2	6.08927	4.70836	9.38412e-08	0.000227185	Up
CAMK4	2.96813	4.7658	1.09871e-08	0.000147005	Down	NRADDP	1.93933	0.631597	9.38412e-08	0.000227185	Up
CYP4V2	8.80896	9.74012	1.09871e-08	0.000147005	Down	PFAS	9.28687	8.70162	9.38412e-08	0.000227185	Up
D4S234E	6.04959	7.31689	1.09871e-08	0.000147005	Down	PLP2	12.173	11.5302	9.38412e-08	0.000227185	Up
DDR2	6.41973	8.00928	1.09871e-08	0.000147005	Down	PPAP2C	11.4077	10.6302	9.38412e-08	0.000227185	Up
DLD	11.0851	11.6327	1.09871e-08	0.000147005	Down	PVRL4	8.49303	6.54884	9.38412e-08	0.000227185	Up
DPP10	2.42425	6.86239	1.09871e-08	0.000147005	Down	REEP6	8.54068	7.06509	9.38412e-08	0.000227185	Up
DYRK2	10.0383	11.1551	1.09871e-08	0.000147005	Down	TNFRSF11B	7.76777	6.67142	9.38412e-08	0.000227185	Up
EFHA2	3.30056	4.7983	1.09871e-08	0.000147005	Down	TUBB	13.9326	13.3318	9.38412e-08	0.000227185	Up
IGSF9	8.38148	10.3464	1.09871e-08	0.000147005	Down	ZNF581	8.93949	8.27693	9.38412e-08	0.000227185	Up
INCA1	3.91227	4.96537	1.09871e-08	0.000147005	Down	RFX8	1.24838	0	9.40881e-08	0.000229117	Up
MYCT1	5.95739	7.21471	1.09871e-08	0.000147005	Down	PAH	4.04995	0.459292	9.73606e-08	0.000229174	Up
PPP2R2B	2.95938	4.97244	1.09871e-08	0.000147005	Down	AGAP7	3.44058	2.38205	9.89673e-08	0.000229231	Up
RABL3	8.91385	9.30467	1.09871e-08	0.000147005	Down	CATSPER2P1	4.504	3.83679	9.89673e-08	0.000229231	Up
SESN2	8.88207	9.95208	1.09871e-08	0.000147005	Down	CEP164	8.63312	8.09445	9.89673e-08	0.000229231	Up
SLITRK4	1.01601	3.03122	1.09871e-08	0.000147005	Down	CEP55	9.5328	8.02987	9.89673e-08	0.000229231	Up
TLE4	7.95075	8.97822	1.09871e-08	0.000147005	Down	DNAH5	4.03415	2.15543	9.89673e-08	0.000229231	Up
TMTC1	6.71856	8.49929	1.09871e-08	0.000147005	Down	FBXO22OS	5.99806	5.3359	9.89673e-08	0.000229231	Up
TP53INP1	8.61091	9.79097	1.09871e-08	0.000147005	Down	KIF14	7.75788	5.69981	9.89673e-08	0.000229231	Up
UBE2J1	10.9671	11.5061	1.09871e-08	0.000147005	Down	LDLRAD3	7.86898	5.88195	9.89673e-08	0.000229231	Up
ZDBF2	5.26672	6.72739	1.09871e-08	0.000147005	Down	PSMC2	10.9796	10.2856	9.89673e-08	0.000229231	Up
ZNF134	6.225	7.32074	1.09871e-08	0.000147005	Down	QTRT1	9.8583	9.48203	9.89673e-08	0.000229231	Up
ZNF772	4.66814	6.45575	1.09871e-08	0.000147005	Down	SLC12A9	10.6318	9.89335	9.89673e-08	0.000229231	Up
AFF1	10.2927	11.2423	1.16283e-08	0.000149165	Down	SSTR5	3.76496	1.36699	9.89673e-08	0.000229231	Up
BARX2	6.2394	8.73476	1.16283e-08	0.000149165	Down	TRABD	10.4651	9.85745	9.89673e-08	0.000229231	Up
C8orf80	3.29797	6.03516	1.16283e-08	0.000149165	Down	WBSCR28	2.00841	0.577238	9.91498e-08	0.000230594	Up
CCDC96	4.25485	5.47174	1.16283e-08	0.000149165	Down	ANLN	10.2089	7.97368	1.04364e-07	0.000230708	Up
CEND1	2.2427	4.14297	1.16283e-08	0.000149165	Down	C1orf74	6.62605	6.17099	1.04364e-07	0.000230708	Up
CYBASC3	10.176	11.0271	1.16283e-08	0.000149165	Down	CCNB2	9.8636	8.77541	1.04364e-07	0.000230708	Up
DSCAML1	2.24319	5.47368	1.16283e-08	0.000149165	Down	HELLS	7.77763	6.39259	1.04364e-07	0.000230708	Up
ECHDC1	10.2149	10.7687	1.16283e-08	0.000149165	Down	LY6E	11.5566	9.66282	1.04364e-07	0.000230708	Up
FAS	8.11724	9.46049	1.16283e-08	0.000149165	Down	MYBPC3	1.51727	0.56825	1.04364e-07	0.000230708	Up
KLC4	10.3199	11.3281	1.16283e-08	0.000149165	Down	NOS3	8.98704	7.49571	1.04364e-07	0.000230708	Up
MTMR7	4.29301	5.19599	1.16283e-08	0.000149165	Down	PAAF1	8.8694	8.31546	1.04364e-07	0.000230708	Up
NGFR	4.98199	7.39873	1.16283e-08	0.000149165	Down	PCDHB14	7.19899	6.24078	1.04364e-07	0.000230708	Up
RFPL1S	1.51839	2.7617	1.16283e-08	0.000149165	Down	PRKCG	3.67951	1.69187	1.04364e-07	0.000230708	Up
RNF14	9.71213	10.3163	1.16283e-08	0.000149165	Down	RPL23P8	7.32802	5.96741	1.04364e-07	0.000230708	Up
SEC23A	10.4274	11.2372	1.16283e-08	0.000149165	Down	SNHG8	9.4962	8.67486	1.04364e-07	0.000230708	Up
SLC22A23	9.83681	11.5819	1.16283e-08	0.000149165	Down	STX10	8.93489	8.49594	1.04364e-07	0.000230708	Up
SYNGR1	5.36072	7.66788	1.16283e-08	0.000149165	Down	TOMM20	12.4704	11.8462	1.04364e-07	0.000230708	Up
TACR1	2.23857	4.91517	1.16283e-08	0.000149165	Down	TM7SF4	2.6886	0.487949	1.08515e-07	0.000231958	Up
TMEM167B	9.74038	10.1565	1.16283e-08	0.000149165	Down	LY6G6D	7.87239	1.8537	1.09787e-07	0.000232015	Up
TNFSF13	9.80864	10.7635	1.16283e-08	0.000149165	Down	ADAMTS2	8.55442	6.37138	1.10045e-07	0.000232072	Up
ZNF684	5.32996	6.11068	1.16283e-08	0.000149165	Down	C7orf29	8.26595	7.47454	1.10045e-07	0.000232072	Up
ZNF747	7.5579	8.09685	1.16283e-08	0.000149165	Down	DUS4L	7.44357	6.39205	1.10045e-07	0.000232072	Up
EPHA6	0	3.06308	1.19948e-08	0.000151324	Down	HELB	5.23774	4.48078	1.10045e-07	0.000232072	Up
MT1DP	0.880583	3.52431	1.19948e-08	0.000151324	Down	LOC441089	7.11281	6.37557	1.10045e-07	0.000232072	Up
ADCY9	9.07724	10.4363	1.23058e-08	0.000151551	Down	POLR1A	10.2939	9.41536	1.10045e-07	0.000232072	Up
C2orf72	8.92376	10.1458	1.23058e-08	0.000151551	Down	PRSS33	5.06216	2.04755	1.10045e-07	0.000232072	Up
CDS1	9.76829	10.7078	1.23058e-08	0.000151551	Down	RPL28	14.1326	13.6345	1.10045e-07	0.000232072	Up
FAM184A	2.286	3.80367	1.23058e-08	0.000151551	Down	SARS2	9.02954	8.44362	1.10045e-07	0.000232072	Up
FBXL3	9.89055	10.5767	1.23058e-08	0.000151551	Down	TDGF3	6.12048	3.20159	1.10045e-07	0.000232072	Up
ITSN1	8.90615	9.68509	1.23058e-08	0.000151551	Down	TSTA3	11.7432	10.5945	1.10045e-07	0.000232072	Up
KLHDC1	4.15208	5.39459	1.23058e-08	0.000151551	Down	DVWA	1.41002	0	1.1148e-07	0.000233777	Up
LIPH	9.54401	10.8803	1.23058e-08	0.000151551	Down	KRT83	1.73182	0	1.1148e-07	0.000233777	Up
LY9	4.42698	6.82898	1.23058e-08	0.000151551	Down	GUCY1B2	3.87607	1.58615	1.14599e-07	0.00023389	Up
NPY5R	0.508885	2.70817	1.23058e-08	0.000151551	Down	ANKMY1	7.9805	7.38555	1.16025e-07	0.000233947	Up
PGCP	8.29877	9.25238	1.23058e-08	0.000151551	Down	C13orf23	11.0961	10.1168	1.16025e-07	0.000233947	Up
SFRS5	11.3161	11.936	1.23058e-08	0.000151551	Down	C6orf125	10.2148	9.36481	1.16025e-07	0.000233947	Up
SIGLECP3	2.74931	4.2895	1.23058e-08	0.000151551	Down	DDX21	11.6354	10.3393	1.16025e-07	0.000233947	Up
TMEM50A	11.1721	11.6977	1.23058e-08	0.000151551	Down	FOXK2	10.4536	9.98582	1.16025e-07	0.000233947	Up
ZHX1	9.21359	9.79082	1.23058e-08	0.000151551	Down	FOXRED2	9.00525	7.94344	1.16025e-07	0.000233947	Up
ZNF491	3.77045	4.76451	1.23058e-08	0.000151551	Down	LOC285074	8.18886	7.53578	1.16025e-07	0.000233947	Up
SLC18A3	0.460336	2.93429	1.27149e-08	0.000153142	Down	PSMG1	9.90677	8.84093	1.16025e-07	0.000233947	Up
ACTL6B	0	1.56655	1.27622e-08	0.000153199	Down	SIX4	4.18498	2.44517	1.16025e-07	0.000233947	Up
PPY	0	1.51163	1.27622e-08	0.000153199	Down	TNFSF15	6.11496	4.15511	1.16025e-07	0.000233947	Up
C9orf4	0	1.67876	1.27841e-08	0.000153313	Down	TTC26	6.6897	4.74756	1.16025e-07	0.000233947	Up
C1orf21	9.7562	10.9534	1.30216e-08	0.000153427	Down	ZNF514	7.69887	6.93204	1.16025e-07	0.000233947	Up
C20orf194	6.36993	8.00645	1.30216e-08	0.000153427	Down	C10orf81	9.37481	6.93358	1.22319e-07	0.000235368	Up
C3orf70	7.34874	8.7946	1.30216e-08	0.000153427	Down	C21orf45	8.45471	7.86444	1.22319e-07	0.000235368	Up
C7orf51	2.87506	4.2563	1.30216e-08	0.000153427	Down	CCDC120	9.07016	8.35764	1.22319e-07	0.000235368	Up
CAPN13	6.63816	8.84793	1.30216e-08	0.000153427	Down	FAM71D	4.40636	3.88032	1.22319e-07	0.000235368	Up
CCNDBP1	9.47435	10.4416	1.30216e-08	0.000153427	Down	FUS	12.3164	11.6609	1.22319e-07	0.000235368	Up
CHRM2	0.611406	5.46668	1.30216e-08	0.000153427	Down	KIAA0907	9.95253	8.86199	1.22319e-07	0.000235368	Up
DMD	7.29007	8.99227	1.30216e-08	0.000153427	Down	MYADML2	5.42348	2.07473	1.22319e-07	0.000235368	Up
EEF1A2	3.66381	6.34094	1.30216e-08	0.000153427	Down	OGT	11.6706	10.7033	1.22319e-07	0.000235368	Up
GABARAP	11.7552	12.4859	1.30216e-08	0.000153427	Down	P4HA3	5.221	3.10065	1.22319e-07	0.000235368	Up
GBA	10.1409	10.8259	1.30216e-08	0.000153427	Down	PHKA1	8.45307	7.17796	1.22319e-07	0.000235368	Up
HYI	8.03865	8.70689	1.30216e-08	0.000153427	Down	POLR2J3	9.77307	8.94486	1.22319e-07	0.000235368	Up
LRRN3	2.79101	4.97203	1.30216e-08	0.000153427	Down	RSL1D1	12.2112	11.1842	1.22319e-07	0.000235368	Up
MARVELD3	9.1634	10.4959	1.30216e-08	0.000153427	Down	SPC25	7.76397	6.61155	1.22319e-07	0.000235368	Up
MON2	9.26651	9.76799	1.30216e-08	0.000153427	Down	SPP1	10.4443	7.22277	1.22319e-07	0.000235368	Up
NRSN1	0	3.14001	1.30216e-08	0.000153427	Down	STIL	8.93215	7.77696	1.22319e-07	0.000235368	Up
PGA3	0.542588	2.49135	1.30216e-08	0.000153427	Down	ZNF7	8.5553	7.95029	1.22319e-07	0.000235368	Up
RXRA	10.619	11.512	1.30216e-08	0.000153427	Down	C12orf70	1.19264	0	1.22886e-07	0.000237357	Up
SEZ6	0.643145	3.46507	1.30216e-08	0.000153427	Down	ANKLE2	10.427	10.0067	1.28942e-07	0.000237527	Up
SMCR8	9.38055	10.1876	1.30216e-08	0.000153427	Down	C1orf182	2.44279	1.07675	1.28942e-07	0.000237527	Up
SYNJ1	7.46293	8.3207	1.30216e-08	0.000153427	Down	C8orf51	4.59937	3.0732	1.28942e-07	0.000237527	Up
TSPYL1	10.6262	11.1722	1.30216e-08	0.000153427	Down	CASP2	10.3628	9.71856	1.28942e-07	0.000237527	Up
TSPYL5	5.95063	7.25806	1.30216e-08	0.000153427	Down	CSNK2A2	9.0479	8.39019	1.28942e-07	0.000237527	Up
ZFP82	3.77143	5.48472	1.30216e-08	0.000153427	Down	DCPS	8.78855	8.15399	1.28942e-07	0.000237527	Up
ACVR1C	6.65363	8.33424	1.37778e-08	0.00015604	Down	EDNRA	7.83446	6.19331	1.28942e-07	0.000237527	Up
AGFG2	9.69643	10.7438	1.37778e-08	0.00015604	Down	EPHB3	11.6639	10.1552	1.28942e-07	0.000237527	Up
AKAP9	10.1616	11.35	1.37778e-08	0.00015604	Down	FXN	8.31124	7.69068	1.28942e-07	0.000237527	Up
ARHGAP42	7.29061	8.45577	1.37778e-08	0.00015604	Down	GPSM2	10.7035	9.44179	1.28942e-07	0.000237527	Up
ATP1B3	11.8059	12.6543	1.37778e-08	0.00015604	Down	MGC57346	7.52173	6.79392	1.28942e-07	0.000237527	Up
C15orf17	9.18953	9.8643	1.37778e-08	0.00015604	Down	SART3	10.5363	10.0991	1.28942e-07	0.000237527	Up
C5orf4	7.84698	9.52527	1.37778e-08	0.00015604	Down	TUBA4A	11.571	10.8869	1.28942e-07	0.000237527	Up
CHMP2B	10.4796	11.1426	1.37778e-08	0.00015604	Down	WDR3	10.0209	9.05873	1.28942e-07	0.000237527	Up
CMAH	6.1103	7.8236	1.37778e-08	0.00015604	Down	ZDHHC4	10.0796	9.47733	1.28942e-07	0.000237527	Up
DIRC2	7.98915	8.98146	1.37778e-08	0.00015604	Down	SPDYC	1.78713	0	1.31348e-07	0.000239232	Up
EAPP	9.45236	10.4275	1.37778e-08	0.00015604	Down	LOC442459	2.11734	1.12416	1.34896e-07	0.000239289	Up
FAM118B	8.81455	9.65178	1.37778e-08	0.00015604	Down	AGAP8	5.56888	3.8482	1.35912e-07	0.000239402	Up
FBXL5	10.1409	10.7862	1.37778e-08	0.00015604	Down	C12orf76	6.62745	6.16241	1.35912e-07	0.000239402	Up
HSPB8	6.73914	9.85194	1.37778e-08	0.00015604	Down	CPLX1	6.52031	5.33971	1.35912e-07	0.000239402	Up
KCTD18	8.16529	8.59332	1.37778e-08	0.00015604	Down	CXCL11	6.91013	4.05483	1.35912e-07	0.000239402	Up
KIR2DL4	2.31488	4.45317	1.37778e-08	0.00015604	Down	FANCI	10.1855	8.73008	1.35912e-07	0.000239402	Up
KLHL34	1.94953	4.86828	1.37778e-08	0.00015604	Down	FOXK1	10.6362	10.0284	1.35912e-07	0.000239402	Up
LRFN5	2.60045	4.11108	1.37778e-08	0.00015604	Down	LOC100134713	4.1663	3.48071	1.35912e-07	0.000239402	Up
MAPK3	11.3744	12.3766	1.37778e-08	0.00015604	Down	NAA16	8.33785	7.49744	1.35912e-07	0.000239402	Up
MOBKL2A	9.50491	10.4019	1.37778e-08	0.00015604	Down	PGF	7.26544	6.13201	1.35912e-07	0.000239402	Up
MTMR9	7.47577	8.21896	1.37778e-08	0.00015604	Down	SNRPD2	11.7042	10.9293	1.35912e-07	0.000239402	Up
NECAB1	3.48329	5.86096	1.37778e-08	0.00015604	Down	ZFPM1	7.73159	6.87495	1.35912e-07	0.000239402	Up
PCP4L1	1.78056	5.15346	1.37778e-08	0.00015604	Down	ACVR2B	7.93671	7.31286	1.43245e-07	0.000240766	Up
PDGFRA	9.62471	10.627	1.37778e-08	0.00015604	Down	MCM6	10.6041	9.66465	1.43245e-07	0.000240766	Up
PKD1L2	1.21996	3.08996	1.37778e-08	0.00015604	Down	MRPL3	11.186	10.4731	1.43245e-07	0.000240766	Up
PTTG1IP	12.4906	13.1159	1.37778e-08	0.00015604	Down	POC5	7.64861	6.88772	1.43245e-07	0.000240766	Up
SHISA3	4.15703	7.04218	1.37778e-08	0.00015604	Down	RNF126	9.99907	9.59706	1.43245e-07	0.000240766	Up
SMPD3	9.50509	10.9393	1.37778e-08	0.00015604	Down	SCARB1	11.1841	10.3258	1.43245e-07	0.000240766	Up
SOSTDC1	6.66529	8.26765	1.37778e-08	0.00015604	Down	SMARCA4	11.9747	11.4049	1.43245e-07	0.000240766	Up
STAP1	2.30241	5.03038	1.37778e-08	0.00015604	Down	SRPRB	10.6538	9.96093	1.43245e-07	0.000240766	Up
SV2B	3.80769	5.64064	1.37778e-08	0.00015604	Down	C13orf29	6.04185	4.2459	1.50961e-07	0.000242471	Up
TAL1	4.51898	5.80862	1.37778e-08	0.00015604	Down	C19orf55	6.85206	6.21962	1.50961e-07	0.000242471	Up
TAS1R1	0.938906	2.58509	1.37778e-08	0.00015604	Down	CACNA1D	8.29528	6.75723	1.50961e-07	0.000242471	Up
USMG5	9.78416	10.4716	1.37778e-08	0.00015604	Down	CDR2L	8.52147	7.09779	1.50961e-07	0.000242471	Up
USP53	9.84936	10.6503	1.37778e-08	0.00015604	Down	DTD1	9.66295	8.58294	1.50961e-07	0.000242471	Up
ZCWPW2	2.33057	3.20548	1.37778e-08	0.00015604	Down	GPR180	8.58001	7.50896	1.50961e-07	0.000242471	Up
GRIA2	0	1.64687	1.42574e-08	0.000158654	Down	IL20RA	9.07641	7.99672	1.50961e-07	0.000242471	Up
ATP5G3	12.3632	13.0702	1.45765e-08	0.000158882	Down	MSTO2P	6.6047	5.13559	1.50961e-07	0.000242471	Up
CLECL1	2.13258	3.85337	1.45765e-08	0.000158882	Down	PCBP4	9.18537	8.42476	1.50961e-07	0.000242471	Up
CTSW	4.96896	7.11298	1.45765e-08	0.000158882	Down	SLC4A5	7.55788	6.58762	1.50961e-07	0.000242471	Up
DNAJB4	7.39572	8.47041	1.45765e-08	0.000158882	Down	UXS1	9.76224	9.38032	1.50961e-07	0.000242471	Up
ERBB4	0.23202	1.94079	1.45765e-08	0.000158882	Down	C1orf105	1.32686	0	1.53167e-07	0.000243664	Up
FCRL4	0.906417	3.48939	1.45765e-08	0.000158882	Down	APOC2	6.52082	4.40809	1.59078e-07	0.000243778	Up
FLI1	7.17329	8.47421	1.45765e-08	0.000158882	Down	C11orf82	7.70667	5.64904	1.59078e-07	0.000243778	Up
HHIP	4.58453	6.53907	1.45765e-08	0.000158882	Down	COX19	8.94698	8.40384	1.59078e-07	0.000243778	Up
IL10RB	10.158	11.2594	1.45765e-08	0.000158882	Down	DNA2	7.75092	6.37802	1.59078e-07	0.000243778	Up
MBOAT1	8.94007	10.1944	1.45765e-08	0.000158882	Down	INO80B	8.44506	7.72755	1.59078e-07	0.000243778	Up
PLN	5.88871	9.69131	1.45765e-08	0.000158882	Down	KCTD13	8.29868	7.64429	1.59078e-07	0.000243778	Up
SSTR3	0.62662	2.36498	1.45765e-08	0.000158882	Down	LOC100125556	6.13228	5.04966	1.59078e-07	0.000243778	Up
TLK1	10.0295	10.5213	1.45765e-08	0.000158882	Down	LPCAT1	10.0984	9.18146	1.59078e-07	0.000243778	Up
TMEM132B	2.61318	4.26503	1.45765e-08	0.000158882	Down	LRRC37A3	7.091	5.5349	1.59078e-07	0.000243778	Up
TMEM155	1.18636	2.71703	1.45765e-08	0.000158882	Down	LTB4R	6.99484	5.66501	1.59078e-07	0.000243778	Up
UBE2QL1	4.07865	6.08304	1.45765e-08	0.000158882	Down	MRPS23	9.81256	8.78133	1.59078e-07	0.000243778	Up
USP38	9.52792	10.1628	1.45765e-08	0.000158882	Down	NCRNA00115	4.95341	4.15019	1.59078e-07	0.000243778	Up
ZFPM2	4.82935	6.20114	1.45765e-08	0.000158882	Down	PSMC3IP	6.64089	5.08267	1.59078e-07	0.000243778	Up
ZNF528	5.00634	7.08484	1.45765e-08	0.000158882	Down	SUV420H2	7.97059	7.16184	1.59078e-07	0.000243778	Up
ADAL	6.40514	7.01845	1.54202e-08	0.000161041	Down	TIMELESS	9.95062	9.01923	1.59078e-07	0.000243778	Up
AP3B2	1.85851	4.00144	1.54202e-08	0.000161041	Down	UBD	10.1505	7.69459	1.59078e-07	0.000243778	Up
BRPF3	10.173	11.1126	1.54202e-08	0.000161041	Down	ATP6V1E2	5.46369	4.45314	1.67616e-07	0.000245596	Up
CCDC50	9.9979	10.4208	1.54202e-08	0.000161041	Down	CENPJ	8.21216	7.22572	1.67616e-07	0.000245596	Up
CCL15	8.23355	9.66328	1.54202e-08	0.000161041	Down	CHEK2	8.537	7.66666	1.67616e-07	0.000245596	Up
CCPG1	10.1046	10.9569	1.54202e-08	0.000161041	Down	CKAP2L	7.89379	6.45584	1.67616e-07	0.000245596	Up
CRYAB	7.11394	9.2328	1.54202e-08	0.000161041	Down	CPSF6	10.7849	10.3281	1.67616e-07	0.000245596	Up
DCAF11	10.7617	11.5847	1.54202e-08	0.000161041	Down	FTSJ2	9.383	8.81635	1.67616e-07	0.000245596	Up
DOLPP1	9.12308	10.0005	1.54202e-08	0.000161041	Down	GNL3	11.1151	10.0216	1.67616e-07	0.000245596	Up
FAM134B	8.91897	10.5683	1.54202e-08	0.000161041	Down	NCRNA00182	5.71076	4.44924	1.67616e-07	0.000245596	Up
GLRX5	9.66622	10.1753	1.54202e-08	0.000161041	Down	PISD	9.46218	9.08102	1.67616e-07	0.000245596	Up
HS6ST3	0.570801	3.34179	1.54202e-08	0.000161041	Down	PTRH2	8.89159	8.09527	1.67616e-07	0.000245596	Up
IGSF3	8.99846	10.3485	1.54202e-08	0.000161041	Down	SGOL1	7.0313	5.72127	1.67616e-07	0.000245596	Up
IRF4	6.33791	8.62254	1.54202e-08	0.000161041	Down	SPC24	5.61945	4.39879	1.67616e-07	0.000245596	Up
LGALS2	5.96207	9.26244	1.54202e-08	0.000161041	Down	WIPI2	10.781	10.3926	1.67616e-07	0.000245596	Up
MCF2L2	3.30582	4.13784	1.54202e-08	0.000161041	Down	BRCA2	7.91274	6.0558	1.76596e-07	0.000247244	Up
MMAA	7.55676	8.26326	1.54202e-08	0.000161041	Down	CDC37	12.0692	11.7053	1.76596e-07	0.000247244	Up
OAF	10.763	11.6666	1.54202e-08	0.000161041	Down	CREBZF	10.3272	9.50306	1.76596e-07	0.000247244	Up
PCDH11X	0.610981	2.41885	1.54202e-08	0.000161041	Down	FANCE	7.75661	7.24341	1.76596e-07	0.000247244	Up
PIP5K1B	9.63649	10.8362	1.54202e-08	0.000161041	Down	GINS3	7.89005	7.02191	1.76596e-07	0.000247244	Up
PPM1B	9.90013	10.4659	1.54202e-08	0.000161041	Down	KARS	12.0445	11.4839	1.76596e-07	0.000247244	Up
RHBDL2	7.10837	9.29286	1.54202e-08	0.000161041	Down	KIFC3	8.33049	6.91591	1.76596e-07	0.000247244	Up
SGCE	6.6295	8.1224	1.54202e-08	0.000161041	Down	LOC100130015	3.89823	2.62742	1.76596e-07	0.000247244	Up
SMAD7	8.79954	9.8571	1.54202e-08	0.000161041	Down	OLFML2B	8.88811	7.15982	1.76596e-07	0.000247244	Up
SNX19	10.4123	10.8498	1.54202e-08	0.000161041	Down	SLC15A4	8.84844	8.37535	1.76596e-07	0.000247244	Up
TXNIP	13.0784	14.4996	1.54202e-08	0.000161041	Down	SPON2	10.6825	8.74912	1.76596e-07	0.000247244	Up
IL1RAPL1	0	1.13893	1.54794e-08	0.000163428	Down	SRXN1	10.0769	9.36913	1.76596e-07	0.000247244	Up
APOB48R	9.42465	11.9682	1.63112e-08	0.000163712	Down	ZNF579	7.50437	6.81959	1.76596e-07	0.000247244	Up
C10orf72	7.21114	8.31769	1.63112e-08	0.000163712	Down	NPFFR1	1.75456	0.49731	1.76719e-07	0.000248949	Up
CALY	0.886858	3.56052	1.63112e-08	0.000163712	Down	HABP2	1.73319	0.238372	1.77055e-07	0.000249006	Up
CCDC80	8.95678	10.9508	1.63112e-08	0.000163712	Down	COL22A1	3.84377	1.85518	1.86041e-07	0.000249062	Up
GLRA4	1.28621	3.68085	1.63112e-08	0.000163712	Down	EIF3C	8.68993	7.72619	1.86041e-07	0.000249062	Up
HEPACAM	0	2.67402	1.63112e-08	0.000163712	Down	FAM83H	11.8593	11.026	1.86041e-07	0.000249062	Up
HGD	7.10808	8.6652	1.63112e-08	0.000163712	Down	GRPEL2	9.03634	8.04185	1.86041e-07	0.000249062	Up
ITLN1	9.67356	12.3382	1.63112e-08	0.000163712	Down	LMLN	7.74117	6.98349	1.86041e-07	0.000249062	Up
LCN10	2.39207	4.54089	1.63112e-08	0.000163712	Down	LOC727896	5.06633	4.21428	1.86041e-07	0.000249062	Up
LMO3	4.3007	8.3597	1.63112e-08	0.000163712	Down	MIR17HG	6.43263	4.13102	1.86041e-07	0.000249062	Up
LOC400043	3.97767	5.73461	1.63112e-08	0.000163712	Down	NOMO3	11.0703	9.96838	1.86041e-07	0.000249062	Up
MT1L	3.91179	5.86324	1.63112e-08	0.000163712	Down	OSBP2	7.54543	6.77922	1.86041e-07	0.000249062	Up
PPP1R1A	1.88554	6.29432	1.63112e-08	0.000163712	Down	RTDR1	3.07543	1.6175	1.86041e-07	0.000249062	Up
SYT9	0.233535	2.19614	1.63112e-08	0.000163712	Down	SLC25A19	8.45918	7.81525	1.86041e-07	0.000249062	Up
TMEM61	4.65903	6.81106	1.63112e-08	0.000163712	Down	SLC27A5	7.53161	6.12621	1.86041e-07	0.000249062	Up
ZSCAN23	1.92934	3.56407	1.63112e-08	0.000163712	Down	YARS2	8.87235	8.25726	1.86041e-07	0.000249062	Up
GLYATL3	0	1.71339	1.64624e-08	0.000165814	Down	BACE2	11.6004	10.4246	1.95973e-07	0.00025071	Up
ACSBG1	2.5608	3.91519	1.72522e-08	0.000165871	Down	CAPG	11.6661	11.0442	1.95973e-07	0.00025071	Up
ADRB3	0.510504	3.0529	1.72522e-08	0.000165871	Down	CTPS2	9.62002	9.01687	1.95973e-07	0.00025071	Up
ATP2B4	9.7261	11.3095	1.72522e-08	0.000165871	Down	DVL1	10.7286	10.1248	1.95973e-07	0.00025071	Up
CHRNA3	4.65989	7.21567	1.72522e-08	0.000165871	Down	KCP	4.37963	2.9321	1.95973e-07	0.00025071	Up
DAZAP2	12.5732	13.1648	1.72522e-08	0.000165871	Down	POLE2	7.05428	5.91115	1.95973e-07	0.00025071	Up
EXTL1	1.81246	3.09271	1.72522e-08	0.000165871	Down	RPL10	14.6583	13.8567	1.95973e-07	0.00025071	Up
KLF8	5.17804	6.37859	1.72522e-08	0.000165871	Down	SLC39A6	9.64764	8.92681	1.95973e-07	0.00025071	Up
MAF	8.18374	9.79908	1.72522e-08	0.000165871	Down	THY1	11.1411	9.58497	1.95973e-07	0.00025071	Up
NHEJ1	8.94169	9.62072	1.72522e-08	0.000165871	Down	TRMT11	8.27464	7.45144	1.95973e-07	0.00025071	Up
RIMKLA	7.76585	9.37914	1.72522e-08	0.000165871	Down	GNGT1	1.78564	0	1.97661e-07	0.000252131	Up
RNF10	11.5385	12.0173	1.72522e-08	0.000165871	Down	C19orf2	10.5448	10.2078	2.06417e-07	0.000252245	Up
SEL1L	11.0587	11.836	1.72522e-08	0.000165871	Down	CBWD2	9.17827	8.39582	2.06417e-07	0.000252245	Up
SLC17A5	9.37249	10.475	1.72522e-08	0.000165871	Down	CCDC84	6.70611	6.10207	2.06417e-07	0.000252245	Up
SNCA	4.27978	6.19605	1.72522e-08	0.000165871	Down	DUSP18	8.22958	7.60459	2.06417e-07	0.000252245	Up
TM6SF2	3.96169	6.85476	1.72522e-08	0.000165871	Down	FAM157A	4.10034	2.09309	2.06417e-07	0.000252245	Up
ZNF835	1.71927	3.72151	1.72522e-08	0.000165871	Down	ILF2	11.9821	11.3312	2.06417e-07	0.000252245	Up
CLVS2	0	1.09878	1.77628e-08	0.000167576	Down	PDIA4	12.9757	12.2636	2.06417e-07	0.000252245	Up
ACOX3	8.36249	8.92604	1.82458e-08	0.000167803	Down	TAF1C	9.42194	8.69039	2.06417e-07	0.000252245	Up
ARF6	11.7353	12.2617	1.82458e-08	0.000167803	Down	BEAN	3.22389	2.20815	2.17398e-07	0.000253779	Up
ATP5H	11.0006	11.5811	1.82458e-08	0.000167803	Down	BZW2	11.5429	10.7177	2.17398e-07	0.000253779	Up
BDKRB2	8.74283	9.84681	1.82458e-08	0.000167803	Down	CXCL2	8.17006	5.96991	2.17398e-07	0.000253779	Up
CYSLTR2	2.87744	4.20814	1.82458e-08	0.000167803	Down	DCUN1D2	8.19134	7.51241	2.17398e-07	0.000253779	Up
EFHD1	5.36743	6.65789	1.82458e-08	0.000167803	Down	DHX33	8.61542	7.88839	2.17398e-07	0.000253779	Up
GBP3	9.75611	11.1489	1.82458e-08	0.000167803	Down	DUSP2	8.00136	6.48868	2.17398e-07	0.000253779	Up
GPIHBP1	2.52016	4.70857	1.82458e-08	0.000167803	Down	EIF3H	12.371	11.8082	2.17398e-07	0.000253779	Up
LGALS9C	7.59847	9.58038	1.82458e-08	0.000167803	Down	EXOSC8	9.0941	8.04577	2.17398e-07	0.000253779	Up
LMBRD2	7.06758	7.90959	1.82458e-08	0.000167803	Down	FAM119B	7.53382	6.90799	2.17398e-07	0.000253779	Up
MAPKSP1	9.48878	10.1284	1.82458e-08	0.000167803	Down	IL24	4.41039	1.43484	2.17398e-07	0.000253779	Up
PRX	5.84852	6.91842	1.82458e-08	0.000167803	Down	ONECUT2	5.77283	3.78975	2.17398e-07	0.000253779	Up
RADIL	2.93477	4.98119	1.82458e-08	0.000167803	Down	PRPF3	9.57315	9.05187	2.17398e-07	0.000253779	Up
RSBN1	9.08825	9.59039	1.82458e-08	0.000167803	Down	PSMD7	11.4223	10.887	2.17398e-07	0.000253779	Up
SNX9	10.8937	11.4668	1.82458e-08	0.000167803	Down	WDFY2	7.02689	6.55434	2.17398e-07	0.000253779	Up
SUN2	11.1668	12.1773	1.82458e-08	0.000167803	Down	PRSS1	2.45932	0.480727	2.23525e-07	0.000255029	Up
VEPH1	2.10576	4.14766	1.82458e-08	0.000167803	Down	AHSA1	11.3183	10.903	2.28942e-07	0.000255086	Up
RALYL	0	1.59574	1.84741e-08	0.000169735	Down	B4GALT3	9.96594	9.67533	2.28942e-07	0.000255086	Up
GALR1	0	2.10707	1.86135e-08	0.000169792	Down	CBWD1	9.57827	8.94228	2.28942e-07	0.000255086	Up
ADH5	11.3806	11.9758	1.92948e-08	0.000169849	Down	DONSON	8.03294	7.10749	2.28942e-07	0.000255086	Up
BVES	5.1151	6.8805	1.92948e-08	0.000169849	Down	GART	10.9978	10.0444	2.28942e-07	0.000255086	Up
C14orf43	9.65206	10.7789	1.92948e-08	0.000169849	Down	HMBS	9.52185	8.98886	2.28942e-07	0.000255086	Up
C14orf49	4.46973	5.74011	1.92948e-08	0.000169849	Down	KLHL29	7.85835	6.42276	2.28942e-07	0.000255086	Up
C14orf50	5.73217	7.23958	1.92948e-08	0.000169849	Down	MELK	9.19562	7.79417	2.28942e-07	0.000255086	Up
C15orf59	3.39922	4.91006	1.92948e-08	0.000169849	Down	MRPL37	11.1435	10.6914	2.28942e-07	0.000255086	Up
CD79A	6.49537	9.6849	1.92948e-08	0.000169849	Down	MRPS17	8.49782	7.54544	2.28942e-07	0.000255086	Up
CFP	5.05019	6.64999	1.92948e-08	0.000169849	Down	MTBP	7.12124	5.35959	2.28942e-07	0.000255086	Up
CHST8	0.554974	2.45853	1.92948e-08	0.000169849	Down	POLR2H	10.1956	9.73718	2.28942e-07	0.000255086	Up
FOXF1	8.23234	9.29839	1.92948e-08	0.000169849	Down	RPL8	15.6688	14.7969	2.28942e-07	0.000255086	Up
LOC728606	0.755182	3.36668	1.92948e-08	0.000169849	Down	SNRPC	10.5992	9.98292	2.28942e-07	0.000255086	Up
MAN1C1	6.61562	7.73645	1.92948e-08	0.000169849	Down	ZNF251	8.08691	7.21826	2.28942e-07	0.000255086	Up
MAPK6	10.1224	10.9393	1.92948e-08	0.000169849	Down	SLC26A9	1.49433	0	2.3699e-07	0.000257359	Up
NCK1	8.88356	9.53026	1.92948e-08	0.000169849	Down	ELK1	10.0884	9.5281	2.41077e-07	0.000257472	Up
RAB8A	10.9269	11.3562	1.92948e-08	0.000169849	Down	HOMER1	7.28704	4.95185	2.41077e-07	0.000257472	Up
ROCK1	9.70944	10.1438	1.92948e-08	0.000169849	Down	MRP63	10.325	9.57396	2.41077e-07	0.000257472	Up
RSU1	10.3557	10.7866	1.92948e-08	0.000169849	Down	RFX3	6.05631	5.04837	2.41077e-07	0.000257472	Up
SASH1	8.51706	9.31169	1.92948e-08	0.000169849	Down	RNF219	8.82629	7.95243	2.41077e-07	0.000257472	Up
SERPINA5	3.62779	5.69513	1.92948e-08	0.000169849	Down	RRP1B	10.2775	9.4922	2.41077e-07	0.000257472	Up
SLC9A1	10.4444	11.8384	1.92948e-08	0.000169849	Down	SLC9A5	4.03846	2.74928	2.41077e-07	0.000257472	Up
TP53TG1	7.87109	8.88285	1.92948e-08	0.000169849	Down	TOMM5	10.4964	9.74832	2.41077e-07	0.000257472	Up
C10orf140	1.99014	3.52598	2.04023e-08	0.000172065	Down	ACBD7	5.78143	4.20399	2.53833e-07	0.000259007	Up
CDKN1A	11.437	12.7275	2.04023e-08	0.000172065	Down	CAMKK1	8.06135	7.29907	2.53833e-07	0.000259007	Up
CPAMD8	4.27053	5.89668	2.04023e-08	0.000172065	Down	EIF3I	12.2943	11.6913	2.53833e-07	0.000259007	Up
CYP2B7P1	2.92011	5.45314	2.04023e-08	0.000172065	Down	EIF4A3	11.172	10.6469	2.53833e-07	0.000259007	Up
DENND1B	6.16884	7.05025	2.04023e-08	0.000172065	Down	ERF	10.3256	9.64155	2.53833e-07	0.000259007	Up
DOCK10	6.79734	8.45948	2.04023e-08	0.000172065	Down	FCN3	4.17239	2.31759	2.53833e-07	0.000259007	Up
FAM55C	6.99444	7.93184	2.04023e-08	0.000172065	Down	FNDC8	4.03283	2.90808	2.53833e-07	0.000259007	Up
FAM73B	9.06628	10.1063	2.04023e-08	0.000172065	Down	MED27	8.24778	7.61086	2.53833e-07	0.000259007	Up
GDNF	1.2207	2.56096	2.04023e-08	0.000172065	Down	MPP3	5.51519	3.93391	2.53833e-07	0.000259007	Up
OR2W3	1.91846	4.37066	2.04023e-08	0.000172065	Down	NCL	13.8561	13.1448	2.53833e-07	0.000259007	Up
PSD	5.22208	8.91196	2.04023e-08	0.000172065	Down	NHP2L1	11.4025	10.9578	2.53833e-07	0.000259007	Up
RPS6KA1	11.3234	12.2578	2.04023e-08	0.000172065	Down	PODXL	10.8117	9.82937	2.53833e-07	0.000259007	Up
SGCA	3.9525	6.64905	2.04023e-08	0.000172065	Down	ALG1L	5.93576	4.04178	2.67239e-07	0.000260996	Up
SPEG	5.92801	8.72314	2.04023e-08	0.000172065	Down	BCL7A	8.74318	8.03543	2.67239e-07	0.000260996	Up
SVOP	1.10877	3.61963	2.04023e-08	0.000172065	Down	C2orf34	7.51817	6.71198	2.67239e-07	0.000260996	Up
TMEM45B	11.5068	12.602	2.04023e-08	0.000172065	Down	COL12A1	11.6697	9.969	2.67239e-07	0.000260996	Up
ZNF582	3.14478	4.43853	2.04023e-08	0.000172065	Down	DIO2	7.66712	5.96606	2.67239e-07	0.000260996	Up
ZNF667	2.75401	3.99351	2.04023e-08	0.000172065	Down	EIF3D	12.4706	12.0163	2.67239e-07	0.000260996	Up
APBB1	6.86017	8.40973	2.15714e-08	0.000174054	Down	ETV5	8.17409	7.21986	2.67239e-07	0.000260996	Up
BLOC1S1	10.3893	11.1309	2.15714e-08	0.000174054	Down	FCHO1	8.2323	6.69395	2.67239e-07	0.000260996	Up
C14orf159	9.46452	10.3992	2.15714e-08	0.000174054	Down	FIGNL1	8.56018	7.49481	2.67239e-07	0.000260996	Up
C16orf5	7.81478	9.23576	2.15714e-08	0.000174054	Down	GPR109B	5.00974	2.46439	2.67239e-07	0.000260996	Up
CRABP1	2.31202	5.15925	2.15714e-08	0.000174054	Down	INO80E	9.6868	9.22762	2.67239e-07	0.000260996	Up
ENPP1	6.76931	8.76386	2.15714e-08	0.000174054	Down	LARP1	12.416	11.8147	2.67239e-07	0.000260996	Up
EXT1	9.97209	10.7412	2.15714e-08	0.000174054	Down	LOC100288778	9.03678	8.40966	2.67239e-07	0.000260996	Up
HECTD2	5.772	6.77218	2.15714e-08	0.000174054	Down	NARF	10.022	9.51856	2.67239e-07	0.000260996	Up
IL1R2	6.83309	9.71375	2.15714e-08	0.000174054	Down	NCRNA00169	2.85173	1.98918	2.67239e-07	0.000260996	Up
ITPKA	7.77046	9.38721	2.15714e-08	0.000174054	Down	NUBP2	10.2011	9.58916	2.67239e-07	0.000260996	Up
JDP2	8.56465	9.18212	2.15714e-08	0.000174054	Down	OGFR	10.6777	10.0061	2.67239e-07	0.000260996	Up
PQLC1	9.67287	10.7806	2.15714e-08	0.000174054	Down	RPL36	13.6857	12.969	2.67239e-07	0.000260996	Up
RBP5	5.17696	6.62463	2.15714e-08	0.000174054	Down	RPS21	13.8639	12.6849	2.67239e-07	0.000260996	Up
SFTPD	0.599856	2.17272	2.15714e-08	0.000174054	Down	SAMD1	8.95382	8.5482	2.67239e-07	0.000260996	Up
SNX13	9.92003	10.3546	2.15714e-08	0.000174054	Down	SLC25A39	12.0838	11.5904	2.67239e-07	0.000260996	Up
SRL	3.09134	5.05002	2.15714e-08	0.000174054	Down	WDR73	8.36826	7.74572	2.67239e-07	0.000260996	Up
TENC1	9.24878	10.3404	2.15714e-08	0.000174054	Down	PSORS1C2	2.44148	1.00356	2.70744e-07	0.000262871	Up
WBSCR26	6.34538	7.90248	2.15714e-08	0.000174054	Down	ANAPC5	11.4912	11.0284	2.81329e-07	0.000262984	Up
ZNF334	2.6363	5.22867	2.15714e-08	0.000174054	Down	BUD31	10.4074	9.83143	2.81329e-07	0.000262984	Up
CACNG7	0	1.4507	2.20691e-08	0.000176213	Down	CLCN4	7.19688	5.93859	2.81329e-07	0.000262984	Up
DCAF12L2	0	1.86027	2.20691e-08	0.000176213	Down	CSMD2	3.90958	2.60305	2.81329e-07	0.000262984	Up
DLGAP2	0.561221	2.31131	2.20691e-08	0.000176213	Down	FSCN1	10.02	8.82351	2.81329e-07	0.000262984	Up
ADAM33	5.41426	7.62252	2.28055e-08	0.000176384	Down	ING1	8.90673	8.51381	2.81329e-07	0.000262984	Up
ANKFY1	10.112	10.7717	2.28055e-08	0.000176384	Down	KCNH4	3.11466	1.46158	2.81329e-07	0.000262984	Up
CALML4	10.4073	11.3008	2.28055e-08	0.000176384	Down	LSG1	10.0383	9.52024	2.81329e-07	0.000262984	Up
CHD9	9.42509	9.91094	2.28055e-08	0.000176384	Down	LYPD3	5.89512	4.54739	2.81329e-07	0.000262984	Up
CRYBA2	1.34	4.65572	2.28055e-08	0.000176384	Down	RPL26L1	8.2541	7.50519	2.81329e-07	0.000262984	Up
FXYD6	7.8267	9.99387	2.28055e-08	0.000176384	Down	TWIST1	5.45354	3.97462	2.81329e-07	0.000262984	Up
HECTD3	10.5982	11.5884	2.28055e-08	0.000176384	Down	ZMYND15	5.83661	4.86262	2.81329e-07	0.000262984	Up
LPCAT3	10.2573	11.3425	2.28055e-08	0.000176384	Down	ZNF695	5.61197	3.7494	2.81329e-07	0.000262984	Up
LRCH2	4.14156	5.91781	2.28055e-08	0.000176384	Down	ZNF696	7.8762	7.19197	2.81329e-07	0.000262984	Up
ROS1	1.33282	3.95324	2.28055e-08	0.000176384	Down	VSIG8	1.85784	0.571627	2.85457e-07	0.000264348	Up
SETD3	10.2498	10.6757	2.28055e-08	0.000176384	Down	BMP7	9.18328	6.55722	2.96134e-07	0.000264405	Up
SNX15	9.15575	9.84848	2.28055e-08	0.000176384	Down	EMG1	9.72869	8.79665	2.96134e-07	0.000264405	Up
TBC1D9	8.03501	9.45594	2.28055e-08	0.000176384	Down	HNRNPL	12.5474	12.2899	2.96134e-07	0.000264405	Up
TLR10	3.17503	5.77007	2.28055e-08	0.000176384	Down	MAP1D	6.18211	5.65418	2.96134e-07	0.000264405	Up
TMEM133	6.15634	7.30066	2.28055e-08	0.000176384	Down	MYO7A	7.48732	6.37143	2.96134e-07	0.000264405	Up
LRRTM3	0	0.987385	2.30577e-08	0.000177747	Down	NUDT3	8.69349	8.16001	2.96134e-07	0.000264405	Up
SNTG2	0	1.98053	2.34119e-08	0.000177804	Down	SLC19A1	9.33203	8.5279	2.96134e-07	0.000264405	Up
TMEM196	0	1.25615	2.36587e-08	0.000177861	Down	VOPP1	10.7382	10.3418	2.96134e-07	0.000264405	Up
C17orf73	7.05371	8.85892	2.41079e-08	0.000177918	Down	ZNF668	8.15299	7.85374	2.96134e-07	0.000264405	Up
CD27	6.41194	8.39671	2.41079e-08	0.000177918	Down	S100A5	1.54893	0.640111	3.00482e-07	0.000265769	Up
CD96	5.6697	7.53264	2.41079e-08	0.000177918	Down	C16orf3	1.56598	0.799789	3.00941e-07	0.000265826	Up
EML5	4.18657	5.36357	2.41079e-08	0.000177918	Down	COL6A4P2	1.97292	0.939715	3.00941e-07	0.000265826	Up
ERBB2IP	10.4119	11.1523	2.41079e-08	0.000177918	Down	AMMECR1L	9.57281	9.23573	3.1169e-07	0.000265996	Up
FER1L6	5.71672	8.93774	2.41079e-08	0.000177918	Down	BOLA2	10.9257	10.2871	3.1169e-07	0.000265996	Up
GPR37L1	4.7484	6.00081	2.41079e-08	0.000177918	Down	FIBP	10.2748	9.81658	3.1169e-07	0.000265996	Up
IGF1	5.57655	7.85285	2.41079e-08	0.000177918	Down	LGR5	10.5482	7.738	3.1169e-07	0.000265996	Up
ITFG1	9.82974	10.3922	2.41079e-08	0.000177918	Down	MLKL	9.01458	8.25469	3.1169e-07	0.000265996	Up
LOC100216001	2.08489	4.14303	2.41079e-08	0.000177918	Down	SMN2	10.2382	9.55368	3.1169e-07	0.000265996	Up
MAPK1	11.3628	11.7556	2.41079e-08	0.000177918	Down	TSR1	10.1974	9.51486	3.1169e-07	0.000265996	Up
PITPNA	10.8275	11.163	2.41079e-08	0.000177918	Down	U2AF2	12.0094	11.6619	3.1169e-07	0.000265996	Up
PP14571	1.30839	3.43006	2.41079e-08	0.000177918	Down	ZNF703	10.5037	9.54146	3.1169e-07	0.000265996	Up
PPM1L	5.7401	6.78397	2.41079e-08	0.000177918	Down	GATSL2	1.83348	0	3.14717e-07	0.000267417	Up
PRKCE	7.39866	8.08405	2.41079e-08	0.000177918	Down	C1orf180	3.5412	1.55201	3.17271e-07	0.000267474	Up
RAB18	10.2503	10.6747	2.41079e-08	0.000177918	Down	SLC22A11	4.07212	1.3652	3.17271e-07	0.000267474	Up
RPL10L	1.79743	4.36422	2.41079e-08	0.000177918	Down	ACYP1	6.77209	6.17581	3.28034e-07	0.000267587	Up
SLITRK5	1.57458	3.66843	2.41079e-08	0.000177918	Down	CLCN7	10.8678	10.1714	3.28034e-07	0.000267587	Up
TMEM131	10.5385	11.6662	2.41079e-08	0.000177918	Down	CNIH3	5.55354	3.45865	3.28034e-07	0.000267587	Up
TMEM156	3.05268	4.99945	2.41079e-08	0.000177918	Down	CPXM1	8.04707	5.69864	3.28034e-07	0.000267587	Up
TMOD2	7.0761	8.34823	2.41079e-08	0.000177918	Down	PLCG1	10.7973	9.86798	3.28034e-07	0.000267587	Up
TOX4	10.4443	10.8447	2.41079e-08	0.000177918	Down	PSMD12	9.69159	9.17521	3.28034e-07	0.000267587	Up
TRIM36	7.26164	8.82709	2.41079e-08	0.000177918	Down	SEMA3F	9.70382	8.68951	3.28034e-07	0.000267587	Up
ZNF655	9.39857	10.1221	2.41079e-08	0.000177918	Down	SH3PXD2B	10.1887	9.18917	3.28034e-07	0.000267587	Up
BEND4	1.66736	4.24592	2.54824e-08	0.000179964	Down	SHFM1	10.7151	10.2023	3.28034e-07	0.000267587	Up
BST1	5.90971	7.36822	2.54824e-08	0.000179964	Down	EN2	2.51301	0.532157	3.34963e-07	0.000268894	Up
CCL14.CCL15	6.5941	8.16923	2.54824e-08	0.000179964	Down	AFG3L1	7.99699	7.31766	3.45204e-07	0.000269008	Up
CLCN2	8.9403	10.7388	2.54824e-08	0.000179964	Down	CHST4	2.84733	1.0277	3.45204e-07	0.000269008	Up
CLIP3	7.35602	9.04554	2.54824e-08	0.000179964	Down	CXXC5	9.95808	8.89705	3.45204e-07	0.000269008	Up
COL4A3BP	9.44278	10.0442	2.54824e-08	0.000179964	Down	FLJ45445	6.57197	4.64735	3.45204e-07	0.000269008	Up
DES	9.46671	14.1688	2.54824e-08	0.000179964	Down	FOXP3	5.82312	4.13106	3.45204e-07	0.000269008	Up
EPHA4	6.61322	8.13418	2.54824e-08	0.000179964	Down	GPCPD1	10.323	9.43085	3.45204e-07	0.000269008	Up
FBXL7	6.52233	7.61651	2.54824e-08	0.000179964	Down	GPR84	4.53969	3.04687	3.45204e-07	0.000269008	Up
JAZF1	6.83197	8.04543	2.54824e-08	0.000179964	Down	HIST1H2BN	3.37774	2.17398	3.45204e-07	0.000269008	Up
KIRREL3	2.5517	4.8072	2.54824e-08	0.000179964	Down	LOC151162	11.6958	10.7782	3.45204e-07	0.000269008	Up
LPCAT4	10.2674	11.3294	2.54824e-08	0.000179964	Down	PITPNB	10.6416	9.98854	3.45204e-07	0.000269008	Up
P2RX4	9.435	10.9015	2.54824e-08	0.000179964	Down	PRPS2	10.8186	10.2515	3.45204e-07	0.000269008	Up
PHYHD1	4.32584	6.12214	2.54824e-08	0.000179964	Down	SLC1A4	10.3379	9.66022	3.45204e-07	0.000269008	Up
RASGRP4	4.72342	5.91708	2.54824e-08	0.000179964	Down	SLC25A14	7.16627	6.34995	3.45204e-07	0.000269008	Up
SLC44A2	11.4579	12.0913	2.54824e-08	0.000179964	Down	TAF1A	6.93998	5.41744	3.45204e-07	0.000269008	Up
SLC9A3	8.12668	11.5322	2.54824e-08	0.000179964	Down	TSNARE1	8.48592	7.54618	3.45204e-07	0.000269008	Up
SUSD5	3.21122	5.15743	2.54824e-08	0.000179964	Down	LOC554202	1.94724	0	3.50515e-07	0.000270769	Up
TMBIM4	10.1944	10.9137	2.54824e-08	0.000179964	Down	PLA2G3	3.50289	0.452775	3.56771e-07	0.000270826	Up
KCNA1	0	2.63677	2.68349e-08	0.000181839	Down	MPP4	0.887681	0	3.62755e-07	0.000270883	Up
GPR112	0	1.3459	2.68469e-08	0.000181896	Down	BRD9	9.5847	9.16268	3.63239e-07	0.00027094	Up
ADAMTSL4	6.97649	8.56897	2.69329e-08	0.000181952	Down	CCDC123	8.57573	8.08078	3.63239e-07	0.00027094	Up
BPNT1	9.86671	10.6782	2.69329e-08	0.000181952	Down	FLJ43663	6.11778	4.99995	3.63239e-07	0.00027094	Up
CDO1	2.64284	4.58587	2.69329e-08	0.000181952	Down	GRAMD2	7.07014	5.08474	3.63239e-07	0.00027094	Up
CECR1	8.74687	10.4947	2.69329e-08	0.000181952	Down	NUDC	11.066	10.6572	3.63239e-07	0.00027094	Up
COQ7	8.70837	8.99943	2.69329e-08	0.000181952	Down	NUP37	9.32024	8.33209	3.63239e-07	0.00027094	Up
CREBL2	9.96018	10.452	2.69329e-08	0.000181952	Down	PLEKHM1P	7.99844	7.12648	3.63239e-07	0.00027094	Up
CSRP1	12.0624	13.4504	2.69329e-08	0.000181952	Down	SERPINF2	6.53407	5.23825	3.63239e-07	0.00027094	Up
CTDSP1	11.4136	11.8988	2.69329e-08	0.000181952	Down	SFRP4	9.52216	6.12423	3.63239e-07	0.00027094	Up
FAM55B	4.84379	7.04215	2.69329e-08	0.000181952	Down	SPARC	14.0479	12.6927	3.63239e-07	0.00027094	Up
FILIP1	4.88062	6.82027	2.69329e-08	0.000181952	Down	SULF1	11.4568	9.4967	3.63239e-07	0.00027094	Up
GPR34	6.14387	7.81564	2.69329e-08	0.000181952	Down	TASP1	7.88903	7.39998	3.63239e-07	0.00027094	Up
IMPA2	10.0873	11.0685	2.69329e-08	0.000181952	Down	TJAP1	9.10336	8.66094	3.63239e-07	0.00027094	Up
KCNMB1	6.12288	8.89189	2.69329e-08	0.000181952	Down	TOMM40	10.9133	10.2508	3.63239e-07	0.00027094	Up
PLCL1	4.93759	6.07925	2.69329e-08	0.000181952	Down	WDYHV1	7.76657	6.86408	3.63239e-07	0.00027094	Up
PLD1	9.02602	10.2504	2.69329e-08	0.000181952	Down	ABCC10	9.60316	8.97433	3.82183e-07	0.000272815	Up
PRKG1	5.55029	6.75899	2.69329e-08	0.000181952	Down	ATAD2	9.96567	8.48771	3.82183e-07	0.000272815	Up
SMAD4	10.0304	10.6208	2.69329e-08	0.000181952	Down	B3GALNT2	9.54645	8.96919	3.82183e-07	0.000272815	Up
SYT15	4.78845	5.96151	2.69329e-08	0.000181952	Down	CHID1	10.5791	10.2112	3.82183e-07	0.000272815	Up
VAMP8	10.862	11.7944	2.69329e-08	0.000181952	Down	CLK2P	3.95886	3.12407	3.82183e-07	0.000272815	Up
ACOT1	8.24722	9.12626	2.84633e-08	0.000183771	Down	FAM186B	3.76365	2.96976	3.82183e-07	0.000272815	Up
AKAP12	8.25954	10.1317	2.84633e-08	0.000183771	Down	ITGA11	9.10523	7.20268	3.82183e-07	0.000272815	Up
ASAM	6.15353	7.96931	2.84633e-08	0.000183771	Down	KDM2B	9.57327	9.07129	3.82183e-07	0.000272815	Up
ATPAF1	10.0017	10.5319	2.84633e-08	0.000183771	Down	PTCD2	6.94242	6.31788	3.82183e-07	0.000272815	Up
BTLA	3.16387	5.14379	2.84633e-08	0.000183771	Down	R3HDML	3.70284	1.79507	3.82183e-07	0.000272815	Up
EBF1	5.361	6.95272	2.84633e-08	0.000183771	Down	RPS4X	15.4036	14.585	3.82183e-07	0.000272815	Up
EID3	3.21935	4.40832	2.84633e-08	0.000183771	Down	SEC23B	11.1937	10.6043	3.82183e-07	0.000272815	Up
FABP4	3.55416	7.29181	2.84633e-08	0.000183771	Down	SLC35D3	6.08301	2.72365	3.82183e-07	0.000272815	Up
LOC644538	4.64493	6.16176	2.84633e-08	0.000183771	Down	TGDS	8.72711	7.47148	3.82183e-07	0.000272815	Up
LSP1	8.92875	10.5933	2.84633e-08	0.000183771	Down	TMEM231	8.3068	6.93849	3.82183e-07	0.000272815	Up
PLA2G10	7.26954	9.00662	2.84633e-08	0.000183771	Down	TRPM2	9.13127	7.44645	3.82183e-07	0.000272815	Up
PRKAG2	9.02818	9.58758	2.84633e-08	0.000183771	Down	UBA52	13.3743	12.9983	3.82183e-07	0.000272815	Up
PTPLB	7.88509	8.36089	2.84633e-08	0.000183771	Down	USP10	10.8761	10.5958	3.82183e-07	0.000272815	Up
RAB9B	1.76369	3.76414	2.84633e-08	0.000183771	Down	XRCC1	9.55779	9.13523	3.82183e-07	0.000272815	Up
SLC6A9	8.11392	9.58738	2.84633e-08	0.000183771	Down	DUSP9	2.42098	0.553094	3.91345e-07	0.000275088	Up
ZNF274	8.0851	8.67138	2.84633e-08	0.000183771	Down	LGALS7	1.66091	0.48388	3.93943e-07	0.000275145	Up
CLEC4M	0.22482	2.18744	2.84706e-08	0.000185476	Down	FAM113A	8.83778	7.84937	4.02078e-07	0.000275202	Up
CD207	2.86459	4.75714	3.0078e-08	0.000185532	Down	G6PD	10.145	9.57815	4.02078e-07	0.000275202	Up
[truncated: 3,252 more rows]

## Sheet: Supp_Table2A
Gene expression network analysis identified CDK1 and KIF11 as possible key molecules in the development of colorectal cancer from normal tissue
Soo Bin Lee1, YoungSeon Noh1, Ji-Wook Moon2, Sung Won Han1,*,, Eun Sun Kim3,* and Ji-Yun Lee4,*
Supplementary Table 2A. Degree of centrality analysis of the hub genes (4,627) with their edges from the normal group.
Hub_gene	Degree	Weight	Edge genes
C11orf58	16	0.677203	BTF3L4	PCNP	C10orf84	CLDND1	EDC4	ERGIC2	FBXL5	GNG10	MRFAP1L1	N6AMT2	PAIP1	PLXNB2	PWP1	SLC9A1	TCEAL8	TXNDC15
KANK2	14	0.737401	MRVI1	C20orf200	DIXDC1	FAM110B	ICA1L	PDZRN3	PGBD1	RILPL1	SORBS2	TMEM200B	TTC7B	WWTR1	ZBTB47	ZCCHC24
KIAA1522	14	0.623539	KIAA1543	SCAMP2	SPINT1	DDR1	DNM2	HIAT1	MBOAT7	MFSD9	PFKL	RAPGEFL1	SIPA1L3	SLC24A6	SLC26A6	TMEM102
WNK1	14	0.481559	CLASP1	ZC3H13	ASAP1	C15orf48	C20orf117	DHRS7B	ERC1	MYCBP2	NOTCH2	TTC28	USP47	VPS25	ZFP106	ZKSCAN2
FXYD6	13	0.638771	GEFT	BHMT2	C16orf45	C1orf133	CTF1	DYNC1I1	KCNJ8	KCTD8	NKAPL	RERG	RND2	SOX15	TMOD1
NPR2	13	0.621407	ZNF532	ARHGEF17	ARMCX2	EFS	EPN2	EVC	FBXL7	OLFML2B	PCDHGB7	PTPRM	RGAG4	TIMP2	ZBTB4
AMOTL1	12	0.799308	DMD	FAM129A	TNS1	ADAMTSL3	ALPK3	DRP2	EML1	GNAZ	MPP2	ROR2	SOBP	SVIL
C16orf45	12	0.46555	COPZ2	FXYD6	JAM3	CC2D2A	CNGA3	FBXL2	FBXO17	ICA1L	RASL12	SOX15	TCEAL5	VIPR2
DIXDC1	12	0.505422	ARMCX1	KANK2	SEMA3A	BCHE	C7orf41	CC2D2A	DZIP1	FGF13	IL17RD	KLF11	SLC29A1	TCEAL4
HSBP1	12	0.408504	SELT	BRD1	C1orf31	C3orf1	HBXIP	MED31	MRPL49	NAA20	PHF5A	SRP9	TMEM126B	VPS29
PCNP	12	0.513406	C11orf58	AMN1	AP1B1	ARMC1	CCDC104	COPS2	CRYZL1	GGPS1	PCNXL3	RNF40	RRBP1	ZCRB1
SH3BGRL	12	0.489068	EID1	SGCE	AP1S2	C22orf39	GKAP1	HSF2	LOC375190	NKIRAS1	PTPLAD2	TAF9B	TRIM23	UFSP2
TJP3	12	0.413616	CAPN5	ST14	TMEM8A	ACSS2	GPT	MAPK3	NR2F6	SH3BP1	TMEM102	TNK1	TPRN	TTC22
ULK2	12	0.360409	CC2D2A	CLUAP1	ANKRD6	BBS5	GLT8D2	RECK	TCTN1	ZFP28	ZNF135	ZNF248	ZNF354C	ZNF667
ZNF532	12	0.525858	NPR2	TRPS1	EVC	GPRASP1	ITPR1	MTMR9	NOVA1	PTGS1	PTPN13	SCARA3	WDR47	ZDHHC3
ATP2B4	11	0.543628	DMD	ACCN2	AOC3	C22orf23	DYSF	FLNA	MYOM1	NRP2	PNMA1	PRUNE2	ZFHX4
DMD	11	0.757958	AMOTL1	ATP2B4	PRICKLE2	AKAP6	ANKS1B	BNC2	CDON	DLG2	DOCK3	FZD7	RNF150
FBXL7	11	0.413445	NPR2	ADARB1	MAMLD1	NFIA	PCDHB12	PCDHB6	PTPRM	SETBP1	SLC16A2	TGFBR3	TMEM43
GNAO1	11	0.681516	CLIP3	KCNH2	CACNA1C	DOCK3	FLRT1	FRMPD4	GRIK5	KIAA0802	MTSS1L	SLC24A3	SVIL
JUP	11	0.557583	MARK2	PCDH1	CGN	ELF4	GAK	INF2	MMP15	MVP	MYH14	SHROOM3	WWP2
SUB1	11	0.25037	BCAS2	MOBKL3	PHRF1	PTPN23	TAOK2	VBP1	THOC7	TMEM50B	TSC2	UBA3	WDR81
AOC3	10	0.457252	ATP2B4	FLNA	ACTA2	ACTN1	BOC	ITGA7	NPTXR	SLC4A3	SYPL2	TSPAN18
BTF3L4	10	0.364294	C11orf58	ASNSD1	C11orf46	GPN3	IFT46	MRFAP1L1	MYH14	PXN	ZNF583	ZNF614
EFS	10	0.239514	ARHGEF17	NPR2	ATP1B2	BRSK1	DLG4	KCNE4	LCAT	POU6F1	SLC26A10	TRO
GAK	10	0.347183	JUP	MINK1	C11orf74	CORO7	FAM83H	GRAMD4	LETM1	PCSK7	PITPNM1	SHROOM3
LMO3	10	0.454937	LMOD1	PDZRN4	AGTR1	C6orf168	CHRM2	EPHB1	GPM6A	KIAA1462	PLA2G5	TCEAL2
MSRB3	10	0.77041	CALD1	FERMT2	CAP2	DTNA	EML1	FHL1	MYLK	RNF180	TSPAN2	ZAK
MVP	10	0.226324	JUP	MARK2	AP1B1	CAPN1	KPNA5	PLDN	POLK	RP9P	SMARCE1	ZNF673
SPINT1	10	0.415242	KIAA1522	ANKRD56	C17orf76	C1orf106	CDHR5	COL17A1	MGAT4B	PLEKHG6	TMC4	VILL
TCEAL1	10	0.283443	EID1	MARK2	ARL3	CDKL3	IGFBP7	LOH12CR2	MEAF6	PDE1A	RRAGB	TPD52L1
TMEM55A	10	0.428231	ZNF25	ANGPT1	AP1S2	C3orf18	C6orf225	C8orf85	KLHL23	PABPC5	PTPLAD2	TMEM74
APBB1	9	0.28566	TTC7B	ANKRD35	EBF4	MAGED4	SALL2	SLC29A1	SYNGR1	TUBG2	ZNF853
ASH1L	9	0.238046	AFF1	UBR5	KIDINS220	LOC647979	NR2C2	RSF1	UBR1	USP34	VPS13B
CFL2	9	0.564048	BAG2	NECAB1	C7orf58	MXRA7	PDLIM3	PTPLA	RAB23	SH3BGR	SLC25A4
KIF1A	9	0.499186	KIF5A	AP3B2	ATP1A3	CNTN2	DPYSL5	JPH3	RET	SLC7A14	SYN1
MARK2	9	0.289003	JUP	ARHGAP17	ATXN7L3	CDCP1	MVP	PCSK7	TBC1D2	TCEAL1	TMEM17
MRVI1	9	0.593869	KANK2	ITGA1	LOC728264	MEIS1	MEIS2	PBX3	PTGS1	SOBP	TSHZ3
PDLIM7	9	0.449667	SMTN	ACTA2	CCDC136	CSRP1	CTXN1	DMPK	HSPB6	REEP2	WFDC1
PTPRF	9	0.211922	SIPA1L3	ACAD10	AGPAT3	C11orf73	DGCR2	KBTBD11	MAST2	PLXNA2	SCAP
PTPRM	9	0.265084	FBXL7	NPR2	TIMP2	ARHGEF10	CD109	COL12A1	KLF7	ODZ1	TSPAN9
RPS3A	9	0.582002	RPS6	EEF1B2	MED28	NUDCD2	RPL24	RPL34	RPS15A	RPS7	TMEM14B
RPS6	9	0.539772	RPS3A	EEF1B2	NCRNA00188	RPL10A	RPL41	RPS18	RPS7	RPS8	RPSAP58
SELT	9	0.314628	CNIH	HSBP1	ATP6V1G1	C20orf7	CCNC	MED12	MED31	YEATS4	ZNF410
SLC9A3R1	9	0.233208	ESPN	ABHD12	C1orf115	DAPK2	LOC151534	SCIN	TMEM82	TNIP1	TOM1
SMARCA1	9	0.501969	MPDZ	AKT3	EHBP1	GPRASP2	PKD2	PLCL1	RIMKLB	WHAMML1	ZFPM2
ST14	9	0.298587	PRSS8	ENTPD1	FUT6	GGT6	GPA33	SDC1	SGPP2	SLC44A4	TJP3
TMEM14B	9	0.200611	PEX2	RPS3A	C1orf43	C2orf28	DNAJC19	HDDC2	IRGQ	NSMCE4A	PMPCB
TNFSF12	9	0.273785	CRTAP	RAB34	CNRIP1	DUSP22	MAGED2	NME4	PHYHD1	PTMS	TCEA2
AKT3	8	0.231963	DENND5A	SMARCA1	F8	HOMER2	KATNAL1	PKD2	PRKD1	SPIRE1
ANAPC11	8	0.291237	NDUFA11	ASNA1	C19orf62	NUBP2	POLR2I	POP7	SNX17	TIMM17B
ARHGEF16	8	0.276246	STXBP2	ADAP1	ARHGAP27	C6orf136	EPS8L3	FAM83F	RNPEP	RPS6KA1
C22orf30	8	0.364574	C3orf10	FUNDC2	MANBAL	PDPK1	PIK3C2B	RREB1	TMEM131	TRMT112
C7orf58	8	0.38628	CFL2	NECAB1	AS3MT	BTC	CAB39L	KCNIP4	NUDT11	PLK1S1
CD19	8	0.230579	FCRLA	BLK	CD79B	CNR2	FAIM3	FAM159A	STAP1	TNFRSF13C
CD22	8	0.289206	MS4A1	PAX5	CXCR5	FAM129C	FCRL3	LTF	TNFRSF13C	VPREB3
CDCA5	8	0.416787	NCAPH	C16orf59	CDCA8	GINS4	MYBL2	ORC1L	RAD54L	SKA3
CHD8	8	0.400722	ARID1A	BPTF	KDM3B	MYST3	NSD1	SETD1B	WDR7	ZNF609
CLIP3	8	0.335446	GNAO1	ACCN2	CAND2	GRIK5	NXPH3	REEP2	SCN2B	TCF7L1
COX7B	8	0.409568	COX7A2	ATP5J	ATP5O	C14orf2	HBXIP	NDUFA6	NDUFB3	NDUFV2
DPY30	8	0.410101	PEX2	PFDN5	COMMD3	DNAJC19	TATDN1	TPT1	UNC50	ZNHIT3
DZIP1	8	0.383686	CLIP4	DIXDC1	DTX3	IPW	SEMA3A	FAM184A	LSAMP	SCD5
EHBP1	8	0.210788	MPDZ	SMARCA1	ANTXR1	C15orf41	CMYA5	MAGI2	PRKG1	RNF217
FEZ1	8	0.183703	COPZ2	C1orf190	COX7A1	HSPB2	LOC399959	NUDT11	RAB34	SDC2
GPM6B	8	0.256493	PLP1	ANGPTL7	CADM2	CDH19	FGF1	PMP2	SHC4	SLC5A7
HERC1	8	0.359166	MLL	CDK5RAP2	CELF1	LAMB1	SMARCA2	SSH1	TNRC6C	VPS13B
KIAA1671	8	0.258151	ZZEF1	C12orf24	CTNND1	KIF3B	LUZP1	N6AMT2	RBMX2	WIPF2
LHFP	8	0.271582	OGN	RAI2	TMOD2	ZDHHC15	ECM2	ISLR	RECK	SULF1
MLL	8	0.174358	HERC1	CBL	HELZ	MYST4	POGZ	TNRC6A	UBR5	ZNF37A
MYH11	8	0.331817	JPH2	SYNM	DPP6	FLNC	KIAA1644	MAPK4	PLIN4	SLC8A2
MYH14	8	0.617724	BTF3L4	JUP	ARL6	BBS4	CBY1	ITPR3	KIF13B	RRBP1
PCNXL3	8	0.228882	KIAA0284	PCNP	ATP13A1	GATAD2A	MORF4L1	NEK7	SLC38A10	STK11IP
PIRT	8	0.186695	HMP19	CPLX2	ELAVL3	NDRG4	NEFH	OLFM3	PHOX2B	PRPH
PKD2	8	0.29896	AKT3	SMARCA1	GRB10	IPW	PARD6G	PHLDB2	WWC2	ZMYND11
PLP1	8	0.282095	GPM6B	CMTM5	KCNMB4	MAL	MPZ	MYOT	S100B	TMEM155
RAP1A	8	0.404621	ATP13A1	MORF4L1	PAIP2	ARHGAP39	CCDC91	MOGS	OSTM1	SEPT10
RPL32	8	0.0940263	RPL19	C20orf199	RPL37A	RPL38	RPS11	RPS12	RPS23	RPS3
RSL24D1	8	0.345818	ZFAND1	AZI2	COMMD2	LYRM1	METTL5	NDUFA5	PIGY	STARD3NL
SEP15	8	0.398664	CNIH	ATP5S	CCNC	IER3IP1	LYPLA1	MEGF8	MRPL13	SETD1B
SKP1	8	0.212234	CAPZA2	SNX3	CNBP	MED4	PEX19	PPP2R3C	RNF13	UBE2B
SORBS1	8	0.389019	CALD1	FBXL22	KCNMA1	MAP6	MYOCD	NOS1	PTCHD1	PTGER3
SORCS1	8	0.368722	GRIK3	BAI3	HSPA12A	NTM	PRIMA1	SLC35F1	SOX10	TSPAN11
STAT5B	8	0.409539	CRTC3	ZBTB4	FTO	NEK9	PIP4K2B	RNF216	USP27X	UVRAG
TAF9	8	0.173321	MRPL1	MRPL32	RPF1	ACN9	AIMP1	NUP37	RG9MTD1	TMEM165
TTC28	8	0.162051	WNK1	ANKRD50	HIP1	MTR	PCDHGB3	PDZD2	WDFY3	ZFHX3
TTC7B	8	0.336428	KANK2	APBB1	ARHGAP6	CADM4	EFEMP2	MITF	WBSCR17	ZNF853
ACTN1	7	0.284747	AOC3	DYSF	ITGA1	ITGB3	NDE1	PARVA	TTLL11
ARMCX1	7	0.199495	DIXDC1	CRTAP	DMGDH	KLF11	LCA5	PABPC5	SGCE
ASF1B	7	0.392187	RAD51	TK1	CDC45	CENPM	EXO1	TYMS	ZWINT
ATP13A1	7	0.113438	CORO7	KLHL7	PCNXL3	ABCF3	NEK7	PWP2	RAP1A
BAT2L2	7	0.238802	TRRAP	ANKRD17	BIRC6	CDK12	CHD7	SFRS15	SLTM
C10orf84	7	0.248128	C11orf58	ARL1	CLEC16A	FAM104B	MED21	POLR2K	POLR3F
C11orf83	7	0.178316	COX8A	COPE	LSM4	NUDT16L1	OTUB1	PPP4C	TRAPPC5
C1orf106	7	0.161041	PLEKHG6	SPINT1	KALRN	NR1I2	PTPRH	RIPK4	TMC4
C3orf18	7	0.178933	TMEM55A	C8orf85	KLHDC8B	LOC441869	PIPOX	RTN2	ZNF382
CHCHD1	7	0.178304	ATP5J2	COX7A2	UQCR10	C8orf76	COX16	NOP10	SPCS1
COL4A2	7	0.424314	COL4A1	COL15A1	EHD2	EMILIN1	LDLRAD2	TLN1	VCL
COL6A1	7	0.447295	COL6A2	DCHS1	EMILIN1	LAMA5	NLGN2	PXDN	SORCS2
COX7C	7	0.255842	NDUFA6	NDUFB1	ATP5E	ATP5H	NDUFA12	NDUFS4	SF3B14
DTX3	7	0.32361	DZIP1	LOC441869	PRDM8	RIC3	SYNGR1	TSPYL2	TUBG2
EFEMP2	7	0.289663	FHL3	TTC7B	EMP3	OLFML3	SHISA4	SPARC	STMN3
EID1	7	0.296688	SH3BGRL	FAM54B	KCNMB2	LOC728819	NDNL2	SPOP	TCEAL1
EML1	7	0.289258	AMOTL1	LMOD1	MSRB3	EPM2A	NLGN1	PBX3	SORBS2
FAM129A	7	0.200649	AMOTL1	GLT25D2	HOMER2	PEG10	PTGS1	SCN7A	STAC
GLI2	7	0.244259	DCHS1	ABCA3	COL8A2	KANK1	LAMA5	MECP2	SYNE1
HUWE1	7	0.452624	EP400	HERC2	DYNC1H1	GIGYF2	PIK3R4	TPR	YLPM1
LAMA5	7	0.210949	COL6A1	GLI2	ADCY5	ATN1	LAMB2	PKD1	PTPRS
LAMC1	7	0.314469	LAMA4	HEG1	NID1	PCDHGA11	PDZD2	RPS6KA2	SASH1
LASP1	7	0.204958	GNA11	MYO7B	CARD10	HECTD3	PLEKHA7	TYW3	ZNF542
LMOD1	7	0.4572	PGM5	EML1	LIMS2	LMO3	PGM5P2	PYGM	SPEG
LZTS2	7	0.107781	FHL3	SLC39A13	TBKBP1	C16orf48	KLHL22	SCMH1	SIX5
MAP4K1	7	0.262047	ACAP1	CARD11	IL21R	INPP5D	RLTPR	SLAMF6	TMC8
MARVELD3	7	0.231626	DOLPP1	PRR15	B3GNT8	P2RX4	PAFAH2	PPP1R14D	TGFA
MAST2	7	0.119767	PTPRF	ZBTB7B	AGPAT3	KCTD6	KIAA0247	PHLPP2	RAB40C
MCM7	7	0.147307	MCM2	POLA2	CHAF1B	FEN1	MCM4	MCM6	NCAPD3
MORF4L1	7	0.193603	PAIP2	PCNXL3	ARHGAP39	DCTN6	LAPTM4A	OPLAH	RAP1A
MPDZ	7	0.352927	SMARCA1	C20orf194	CMYA5	CNTN1	DDR2	EHBP1	TUB
NACAD	7	0.171893	NPTXR	PALM	PDZD4	PTRF	CAMK2A	SLC22A17	SLC6A17
NECAB1	7	0.341487	CFL2	C7orf58	CAB39L	DSTN	LOC399959	PTBP2	RERG
NLGN2	7	0.259392	COL6A1	ADARB1	CHST3	CNTNAP1	PCDHGC3	SLC41A1	SV2A
PHRF1	7	0.119677	TAOK2	ATP6AP2	FZR1	INTS1	MGRN1	SUB1	SUMO2
PILRB	7	0.13386	CCNL2	ATG16L2	CHKB.CPT1B	FAM193B	NSUN5P2	PABPC1L	PDXDC2
PPP1R12A	7	0.169546	KATNAL1	RAB11FIP2	FAM190B	KLHDC5	MTMR9	OSGIN2	PGBD1
PSD	7	0.407728	PDZRN4	POPDC2	NNAT	NPTX1	PPP1R1A	RAMP1	RPRM
PTRF	7	0.276314	DPYSL3	NXN	DBN1	MCAM	NACAD	PALM	PDZD4
RAB11FIP2	7	0.210711	FBXO30	ICA1L	WWC2	CCDC50	PPP1R12A	WDR17	ZDHHC17
RGAG4	7	0.231998	NPR2	SEMA4C	SLC12A4	CCDC102A	MAP3K3	SMO	TBKBP1
RRBP1	7	0.125094	ANAPC16	MYH14	PCNP	APOB48R	FBXO9	ITGB4	XPO6
SCN7A	7	0.169205	ADAMTSL3	FAM129A	STON1	COL21A1	IGSF11	SHC4	SLC5A7
SF3B5	7	0.211488	CYC1	MRPS12	LSM7	OVCA2	TIMM16	TMEM11	TMSB10
SLIT3	7	0.175678	COL14A1	FBLN1	CD248	CILP	FBLN2	PCOLCE	SVEP1
SNRPD2	7	0.364189	LSM2	RPL35	C11orf10	C9orf123	PTPMT1	SNRPC	ZNF511
SULF1	7	0.09582	LHFP	ZCCHC24	FADS1	FAM26E	LIMCH1	NRSN2	TSHZ2
TCEAL4	7	0.260916	DIXDC1	SPG20	BNIP3	DNAJC18	FKBP7	PLS3	TCEAL3
TOMM22	7	0.281959	MRPL11	MRPL46	CCDC58	MRPL15	MRPS16	MRPS7	TMEM223
TSHZ3	7	0.330157	MRVI1	SYDE1	C1orf198	CD99L2	FOXF1	RUSC2	SLC12A4
TSPAN18	7	0.316916	AOC3	KCNH2	CNTNAP3	LOC283174	NPTXR	NRXN3	RGMA
TUBG2	7	0.178042	APBB1	DTX3	PELI3	NAT14	NCRNA00085	STX1A	TCEA2
UBR4	7	0.205651	SPEN	AKAP13	FAT1	LRP1	PI4KA	SMG7	TNRC6B
ZEB1	7	0.234166	PALLD	AMIGO2	EPHA6	JAZF1	KLHL5	STAC	STX2
ACAP1	6	0.163795	RASAL3	SEPT1	ARHGAP9	MAP4K1	PVRIG	RUNX3
AP1M2	6	0.380847	C1orf172	SDSL	STXBP2	GJB1	OVOL1	PPAP2C
APPL2	6	0.125276	CDKN2B	LRRC66	NAAA	RIOK3	SULT1A2	TUBAL3
ARHGAP30	6	0.178023	DOCK2	ITGAL	WAS	APBB1IP	FAM78A	IKZF1
ASNSD1	6	0.190903	BTF3L4	C12orf29	NMD3	ARMC10	C11orf57	MED21
ATP5F1	6	0.0910847	ATP5C1	MRPL13	MRPS33	MRPS35	RAB32	UQCRH
BAHD1	6	0.275117	TMEM127	CLIP2	IGSF3	KHNYN	MGLL	RXRA
BPTF	6	0.152979	CHD8	MLL3	CHD2	TPR	USP24	ZCCHC2
C11orf57	6	0.144184	ASNSD1	EIF3E	ASF1A	GTPBP1	KIAA1704	LYRM2
C12orf29	6	0.0892139	ASNSD1	COMMD10	NUP54	LAMP1	LOC401397	PLXNB2
C3orf10	6	0.125074	C22orf30	DNAJC8	FUNDC2	GTF3A	MRPL33	PFDN1
CAP2	6	0.219256	MSRB3	C6orf168	LOC100128239	NBLA00301	RGS4	ZCCHC5
CDK1	6	0.233668	PBK	DEPDC1	KIAA0101	NUF2	SGOL1	SPC25
CHP	6	0.365307	ACOX1	ATP1B1	SFXN1	ANO10	PAPSS2	VDAC1
CNIH	6	0.196966	SELT	SEP15	CABIN1	KDM2A	KIAA0226	TNRC18
COMMD3	6	0.204625	DPY30	PFDN5	C18orf21	PDE6D	SPTBN1	ZNHIT3
COX4I1	6	0.163115	NDUFA2	C7orf59	COX6A1	HINT2	NDUFB10	ZNHIT1
CRBN	6	0.227045	GOLGA7	C2orf64	FNTA	KBTBD3	NSL1	ZNF596
DACT3	6	0.140754	BVES	PGM5	TGFB1I1	ATP1A2	CPXM2	HRASLS5
DCHS1	6	0.255509	COL6A1	GLI2	DLGAP4	EXTL3	NAV2	PCDHB5
DENND5A	6	0.226192	AKT3	GDF11	MAP7D3	RBMS1	TSPYL5	WWC2
DIP2C	6	0.281912	GLI3	NBEA	FYCO1	GRB10	PDE2A	RBM9
DOCK3	6	0.34326	DMD	GNAO1	FAM131B	JAKMIP3	LONRF2	PLXNB3
DPYSL3	6	0.174678	JAM3	ACTA2	DGKG	FSTL1	PTRF	SGCD
EHD2	6	0.399046	COL4A2	MAP1A	ANGPTL2	ARHGAP23	CSPG4	WFS1
EPN1	6	0.193507	MAP3K11	EXOC5	GLTPD1	MGC70857	PFKL	RNPEPL1
ESRRA	6	0.206306	CBLC	ACADS	ACSF3	HDHD3	PRKAR1A	PSIP1
EVC	6	0.137936	NPR2	ZNF532	ARNT2	KLC1	ODZ2	POU6F1
FUNDC2	6	0.219844	C22orf30	C3orf10	FAM165B	LARP4B	UROD	ZNF32
GCN1L1	6	0.191901	LARP1	NUP214	CAD	KIAA0090	PDCD11	ZC3H18
GEFT	6	0.223702	FXYD6	ADCY2	C1orf88	ENOX1	EPHA6	RGS4
GOLGA7	6	0.465035	PEX2	CGRRF1	CRBN	ISCA1	NSL1	TNKS1BP1
GRIK3	6	0.257669	NRXN1	SORCS1	FLRT1	GAS7	LOC643763	XKR4
HBXIP	6	0.306971	COX7B	HSBP1	BUD31	CCDC72	CKLF	NOP10
HMP19	6	0.235552	GAP43	PIRT	ELAVL4	OLFM3	STMN4	TMEM59L
ICA1L	6	0.301078	C16orf45	KANK2	CHRDL1	FGF12	NTNG1	RAB11FIP2
INF2	6	0.107049	JUP	SOLH	DKFZp761E198	FRMD8	KPNA5	PDXK
KCNMA1	6	0.205359	SORBS1	EPHA7	FBXL22	FOXP2	RAB9B	SORBS2
KIAA0427	6	0.27355	MTSS1L	WFS1	ABCA3	ITPKB	SALL2	SPTBN4
KIF5A	6	0.167253	KIF1A	BSN	CACNA1B	CHD5	CNTN2	SCN11A
LARP6	6	0.264635	RAI2	CDKN1C	CPEB1	ETNK2	LDOC1	TRNP1
LSM2	6	0.286684	SNRPD2	C3orf75	GEMIN6	MRPL18	MRPS14	POLR2G
MEIS2	6	0.223725	MRVI1	NRP2	GAS1	MEIS1	NXPH3	SALL2
MLL2	6	0.221151	SPEN	TRRAP	ACIN1	PCNT	SRCAP	TRIO
NCAPH	6	0.185103	CDCA5	FANCD2	FANCI	GSG2	MELK	PLK4
NDUFA2	6	0.348145	COX4I1	BLOC1S1	NDUFC2	SDHAF2	STK16	ZNHIT1
NDUFA7	6	0.27933	PSMD8	ASNA1	DPM3	LSMD1	MRPL52	POLR2L
NFATC4	6	0.232646	ARHGEF17	LPPR2	ADAM33	NUMBL	OBSL1	SEMA4C
NIPBL	6	0.269565	GOLGB1	MLL3	SON	CEP350	KIAA1109	SETD2
NPTXR	6	0.075889	AOC3	TSPAN18	MAPT	NACAD	SLC4A3	SPTBN4
NR2F6	6	0.275666	TJP3	ARL13B	C9orf7	KIAA1430	RAB40C	RNPEPL1
NXN	6	0.131582	RBPMS	FAM124A	LIMS2	PTRF	ROR2	TGFB1I1
PCSK7	6	0.305957	GAK	MARK2	CNNM4	FA2H	ZFP1	ZNF639
PDLIM3	6	0.165133	CFL2	TAGLN	COX7A1	ITGB1BP2	KCTD8	PPP1R14A
PDZRN4	6	0.239331	LMO3	MYL9	PSD	CHRM2	PLN	THBS4
PEG3	6	0.333474	ANK2	MAP1B	NAP1L3	NCAM2	NMNAT2	TUB
PEX2	6	0.287729	DPY30	GOLGA7	MYNN	PIGC	TMEM14B	TMEM14C
PGM5	6	0.253301	LMOD1	DACT3	GAS1	PACSIN3	TMEM35	TMOD1
PHF5A	6	0.432516	HSBP1	TOMM5	C15orf24	LSM1	SELK	TIMM8B
PHOX2B	6	0.201808	PIRT	TMEM130	CTNNA2	EEF1A2	FAIM2	PTPRN
PLEKHJ1	6	0.201554	PPP1CA	HDHD3	NEK1	NUDT22	TSEN54	UBE2H
POLE3	6	0.130196	COPS3	ACTL6A	ATP6V0A1	HAUS1	INSR	NUP54
PPP1CA	6	0.270444	ATRX	LMAN2	NT5C	PLEKHJ1	REV3L	TAF10
PRNP	6	0.19432	JAZF1	SPG20	BCHE	CAB39L	NEGR1	TOR1AIP1
PTGS1	6	0.355571	FAM129A	MRVI1	ZNF532	GPR156	SCD5	STARD13
QKI	6	0.166934	CLIP4	CSGALNACT2	FRMD6	GNG2	GPR155	LRRK2
RAB34	6	0.25104	FEZ1	SMARCD3	GYPC	SHISA4	ST3GAL3	TNFSF12
RAN	6	0.222357	SNRPD1	MAGOHB	PPIL1	PSMD14	SNRNP40	UTP6
RASSF8	6	0.248348	FERMT2	FGF2	MOXD1	NUDT11	TGFB2	VGLL3
RBM9	6	0.300749	DIP2C	TMTC2	JMY	LOC92249	TEAD3	YAP1
RBPMS2	6	0.291963	MYL9	NCS1	CASQ2	GJC1	GRP	HSPB8
RBPMS	6	0.370336	NXN	ARHGAP10	KCNIP3	LIMS2	MAP6	TGFB1I1
RERG	6	0.290729	FXYD6	NECAB1	ANGPTL1	ASPN	CRISPLD1	DPT
RPL18	6	0.185267	RPL29	CUTA	GNB2L1	RPL36	RPS15	TMED1
RPL35	6	0.220004	SNRPD2	ADSL	C19orf53	FAU	MRPL43	NENF
RPLP0	6	0.329321	RPS3	MRPL45	PHB2	RPL18A	RPSAP58	RPSA
SEPT7	6	0.291048	CC2D1A	PPP3CB	ADAT3	ARPP19	CCDC91	NFYB
SIPA1L3	6	0.206917	KIAA1522	PTPRF	REXO2	GRAMD4	ITGB1BP1	MAST3
SMARCA4	6	0.232349	GTF3C1	AGRN	INTS1	LYPLAL1	SCRIB	SEC16A
SON	6	0.202125	VPS13D	HECTD1	NIPBL	PIK3R4	RANBP2	WDR7
SPG20	6	0.238172	CLIP4	FGF10	LOC644538	PRNP	RDX	TCEAL4
SYT11	6	0.217443	ANK2	ENO2	KCND2	PCDH10	SV2B	TUBB2B
SYT1	6	0.178361	ATCAY	CTNNA2	C5orf40	MAP2	PPP2R2C	ST8SIA3
TCEA2	6	0.145225	ANKRD35	TNFSF12	TUBG2	BEND5	CA11	CTSF
TGFB1I1	6	0.198563	MRGPRF	NXN	RBPMS	DACT3	EBF4	FBXO17
THOC7	6	0.103652	NAA20	SUB1	TMEM126B	COPS4	KDM4B	OLA1
TIMM8B	6	0.187593	MRPL22	PHF5A	RBX1	C14orf119	PSMA7	YWHAE
TIMP2	6	0.185715	NPR2	PTPRM	ANTXR1	IGFBP5	MFAP4	VAT1
TMEM126B	6	0.2097	C5orf44	HSBP1	CCDC90B	SUPT5H	THOC7	ZCCHC9
TNS1	6	0.386474	AMOTL1	CACNA1H	FILIP1	FLNA	RNF150	ZFHX4
TOMM5	6	0.259544	SNRPG	C14orf166	EXOSC8	GLRX3	PHF5A	SSBP1
UQCR10	6	0.194098	MRPL27	NDUFS3	CHCHD1	COX6B1	NDUFAB1	NDUFC1
USH1C	6	0.243166	ANKS4B	GPR35	DHRS11	DOK4	EDN3	PRKCZ
VBP1	6	0.208329	POLR2K	LSM5	MRPS10	SNRPB2	SUB1	ZNF592
ZMYND11	6	0.13616	PKD2	C15orf41	CLASP2	FAM20B	PHF10	TOX
ACCN2	5	0.255231	ATP2B4	CLIP3	C14orf132	GJC2	OLFML2A
ANXA6	5	0.215709	CHST10	SDC3	GNAI2	MSN	TUBB2B
AP1S2	5	0.159952	SH3BGRL	TMEM55A	B3GALNT1	LOC653653	SGTB
ARMC1	5	0.198691	PCNP	CORO7	PRKD2	RBM18	RHOT1
ASNA1	5	0.130355	ANAPC11	NDUFA7	COMMD9	GPX1	SNX17
ATG5	5	0.0850862	C18orf32	MKKS	NDUFB5	ORC4L	RCHY1
ATP5G3	5	0.228977	NDUFS3	MRPL44	NDUFA9	UQCRFS1	YWHAE
ATP5J	5	0.130594	COX7B	ATP5E	C1orf151	CDC42	SF3B14
ATRX	5	0.189175	ROCK1	PHIP	PPP1CA	REV3L	TOP2B
BAT3	5	0.179492	ERGIC2	CLPTM1	GMEB2	LRP5	SFRS12IP1
BOD1	5	0.151235	EEF1A1P9	ALKBH2	LYRM4	TIMM9	TMEM218
BVES	5	0.154133	CALD1	DACT3	MYOM1	SGEF	SLC8A1
C14orf2	5	0.29208	COX7A2	COX7B	NDUFA1	NDUFC1	USMG5
C1orf172	5	0.161571	PRRG2	AP1M2	ELMO3	MAPK13	TMEM125
C1orf216	5	0.199956	CCDC69	PALLD	PHLDA3	ARL4D	HABP4
C1orf43	5	0.242757	LOC388789	TMEM14B	C19orf42	COX7A2L	UFC1
C22orf39	5	0.199801	KLHL23	SH3BGRL	GKAP1	LOC678655	XPA
C5orf28	5	0.0920491	TRUB1	ADCY9	C14orf126	PRKRIR	RCN2
CALD1	5	0.154828	MSRB3	SORBS1	BVES	NEXN	ZAK
CAPZA2	5	0.359841	CALM2	MCM3AP	SKP1	SNX3	TRIM41
CBLC	5	0.198612	ESRRA	STAP2	CEBPA	PPAP2C	PRR5
CCDC69	5	0.140276	KLHL5	ASB2	C1orf216	GNB5	PLEKHO1
CD81	5	0.285046	FHL3	NCRNA00094	PJA1	PRAF2	TMEM109
CDH1	5	0.187817	HNF4A	CDCP1	CDH17	PDCD6IP	TMEM164
CDHR5	5	0.247095	SPINT1	CES2	GDPD2	POR	TBC1D19
CDK4	5	0.148289	MRPL9	BANF1	EXOSC2	HECA	YBX1
CDKN2B	5	0.118049	APPL2	CTSA	PAQR8	PLCL2	SLC22A5
CEP170	5	0.161082	TCF4	ARMCX3	CCDC88A	DOCK11	FAM120C
CETN2	5	0.223066	RABL5	C17orf79	FAM36A	ITGB1BP1	KIAA0895
CLASP1	5	0.241136	WNK1	ATPIF1	AUP1	GSTK1	MACF1
CLIP4	5	0.200859	RHOQ	SPG20	DZIP1	QKI	UST
COPZ2	5	0.318839	C16orf45	CRABP2	FEZ1	PDGFRL	VIPR2
COX7A2	5	0.20996	COX7B	C14orf2	CHCHD1	HINT1	PDZD11
COX8A	5	0.262084	C11orf83	AP2S1	AURKAIP1	COMMD4	MRPL41
CSPG4	5	0.150839	AKAP12	EHD2	ITGA7	CHST3	ITGA5
CSRP1	5	0.174519	PDLIM7	TAGLN	TPM1	SLMAP	TUBA1A
CTDP1	5	0.316648	MINK1	CHPF2	FURIN	IL17RA	WBP4
CTNNA2	5	0.105568	DNER	INA	PHOX2B	SYT1	CELF4
CWC15	5	0.119435	ENY2	C10orf78	HIVEP1	ZCCHC9	ZNHIT3
DCLK1	5	0.160237	PODN	SLC16A2	SRPX	ABI3BP	CCDC80
DDR2	5	0.0872797	CACNA2D1	MPDZ	WWTR1	NKD1	RBMS3
DHRS11	5	0.0746843	USH1C	CHP2	INPP5J	MTMR11	SULT1A2
DNAJC19	5	0.0604255	DPY30	NFU1	TMEM14B	IAH1	TMEM18
DNER	5	0.142201	INA	CHRNB4	CTNNA2	PNMA2	RTN1
DSTN	5	0.150765	NECAB1	PPP3CB	SLC25A4	LOC100192378	SGCB
EAPP	5	0.190999	CHMP5	MAT2B	BIRC2	KPNA6	TMEM59
EBF4	5	0.0790845	APBB1	TGFB1I1	ZNF853	HLX	NAT14
EEF1B2	5	0.100962	RPS3A	RPS6	C11orf1	GPN1	RPS14
EPM2A	5	0.146074	EML1	PALLD	FBXO30	STK33	SUSD4
ERH	5	0.168539	SNRPE	CBX3	PDCD5	SNRPB2	SSBP1
FAM23A	5	0.203141	MGAT4A	CD2AP	SLC22A5	TMEM170A	TRIM36
FERMT2	5	0.202915	MSRB3	CAV1	PALLD	RASSF8	WWTR1
FHL3	5	0.416059	CD81	EFEMP2	EMP3	LZTS2	TMEM200B
FLNA	5	0.220901	ATP2B4	TNS1	AOC3	CACNA1C	MYOM1
FSTL1	5	0.164185	DPYSL3	MCAM	FNDC5	PTGIS	SPARC
FYCO1	5	0.106101	DIP2C	PIP5K1C	BCL2L2	DLG5	ZFYVE20
GABARAPL2	5	0.130267	LARP1	CGRRF1	RNF7	SUPT4H1	TSPAN31
GBF1	5	0.180934	NCOR1	MED15	POLR2A	SMG7	ZNF592
GLI3	5	0.161564	DIP2C	FN1	FRY	FZD4	SSC5D
GOLGB1	5	0.251596	KIAA2018	HEATR5B	NCOA6	NIPBL	TINF2
GRB10	5	0.155477	DIP2C	PDE2A	PKD2	ANO6	MAMDC2
GTF3C1	5	0.0894511	SMARCA4	TRRAP	ANKRD52	HTT	MED12
HN1	5	0.178497	CLDN7	BRMS1	ELOVL1	TMEM54	TPM3
INA	5	0.157697	NEFL	CELF4	CTNNA2	DNER	EEF1A2
INPP5D	5	0.28348	APBB1IP	DOCK2	MAP4K1	TMC8	DOK3
JAM3	5	0.0681182	DPYSL3	C16orf45	FBXO17	FIBIN	RAI2
JAZF1	5	0.229706	PRNP	ZEB1	ANKS1B	KATNAL1	SPIRE1
KATNAL1	5	0.166554	AKT3	JAZF1	ENAH	PPP1R12A	ST8SIA1
KBTBD3	5	0.180488	C2orf64	CRBN	ATP2A2	FAM175A	ZNF461
KCNMB1	5	0.060189	MYL9	CHRM2	CTXN1	NNAT	SCRG1
KIAA1543	5	0.246519	KIAA1522	ANO9	BAIAP2L2	PITPNM1	TRPM4
KIF11	5	0.149503	BUB1B	KIF23	ARHGAP11A	TOP2A	TPX2
KIFC1	5	0.376497	GTSE1	CDCA8	KIF18B	KIF2C	TACC3
LAMB2	5	0.283033	LAMA5	LTBP3	NTN1	COL16A1	SDK1
LENG8	5	0.222425	AHSA2	FLJ45340	SFRS14	TAF1C	TUBGCP6
LGALS3	5	0.080932	MLX	C20orf118	C5orf32	PRSS3	ZNF618
LIMS2	5	0.11357	LMOD1	NXN	RBPMS	ARHGAP10	CTXN1
LMAN2	5	0.15271	CYB561D2	PPP1CA	TALDO1	ASL	MEF2A
LTBP3	5	0.0738984	COL6A2	LAMB2	GPR124	KIF7	USP11
MAP3K3	5	0.119957	RGAG4	NCKAP5L	PPM1F	ST5	TMCC2
MCM3AP	5	0.116584	CAPZA2	ATXN2L	DHX16	SBF1	TMEM14A
MED12	5	0.105105	GTF3C1	PRR12	SELT	PHF8	USP22
MINK1	5	0.0876949	GAK	ATP6AP1	CTDP1	KIAA1826	PCGF6
MLL3	5	0.228258	EP300	VPS13D	BOD1L	BPTF	NIPBL
MOCS2	5	0.108997	RWDD1	GTF2H5	LYRM5	PFN2	PLEKHM1
MRPL13	5	0.0829483	ATP5F1	SEP15	C17orf42	MRPL42	NCOR2
MRPL1	5	0.0936491	MRPL46	MRPL50	TAF9	ACN9	MEMO1
MRPL22	5	0.119555	TIMM8B	C1orf31	MRPL49	MRPS22	WDR61
MRPL52	5	0.141785	NDUFA7	POP5	PSMG3	RPL26L1	STRA13
MS4A1	5	0.128929	BANK1	CD22	FCRL1	FCRL4	TCL1A
MTSS1L	5	0.297133	C20orf194	GNAO1	KCNH2	C1orf95	KIAA0427
MYL9	5	0.159251	TPM2	KCNMB1	MAB21L2	PDZRN4	RBPMS2
MYO7B	5	0.474547	RAB11FIP4	LASP1	MICAL1	SLC12A7	VIL1
NBEA	5	0.272275	BNC2	PRICKLE2	DIP2C	GPR26	MID2
NCS1	5	0.273013	JPH2	SYNM	ARHGEF4	LDB3	RBPMS2
NDC80	5	0.261722	BUB1	DLGAP5	HJURP	NCAPG	NUSAP1
NDUFA6	5	0.290082	COX7B	NDUFB6	ATP5L	COX7C	NDUFB4
NDUFS3	5	0.213485	NDUFB9	UQCR10	ATP5G3	COX6B1	TXN2
NHP2	5	0.265588	NHP2L1	NME2	NPM3	SNRPB	TIMM50
NME1	5	0.197885	EBNA1BP2	EIF4A1	EIF5AL1	NPM3	RANBP1
PALLD	5	0.184316	FERMT2	ZEB1	C1orf216	EPM2A	MXRA7
PBX3	5	0.220075	EML1	MRVI1	PPP1R12B	ROR2	CCDC46
PDCD10	5	0.100271	TXNDC9	UBE2D3	ARPC3	CYB5R4	TMBIM4
PDCD11	5	0.153547	GCN1L1	MYBBP1A	POLR1A	UBAP2	XPO5
PDZD4	5	0.157599	PTRF	C15orf59	DMPK	NACAD	REEP2
PFDN5	5	0.132483	DPY30	COMMD3	IFT20	MRPL40	THYN1
PIP4K2B	5	0.196771	STAT5B	C19orf44	CEP68	DSTYK	NR2F2
PITPNM1	5	0.147307	GAK	GMIP	KIAA1543	ATL2	MST1R
PLDN	5	0.139909	MVP	BMP1	METAP2	SEC62	SMARCE1
PLK1S1	5	0.124143	C7orf58	BTC	C8orf85	KLHDC8B	UBE2QL1
PODN	5	0.165435	HTRA1	SRPX	CD34	DCLK1	THBS2
POGZ	5	0.214051	MLL	ATXN2	GPATCH8	TMEM111	ZNF638
POLR2K	5	0.102161	C10orf84	VBP1	RFX1	SKIV2L	TSNAX
POPDC2	5	0.155305	MORN5	PSD	HRNBP3	PCP4	SOX11
PPP1R16A	5	0.24651	ADCK5	NAPRT1	NDOR1	SDF4	TMUB1
PPP3CB	5	0.155445	DSTN	FYTTD1	RAB12	SEPT7	SLC25A12
PRICKLE2	5	0.231555	DMD	HSPA2	IL17RD	NBEA	PDZRN3
PRKCZ	5	0.23908	PDLIM1	USH1C	METTL8	NGEF	TTL
PRRG2	5	0.165396	C1orf172	C1orf210	SPINT2	TOR2A	TRAF4
PSMA1	5	0.262273	PSMA2	POMP	PSMA3	PSMA4	PSMA5
PSMA5	5	0.281208	PSMA1	C11orf48	PGK1	PSMB3	SEC61B
PTBP2	5	0.100977	NECAB1	STX2	CCDC50	LOC144571	NKAPL
PTPRCAP	5	0.19571	SEPT1	PTPN6	RAC2	SASH3	TBC1D10C
RAB11FIP1	5	0.182581	HNF4A	COBL	ELF4	KIAA1211	MICALCL
RAB23	5	0.170973	BAG2	CFL2	ASB5	GDF5	PPP1R3C
RAI2	5	0.184968	JAM3	LARP6	C1QTNF7	LHFP	RHOJ
RASAL3	5	0.210007	ACAP1	HMHA1	ITGAL	SPN	ZAP70
RHOJ	5	0.102944	FAM13C	RAI2	F8	JAM2	TSHZ2
RIMKLB	5	0.134882	SMARCA1	ARMC4	CNTLN	NAP1L5	NHEDC2
RNF150	5	0.168074	DMD	TNS1	CACNA2D1	CCBE1	PTCHD1
RNF181	5	0.237046	C12orf62	UBL5	ATOX1	OAZ1	SCNM1
RPL15	5	0.0847909	RPL5	C20orf30	EEF1A1P9	EEF1A1	RPL6
RPL19	5	0.350916	RPL32	RPL7A	RPL10	RPL30	RPS12
RPS11	5	0.404104	RPL32	RPS8	RPLP1	RPS14	RPS5
RPS13	5	0.272809	RPL35A	EEF1A1	RPL17	RPL31	RPL38
RTN1	5	0.290685	DNER	GAP43	CALY	PPP2R2B	SYNGR3
RUNX3	5	0.0664772	ACAP1	CARD11	ADAM8	GPR132	RASSF5
SALL2	5	0.0903155	APBB1	KIAA0427	MEIS2	C5orf4	DISP1
SASH3	5	0.0879778	CORO1A	PTPRCAP	SIT1	GPR18	RGS19
SCAF1	5	0.207451	CCDC9	CHERP	FLII	MAP1S	SART1
SEPT1	5	0.111135	ACAP1	LPXN	LSP1	MYO1G	PTPRCAP
SFT2D1	5	0.0541993	C15orf48	DVL3	PIGF	PTPN2	RNFT1
SGCE	5	0.264995	ARMCX1	SH3BGRL	C11orf70	NUDT10	TCEAL7
SLC16A2	5	0.123271	FBXL7	DCLK1	GPC6	SCARA3	TGFBR2
SLC41A1	5	0.128458	NLGN2	AKAP2	PALM2.AKAP2	PLEKHG2	SACS
SNRPE	5	0.172853	ERH	ENOPH1	EXOSC8	NPM1	PARK7
SOBP	5	0.278558	AMOTL1	MRVI1	ARHGAP6	ASAM	PGR
SORBS2	5	0.173085	EML1	KANK2	KCNMA1	FOXP2	PRDM6
SPEG	5	0.29205	LMOD1	CORO6	HSPB6	PLXNB3	PYGM
SRPX	5	0.164893	PODN	DCLK1	HTRA1	RSPO3	TPST1
SVIL	5	0.286403	AMOTL1	GNAO1	KY	PLCD4	PPP1R12B
SYDE1	5	0.300896	TSHZ3	FAM127C	KCNQ4	PPP1R3F	RILPL1
SYNGR1	5	0.13198	APBB1	DTX3	CHST10	SLC45A1	ZDHHC22
TAOK2	5	0.183501	FBRS	PHRF1	LRP5	RNF123	SUB1
TCF7L1	5	0.168438	C20orf194	CLIP3	KCNIP3	SEPT5	WASF1
TGFBR3	5	0.165749	FBXL7	TIMP3	TMTC1	GPC6	MMP16
TMEM131	5	0.128369	C22orf30	MED14	CDK13	FLNB	HIPK2
TMEM218	5	0.0745376	BOD1	TIMM9	C3orf33	PCID2	THYN1
TMEM35	5	0.146527	PGM5	GLRB	LOC255167	MAEL	PPP1R3C
TRIM23	5	0.0910719	SH3BGRL	ZNF569	C2orf67	ELF2	ZFP2
UBE2Q2	5	0.214058	RYK	BMI1	DDX50	LZTFL1	TTC8
VILL	5	0.202925	SPINT1	EPS8L2	IGSF9	PITPNB	PRKCD
WWP2	5	0.160565	JUP	CNNM2	OSBPL2	PRKRA	TMEM63B
YLPM1	5	0.182096	HUWE1	ALMS1	EIF3A	MDN1	MED1
ZAK	5	0.207901	CALD1	MSRB3	RGS5	RNF180	STON1
ZCCHC24	5	0.193226	KANK2	FAM110B	MITF	MRAS	SULF1
ZDHHC17	5	0.102492	RAB11FIP2	CORO1B	HOOK3	KLHL20	TMX3
ZNF154	5	0.0596023	KCTD7	ARL10	DPY19L2P2	SNORD116.28	ZMAT1
ZNF25	5	0.3106	TMEM55A	EFHA2	IL11RA	LOC344595	MDM1
ZNHIT1	5	0.130832	COX4I1	NDUFA2	ARF5	C7orf59	MRPL34
ABCE1	4	0.127515	NOP58	SRFBP1	EIF3J	FASTKD2
ABI2	4	0.295246	DCBLD2	PAM	TACC1	TSPYL4
ABT1	4	0.131975	MRPL54	ANAPC5	C2orf7	TUSC2
ACADS	4	0.081757	ACSF2	ESRRA	CYBASC3	MPST
ACN9	4	0.038323	MRPL1	NUDCD2	TAF9	SIP1
ACTA2	4	0.0815796	AOC3	DPYSL3	PDLIM7	WFDC1
ACVR1B	4	0.033684	GATA6	PITPNB	CNKSR1	PPFIBP2
ANK2	4	0.306664	ODZ3	PEG3	SLIT2	SYT11
ANKRD52	4	0.124171	GTF3C1	TCF20	KDM2A	KIAA0100
ANKS4B	4	0.150015	USH1C	ACSL5	ANKRD56	MARVELD2
ARF5	4	0.0778471	C17orf37	ZNHIT1	C7orf59	CHCHD5
ARHGAP25	4	0.0715789	HCLS1	HVCN1	LCP1	SNX20
ARHGAP27	4	0.092697	ARHGEF16	RAPGEFL1	FGFR3	TMEM184A
ARHGDIA	4	0.0579614	NFKBIB	AASDHPPT	CGGBP1	MBLAC2
ATCAY	4	0.213929	MYT1L	ELAVL3	NDRG4	SYT1
ATL2	4	0.0447829	PITPNM1	ARL2BP	CSK	LRRC49
ATPIF1	4	0.0999003	BRP44	CLASP1	CASP6	DGUOK
B3GALNT1	4	0.103971	AP1S2	BAALC	IL33	ZNF781
BAG2	4	0.347104	CFL2	HSPB8	RAB23	SCHIP1
BANF1	4	0.102604	CDK4	MRPL24	MRPL17	NUTF2
BBS10	4	0.0806561	C11orf46	C17orf80	KLF16	ZNF187
BOD1L	4	0.155703	HELZ	MED13L	MLL3	KIAA2026
BOLA1	4	0.0648885	KLHDC3	RAPH1	TMEM42	WBP1
C10orf72	4	0.231801	FRMD4A	C11orf95	C2CD2	MAGEE1
C11orf59	4	0.109299	NDUFB7	UQCR11	COMMD5	SDF2
C12orf51	4	0.115466	EP300	HERC2	GON4L	ZXDC
C18orf32	4	0.189355	ATG5	MMADHC	SUMO1	TM2D1
C1QBP	4	0.0595461	HSPE1	ILF2	PHB	TSFM
C1orf31	4	0.108213	HSBP1	MRPL22	ATG3	C16orf61
C5orf44	4	0.196806	TMEM126B	C1orf52	TIPRL	UBA3
C7orf41	4	0.136544	DIXDC1	AS3MT	SUSD4	WASF3
C7orf59	4	0.0447541	ARF5	COX4I1	ZNHIT1	POLR2J
CACNA1H	4	0.229642	TNS1	ALPK3	ITGA7	KCNB1
CADM4	4	0.160485	TTC7B	ZBTB47	TTYH1	WBSCR17
CARD11	4	0.0764436	MAP4K1	IKZF3	RUNX3	ZNF831
CBY1	4	0.109866	MYH14	C1orf123	DOCK5	NT5C3L
CCNA2	4	0.196394	CCNB1	SGOL2	SKA3	TTK
CCNB1	4	0.278282	CCNA2	CENPA	BIRC5	FAM54A
CCNB2	4	0.309757	PTTG1	NEK2	OIP5	UBE2C
CD53	4	0.253302	ARHGDIB	BTK	LAPTM5	LAT2
CGN	4	0.0955199	JUP	IRAK1BP1	PTK2B	PTPRJ
CHN1	4	0.059859	GNB5	PKIA	TRPC1	FAM126A
CHST10	4	0.118622	ANXA6	SCRN1	SYNGR1	DOCK11
CLEC16A	4	0.0794266	C10orf84	MYO18A	COMMD6	GBAS
CNRIP1	4	0.0992345	FLJ42709	TNFSF12	CXCL12	GLT8D2
COL21A1	4	0.0713818	ATP1A2	PDZRN3	SCN7A	NPAS3
COL4A1	4	0.300525	COL4A2	COL15A1	COL6A3	PCDHGA6
COMMD10	4	0.113505	ARL1	C12orf29	C2orf49	RCN2
COPS3	4	0.161886	POLE3	C13orf27	MORF4L2	NDUFAF2
CORO7	4	0.0672728	ARMC1	ATP13A1	GAK	VPS37A
COX6B1	4	0.0843048	COX6A1	NDUFS3	UQCR10	NDUFB2
CUEDC1	4	0.0732268	PPAPDC3	KLHL22	MEX3B	NCRNA00086
CYorf15A	4	0.404956	UTY	EIF1AY	TMSB4Y	TTTY15
DCBLD2	4	0.175557	ABI2	CHIC1	DAAM1	PPFIBP1
DCN	4	0.18965	OMD	ARHGAP29	LUM	NRN1
DDX3Y	4	0.418562	KDM5D	EIF1AY	RPS4Y1	USP9Y
DMPK	4	0.141251	PDLIM7	PDZD4	MTUS2	PPP1R12C
DNAJC24	4	0.125077	BRMS1L	DTWD1	GNPDA2	ITGA3
DNAJC8	4	0.20523	RWDD1	C3orf10	C4orf27	METTL5
DOLPP1	4	0.0795518	MARVELD3	CASP7	PRR13	TMEM82
DPH5	4	0.0629073	RPS8	LGTN	SIP1	ZNF22
DPM3	4	0.0642863	NDUFA7	C7orf55	CHCHD5	SERF2
DPT	4	0.089647	RERG	C1QTNF3	PDGFRL	TAC1
EBNA1BP2	4	0.188066	EIF3I	NME1	MRTO4	PRMT1
EEF1A1P9	4	0.156943	RPL15	BOD1	RPL10A	TMEM9
EEF1A1	4	0.198918	RPL15	RPS13	EIF3H	RPS25
EIF1AY	4	0.191386	CYorf15A	DDX3Y	RPS4Y1	ZFY
ERGIC2	4	0.0895051	BAT3	C11orf58	NMD3	HGS
F11R	4	0.102983	RBM47	BAIAP2L1	DSC2	PPP2R1B
FAM96B	4	0.0936426	ATP6V0B	ARFIP2	CHCHD8	EIF4E2
FBXO17	4	0.114338	C16orf45	JAM3	TGFB1I1	C1orf70
FGFR1	4	0.226178	MCAM	A4GALT	NIPAL4	PRELP
FKBP10	4	0.180316	LEPREL2	ABLIM3	CERCAM	MXRA8
FKBP7	4	0.103253	TCEAL4	KDELC1	NGFRAP1	PLA2G4A
FOXM1	4	0.126996	PRC1	TPX2	C17orf53	IQGAP3
FZD5	4	0.143651	MYO1D	RNF115	SLC22A23	SNX30
GAP43	4	0.161816	HMP19	UCHL1	CEND1	RTN1
GAS1	4	0.0604462	GUCY1A3	MEIS2	NXPH3	PGM5
GATAD2A	4	0.0659721	PCNXL3	EIF4A2	FAM129B	TTC8
GINS2	4	0.080634	KIAA0101	CENPN	CHEK2	ORC6L
GLTPD1	4	0.0702386	EPN1	MGC70857	PAK4	RABEP2
GPSM3	4	0.0794132	LAPTM5	PARVG	RGS19	S1PR4
GRIK5	4	0.100953	CLIP3	GNAO1	CITED4	FNDC1
GUCY1A3	4	0.230531	GUCY1B3	FIBIN	GAS1	LOC285548
HDHD3	4	0.045576	ESRRA	NUCKS1	PLEKHJ1	PRKAR1A
HECTD2	4	0.166299	EXTL2	EFHA2	FGF7	TRPC1
HERC2	4	0.223705	HUWE1	C12orf51	CHIC2	DAG1
IKZF1	4	0.0923077	ARHGAP30	GATA3	P2RY8	SP140
ITGA7	4	0.135271	AOC3	CACNA1H	ADAMTS8	CSPG4
ITGAL	4	0.075773	ARHGAP30	RASAL3	SEMA4D	SPN
ITPR1	4	0.125504	ZNF532	FAM120C	ROBO1	SACS
JPH2	4	0.315281	MYH11	NCS1	HAND2	TACR2
KDM2A	4	0.0645935	ANKRD52	CNIH	SPEN	PI4KA
KIAA0495	4	0.188325	PHC1	KCTD7	KIAA1274	ZNF512B
KIAA1462	4	0.144771	GPM6A	LMO3	DKK2	EPHB1
KIF13B	4	0.105985	MYH14	PLXNA2	FLNB	LMTK2
KLHL23	4	0.070754	C22orf39	CRTAP	TMEM55A	BHLHB9
LAIR1	4	0.0859926	LILRB4	CYTH4	DOK2	SPI1
LAMA4	4	0.23537	LAMC1	BACE1	PCDHGB7	SLIT2
LCK	4	0.129198	TBC1D10C	CD3E	LAT	SIRPG
LCP1	4	0.0851361	ARHGAP25	WAS	PTPRC	SNX20
LIMA1	4	0.121874	EPCAM	LGR4	MOBKL2B	TMEM87B
LIMD2	4	0.0681969	CORO1A	CD37	CD72	LTB
LIX1	4	0.109242	FSTL5	NRSN1	FAM69C	SLC5A7
LLGL2	4	0.151704	CCDC64B	EPHA10	HSD11B2	NADK
LRCH2	4	0.150972	STX2	TSPAN2	CHRDL1	PLA2G5
LYPLA1	4	0.127649	SEP15	ACP1	EBAG9	POC1B
MACF1	4	0.155898	CLASP1	AHNAK	HSPG2	TANC1
MAD2L1	4	0.256523	C12orf48	RAD51AP1	CDKN3	UBE2T
MAP4	4	0.19147	HDAC4	DLGAP4	NAV2	PTPN11
MBNL2	4	0.0737455	LOC144571	PRKAB2	TMEM170B	VEZF1
MCAM	4	0.174598	FGFR1	PTRF	FSTL1	KCNAB1
MECP2	4	0.0676316	GLI2	NEK9	ACACB	TECPR2
MGC29506	4	0.130207	DERL3	FCRL5	LOC96610	PIM2
MLX	4	0.109523	LGALS3	POLR2H	ALG14	SELS
MPDU1	4	0.0758136	H2AFY	ASL	GNG5	TMEM208
MPP2	4	0.117003	AMOTL1	HIF3A	HLF	ILDR2
MRPL32	4	0.119469	MRPL46	MRPS23	JAK1	TAF9
MRPL40	4	0.0924982	HAX1	PFDN5	DCTN3	NDUFA8
MRPS12	4	0.126835	SF3B5	FLAD1	KIAA0430	MLST8
MRPS36	4	0.168359	BAT2L1	C14orf142	C9orf46	GTF2B
MTR	4	0.10784	RER1	TTC28	KIAA0947	MCC
MYL12B	4	0.158663	ARPC5	ARPC2	RAI1	TSG101
MYO18A	4	0.150148	RREB1	CLEC16A	UBN1	ZBTB7A
MYOCD	4	0.118643	SORBS1	CACNA2D1	PYGO1	SAMD4A
NAP1L3	4	0.126207	PEG3	ELOVL4	MAB21L1	OLFM3
NCOR1	4	0.207523	BAZ2A	GBF1	NCOA6	SAP130
NDUFA1	4	0.144485	C14orf2	ATP5E	ATP5I	NDUFB3
NDUFA5	4	0.0415458	PIGY	PTPN23	RSL24D1	CCDC126
NDUFA9	4	0.120633	ATP5G1	ATP5G3	MRPL44	PPIA
NDUFB6	4	0.146892	NDUFA6	COPS5	GSTO1	LSM3
NEK7	4	0.0754107	ATP13A1	PCNXL3	RAVER1	YPEL5
NEXN	4	0.176084	CALD1	SYNPO2	LDB3	SGEF
NGEF	4	0.101731	PRKCZ	C2orf55	MOGAT2	NR5A2
NMD3	4	0.0860471	ZFAND1	ASNSD1	ERGIC2	ZGPAT
NOC2L	4	0.0739382	EIF3B	RANGAP1	RRP12	VARS
NRP2	4	0.179158	ATP2B4	LOXL4	MEIS2	NOS1
NRXN1	4	0.175082	GRIK3	AK5	CHL1	COL28A1
NUDCD2	4	0.0862902	RPS3A	ACN9	C16orf63	CLNS1A
NUDT11	4	0.0658792	C7orf58	FEZ1	RASSF8	PPP1R3C
NUP188	4	0.0417075	URB1	NCL	ODF2	TCOF1
NUP54	4	0.0606599	C12orf29	POLE3	COIL	RIOK2
OSTBETA	4	0.042533	GNG12	SLC25A5	C17orf73	SPPL2A
OSTC	4	0.170154	ALG5	ATG3	CISD2	TMED2
PCNA	4	0.0572549	UBE2T	DNAJC9	DSN1	TFDP1
PDCD2	4	0.134164	TOMM6	INTS10	NDST1	ZMIZ1
PDE2A	4	0.0754286	DIP2C	PRELP	GALNTL4	GRB10
PDZRN3	4	0.131138	KANK2	PRICKLE2	COL21A1	NRXN2
PELI3	4	0.116842	TUBG2	KLHDC8B	PLD6	VEGFB
PHLDB2	4	0.16025	PKD2	PRKD1	HSD17B6	MAP7D3
PIP5K1C	4	0.100052	TLN1	FYCO1	GNA12	NACC2
PITPNB	4	0.0591255	CORO1C	VILL	ACVR1B	SAE1
PLXNB2	4	0.0440193	C11orf58	C12orf29	ATG2A	PXN
POU6F1	4	0.104042	EFS	EVC	GABBR1	KCTD7
PPFIBP1	4	0.0941127	DCBLD2	TACC1	LIMCH1	LPHN2
PPIL1	4	0.0738365	RAN	DCUN1D5	EIF2B3	MAGOHB
PPP1R12B	4	0.181443	SVIL	DRP2	NT5DC3	PBX3
PPP1R3C	4	0.0272035	ARL4D	NUDT11	RAB23	TMEM35
PRKCD	4	0.079484	VILL	FZD3	PLEKHA7	RETSAT
PRPF8	4	0.228258	SNRNP200	LRBA	MTOR	NUP214
PSMA2	4	0.280318	PSMA1	PSMB1	BRD1	PSMA6
PSMD14	4	0.0587515	RAN	UBE2N	HAT1	PSMD7
PTPRN	4	0.0958919	EEF1A2	PHOX2B	PRPH	SLC6A15
PYGM	4	0.146646	LMOD1	SPEG	LDB3	SLC2A4
RAI1	4	0.0448599	MYL12B	ETFA	NRBF2	VTA1
RBM47	4	0.190343	FAM108C1	CDH17	F11R	MYO6
RBX1	4	0.234215	NEDD8	MYEOV2	SRP14	TIMM8B
RCN2	4	0.0470996	C5orf28	COMMD10	C13orf37	POT1
REV3L	4	0.082139	ATRX	PPP1CA	C5orf42	MTX3
RND2	4	0.129627	FXYD6	C1orf133	GRP	TCEAL6
ROR2	4	0.0724647	AMOTL1	KIAA0802	NXN	PBX3
RPRD1A	4	0.160152	RYK	DTWD1	KIAA1586	RAB33B
RPS21	4	0.271193	RPS10	RPS29	RPS9	UXT
RPS6KA1	4	0.0759959	ARHGEF16	STXBP2	EFHD2	LAD1
RREB1	4	0.149919	C22orf30	MYO18A	CNOT1	HIPK2
RUSC2	4	0.205167	TSHZ3	KIAA1614	SEMA4C	SLC12A4
RYK	4	0.171263	RPRD1A	UBE2Q2	MSTN	PRKD2
SARNP	4	0.2136	NDUFA4	TCEB1	FRG1	TBCA
SCRN1	4	0.171653	NRG2	TSPYL5	CHST10	FNBP1
SDC2	4	0.160589	CAV2	FEZ1	CLIC4	UST
SELM	4	0.227943	FAM195B	LGALS1	C9orf3	SNRPN
SEMA3A	4	0.207016	DIXDC1	C3orf64	DZIP1	PLCB1
SEMA4C	4	0.107696	NFATC4	RUSC2	KCTD15	RGAG4
SERF2	4	0.0451533	DPM3	OST4	UFC1	MED19
SETBP1	4	0.142317	FBXL7	JMY	DYNC2H1	LRCH1
SGEF	4	0.123428	BVES	NEXN	DUSP3	HLF
SGK2	4	0.0721884	PPARG	FABP1	MTMR11	PDE8A
SH2D7	4	0.21742	HTR3E	AVIL	KLK13	SH2D6
SLC24A3	4	0.139616	GNAO1	FOXF2	GLT25D2	SLC29A1
SLC29A1	4	0.0613846	APBB1	DIXDC1	MITF	SLC24A3
SNAP25	4	0.164012	ZCCHC12	RLBP1	RUNDC3A	TCEAL6
SNAPIN	4	0.1627	ZCCHC17	ADH5	C4orf27	RNF41
SNRPB2	4	0.0854235	ERH	VBP1	HMGB1	SRP19
SOX10	4	0.120134	LRRTM1	MPZ	RASGEF1C	SORCS1
SOX15	4	0.105877	C16orf45	FXYD6	NT5M	PTMS
SRP14	4	0.101721	NEDD8	RBX1	TRAPPC3	TTC1
SRP9	4	0.1082	COMMD8	HSBP1	SCOC	SUPT5H
SSR2	4	0.088154	ALG5	RPL41	COPZ1	SEC11A
STK16	4	0.126414	MED11	NDUFA2	CCDC71	NPRL2
STX2	4	0.154248	LRCH2	PTBP2	ZEB1	TMEFF1
TACC1	4	0.143864	ABI2	WDR35	NOVA1	PPFIBP1
TMC8	4	0.10708	MAP4K1	FGD3	INPP5D	NLRC3
TMED2	4	0.057558	OSTC	TMEM165	COPZ1	OTUD5
TMEM126A	4	0.116918	DRG1	FBXO22	ORC5L	VDAC3
TMEM130	4	0.264534	SULT4A1	ATP2B3	PHOX2B	SYN2
TMEM200B	4	0.0986961	FHL3	KANK2	MAMSTR	TRAM1L1
TMEM219	4	0.119801	PBRM1	C17orf106	C9orf23	FAM98C
TMEM47	4	0.164842	SPARCL1	TRPC1	C1QTNF7	SEMA3E
TMOD2	4	0.0959143	LHFP	NCAM2	PCDH10	PCDH9
TNK1	4	0.0783785	TJP3	TMEM102	IFT81	TRAF3IP2
TOMM6	4	0.205209	EMG1	MRPL51	PDCD2	WDR61
TPR	4	0.119054	BAZ1B	BPTF	HUWE1	ALMS1
TRPS1	4	0.197359	ZNF532	CHST15	LIX1L	ST8SIA1
TRRAP	4	0.149271	EP400	BAT2L2	GTF3C1	MLL2
TSPAN2	4	0.20619	MSRB3	ANGPTL1	LRCH2	REEP1
TSPYL4	4	0.133508	ABI2	WDR35	CADM1	RAB36
TSPYL5	4	0.143351	DENND5A	FAM184A	GPRASP1	SCRN1
TUSC2	4	0.0799047	ABT1	NCRNA00116	APOA1BP	DNAJC13
UBA3	4	0.0864525	C5orf44	SUB1	ACTR6	USP15
USP47	4	0.0630415	UBR3	WNK1	EDEM2	PCM1
USP9Y	4	0.198054	DDX3Y	KDM5D	NLGN4Y	TTTY15
UTP11L	4	0.17963	MAST3	DYNC1LI1	HBS1L	TSEN15
VPS25	4	0.105956	CLIC1	WNK1	DHRS7B	WIBG
WBSCR17	4	0.0661542	CADM4	TTC7B	ZBTB47	ACSBG1
WDR35	4	0.135733	TACC1	TSPYL4	FIGN	MTMR12
WWTR1	4	0.134091	FERMT2	KANK2	DDR2	PGBD1
ZBTB47	4	0.102053	KANK2	CADM4	LYNX1	WBSCR17
ZBTB4	4	0.181675	NPR2	STAT5B	BBS1	SATB1
ZFAND1	4	0.292251	RSL24D1	MYNN	NMD3	STARD3NL
ZFHX4	4	0.0966379	ATP2B4	TNS1	LONRF2	STC2
ZNF32	4	0.0818281	FAM165B	FUNDC2	CAMLG	RWDD2B
ZNF511	4	0.0861849	MRP63	SNRPD2	APITD1	BNIP1
ZNF614	4	0.100025	BTF3L4	UTP23	ZNF561	ZNF649
ZNF853	4	0.125806	APBB1	TTC7B	EBF4	KLHL21
ZNHIT3	4	0.056113	COMMD3	CWC15	DPY30	IFT20
ZNRF2	4	0.100309	NRAS	RANBP3	SLC35A3	TMEM9B
ZRANB1	4	0.194648	JMY	CSDE1	PBX1	RNF38
A4GALT	3	0.0558062	FGFR1	NUMBL	CRIP2
ABCC3	3	0.0462446	GRAMD4	PRSS12	TRPM4
ACOX1	3	0.0790253	ENPP1	CHP	SLC41A2
ACTG2	3	0.134277	CNN1	DES	PCP4L1
ACTN4	3	0.336583	EIF4A2	CTNNA1	CTTN
ADAMTSL3	3	0.0421231	AMOTL1	NTM	SCN7A
ADARB1	3	0.185884	FBXL7	NLGN2	ADCY5
ADCY2	3	0.101471	GEFT	GLT25D2	NRK
ADSL	3	0.0956638	RPL35	LYRM4	RABEPK
AGPAT3	3	0.0609239	ATG9A	MAST2	PTPRF
AGTR1	3	0.0280799	KCNJ8	LMO3	HRASLS5
AKAP11	3	0.0931947	PHIP	COMTD1	NUDT22
AKAP13	3	0.132046	EGFR	NFU1	UBR4
ALMS1	3	0.0423881	TPR	YLPM1	MED1
ANKRD11	3	0.0727658	SRCAP	SRRM2	MLL4
ANKRD35	3	0.16032	APBB1	FBXO27	TCEA2
ANKRD56	3	0.130818	ANKS4B	SPINT1	DTX4
ANKS1B	3	0.0438179	DMD	JAZF1	ADCYAP1R1
ANO6	3	0.0825643	GRB10	SGCD	C9orf5
AP3D1	3	0.0779625	DPP9	SEC24C	C6orf162
ARHGAP10	3	0.0967645	LIMS2	RBPMS	NPHP1
ARHGAP29	3	0.146154	DCN	EMCN	LEPR
ARHGAP32	3	0.0448104	DSP	TET3	PLEKHH1
ARHGAP9	3	0.0322513	ACAP1	FGD3	ZAP70
ARHGEF12	3	0.112532	USP9X	FOXJ3	GSK3B
ARHGEF17	3	0.093984	NPR2	EFS	NFATC4
ARHGEF4	3	0.132965	NCS1	BHMT2	MAPK4
ARL1	3	0.179091	C10orf84	COMMD10	MORF4L2
ARL3	3	0.112969	TCEAL1	CYB5R1	RPL23AP82
ATG9A	3	0.0934891	C12orf4	RXRA	AGPAT3
ATP2A2	3	0.0355339	EIF4G1	KBTBD3	ABHD2
ATP5C1	3	0.0263025	ATP5F1	PPA2	SDHB
ATP5E	3	0.169518	ATP5J	COX7C	NDUFA1
ATP5O	3	0.0409947	COX7B	COPS5	MRPL15
ATP6V0B	3	0.0852279	JTB	AUP1	FAM96B
ATP8B1	3	0.134357	ESRP1	ATP10B	UGT8
AVIL	3	0.0847599	SH2D7	CCDC129	POU2F3
B4GALNT1	3	0.0771516	GAS7	L1CAM	NGFR
BANK1	3	0.0505123	MS4A1	CNR2	TLR10
BAT2	3	0.155446	HCFC1	ZC3H7B	ZNF142
BAZ2A	3	0.142301	NCOR1	CSNK1G1	MADD
BBS1	3	0.0644455	ZBTB4	LDB1	ZNF362
BNC2	3	0.0336855	DMD	NBEA	TEAD1
BRD4	3	0.185722	SAFB2	SRCAP	CHERP
BRIX1	3	0.10577	BCCIP	PAK1IP1	EEF1E1
BRMS1L	3	0.180786	DNAJC24	ALS2CR4	PRDM5
BUB1	3	0.145304	NDC80	DLGAP5	NUSAP1
C11orf1	3	0.233886	EEF1B2	RPS14	GAS5
C12orf57	3	0.0303242	RPL35A	RPS5	NENF
C12orf62	3	0.0644314	UQCR11	FAM32A	RNF181
C15orf41	3	0.0815295	EHBP1	ZMYND11	CNTLN
C17orf37	3	0.0569928	MRPL14	ARF5	DDX42
C17orf93	3	0.119801	HOXB13	PRAC	PITX2
C1orf115	3	0.221271	FMO4	SLC9A3R1	PHLPP2
C1orf133	3	0.0533152	FXYD6	RND2	LOC572558
C20orf194	3	0.0716413	MPDZ	MTSS1L	TCF7L1
C20orf200	3	0.0898936	KANK2	MAP6	RYR3
C20orf24	3	0.154635	ARPC4	ORMDL2	RAB1A
C2orf28	3	0.0739666	TMEM14B	TMEM14C	MDP1
C2orf64	3	0.0761856	CRBN	ABCF1	KBTBD3
C4orf27	3	0.0574513	DNAJC8	SNAPIN	CMIP
C6orf136	3	0.0506345	ARHGEF16	ATG4D	RECQL
C8orf85	3	0.0500903	C3orf18	PLK1S1	TMEM55A
C9orf5	3	0.0275349	ANO6	DDHD2	VEZF1
CAB39L	3	0.0499653	C7orf58	NECAB1	PRNP
CACNA1C	3	0.0664211	FLNA	GNAO1	FRMPD4
CACNA2D1	3	0.0868264	MYOCD	RNF150	DDR2
CALU	3	0.0840032	PEA15	FKBP14	SETD7
CASQ2	3	0.100417	RBPMS2	DGKB	TCEAL2
CC2D1A	3	0.126863	SEPT7	DGKQ	POLRMT
CC2D2A	3	0.0839206	C16orf45	DIXDC1	ULK2
CCDC102A	3	0.117747	KRBA1	RGAG4	PKN1
CCDC136	3	0.065579	PDLIM7	CASQ1	CTNNA3
CCDC88C	3	0.113864	TMEM63B	LOC389333	TMX4
CCNC	3	0.0880135	SELT	SEP15	SLC25A46
CCNL2	3	0.0631107	PILRB	FAM193B	NSUN5P2
CD2	3	0.141181	CD3D	CXCR6	UBASH3A
CD34	3	0.113373	PODN	GPRC5B	NPR1
CD37	3	0.0691302	LIMD2	WDFY4	GRAP
CD3D	3	0.0405552	CD2	CD3G	THEMIS
CD3E	3	0.109212	LCK	CD96	GRAP2
CD4	3	0.0746523	NFAM1	IL10RA	PTAFR
CD79B	3	0.0219356	CD19	TLR10	STAP1
CD99L2	3	0.044979	SDC3	TSHZ3	AXL
CDC42BPB	3	0.156765	CCDC90B	CETN3	POLB
CDCA8	3	0.03582	CDCA5	KIFC1	AURKA
CDH17	3	0.100766	CDH1	RBM47	TMEM30B
CDH5	3	0.0551698	MMRN2	GPR116	NOTCH4
CDKN3	3	0.138876	MAD2L1	CKS2	EPR1
CELF4	3	0.102973	CTNNA2	INA	NEFH
CEP55	3	0.0545181	KIF23	RRM2	ERCC6L
CEP68	3	0.148759	PIP4K2B	SATB1	C17orf39
CGRRF1	3	0.0293869	GABARAPL2	GOLGA7	TAF7
CHD6	3	0.046117	HIP1	IQSEC1	SLC23A2
CHERP	3	0.0460877	BRD4	EHMT1	SCAF1
CHRM2	3	0.0696416	KCNMB1	LMO3	PDZRN4
CISD2	3	0.0700063	OSTC	C1GALT1C1	MAGT1
CLIP2	3	0.0415242	BAHD1	MGLL	C12orf23
CLRN3	3	0.0379142	TMEM45B	CALML4	HTATIP2
CLSTN1	3	0.190396	BTBD9	DAB2IP	DGCR2
CLUAP1	3	0.0770533	ULK2	C9orf9	LCA5
CNN1	3	0.10409	ACTG2	DNAJB5	HSPB7
CNOT1	3	0.333154	RREB1	DCAF7	OSBP
COL16A1	3	0.0561611	LAMB2	ADAMTSL4	ELN
COL1A2	3	0.0585894	COL1A1	COL5A2	MRC2
COL5A2	3	0.128336	COL1A2	COL6A3	VCAN
COL6A3	3	0.0283197	COL4A1	COL5A2	FBN1
COMMD6	3	0.0958733	CLEC16A	ITPR3	CCDC23
COPZ1	3	0.0380456	SSR2	TMED2	CNPY2
CORO1A	3	0.0309625	SASH3	LIMD2	LOC606724
COX6A1	3	0.124386	COX4I1	COX6B1	UQCRQ
CREBBP	3	0.0884541	EP300	DIDO1	SMG6
CRISPLD1	3	0.198413	FBXL2	RERG	WNT16
CRTAP	3	0.0474062	ARMCX1	TNFSF12	KLHL23
CRYL1	3	0.150899	DERA	MGST3	OCIAD2
CTXN1	3	0.0512632	KCNMB1	LIMS2	PDLIM7
CYC1	3	0.0641629	SLC25A11	SF3B5	UBAC1
DAK	3	0.114395	FBP1	JMJD5	REEP6
DDX50	3	0.105511	UBE2Q2	ZBTB7B	ITGA3
DEGS1	3	0.105611	PEA15	RPS6KC1	SEC22C
DES	3	0.186865	ACTG2	TPM2	PNCK
DGUOK	3	0.163312	ATPIF1	HINT1	NDUFC2
DIMT1L	3	0.0197848	UBA2	C20orf112	C3orf33
DKC1	3	0.0879295	KIAA0020	PUS7	WDR77
DLG2	3	0.130516	DMD	RYR3	RNF165
DLGAP4	3	0.054402	DCHS1	MAP4	LRSAM1
DLGAP5	3	0.055196	BUB1	NDC80	SGOL2
DOCK2	3	0.10589	DOCK8	ARHGAP30	INPP5D
DOK4	3	0.168386	PRSS8	USH1C	SIRT7
DPF2	3	0.0762685	DCP1B	ARF6	OAZ2
DPM1	3	0.137891	PSMC6	C7orf36	NAE1
DPP3	3	0.105163	PCMTD1	ZFP1	PIGO
DRG1	3	0.00867425	TMEM126A	DAP3	TRIAP1
EBAG9	3	0.184915	LYPLA1	CNOT8	SVIP
EEF1A2	3	0.0646416	INA	PHOX2B	PTPRN
EIF3E	3	0.0653495	RSL1D1	C11orf57	NARG2
EIF3I	3	0.147727	EBNA1BP2	PSMB5	TMEM147
EIF4G1	3	0.0969546	CRIPT	ATP2A2	HNRNPM
EMILIN1	3	0.0840309	COL4A2	COL6A1	ACVR1
ENO2	3	0.0614408	GPRASP1	SYT11	STX1B
ENOPH1	3	0.0593868	MRPL3	SNRPE	TFAM
EP300	3	0.0351768	C12orf51	CREBBP	MLL3
EPB41L4B	3	0.16661	ENTPD5	VIPR1	SLC17A4
EPS8L3	3	0.0865983	ARHGEF16	C5orf13	IL17RE
ETHE1	3	0.0845971	LGALS4	TST	SHD
EXO1	3	0.103166	ASF1B	ORC1L	DTL
FAM171B	3	0.0659632	PABPC5	HOXA4	MAPK10
FAM195B	3	0.107124	SELM	CAMK1	UBE2D4
FAM20B	3	0.138887	BMPR1A	ZMYND11	LOC221710
FAM55D	3	0.0866869	CPO	RHBDL2	FLJ32063
FAM83E	3	0.126909	HIP1R	AP1G2	USP43
FAM92A1	3	0.0911062	ITGB1BP1	RABL5	ARL6
FAM96A	3	0.0650011	SUPT6H	NXT2	TXNDC12
FANCD2	3	0.0631113	NCAPH	BLM	FANCA
FANCI	3	0.105754	NCAPG2	NCAPH	ATAD2
FBXL2	3	0.110468	C16orf45	CRISPLD1	TCEAL5
FBXO30	3	0.0975912	EPM2A	RAB11FIP2	ANKRD40
FGF2	3	0.153629	RASSF8	MAP9	RBMS1
FLNB	3	0.106784	KIF13B	TMEM131	EPAS1
FLNC	3	0.0586876	MYH11	FAM46B	TNC
FOXJ2	3	0.208188	DSTYK	ATF7	ZKSCAN2
FOXP2	3	0.0774542	KCNMA1	SORBS2	RAB9B
FZD4	3	0.106376	FRY	GLI3	NR2F2
GALNTL1	3	0.0186975	BOC	ISLR	CRTAC1
GAS7	3	0.0567617	GRIK3	PDGFB	B4GALNT1
GBA3	3	0.108947	MEP1B	SLC23A1	TMEM195
GBP4	3	0.0480687	STAT1	GBP5	UBE2L6
GDF11	3	0.114992	DENND5A	GNB4	GPR155
GGT1	3	0.0229668	GGTLC2	GGT3P	GGTLC1
GINS4	3	0.257883	CDCA5	MCM10	KPNA2
GLRX3	3	0.043583	TOMM5	CDC123	UBE2N
GLT25D2	3	0.130243	ADCY2	FAM129A	SLC24A3
GMFB	3	0.0339968	EFHA1	ARFIP1	PEX13
GNB2L1	3	0.0620856	RPL18	EIF3D	SLC25A6
GPC6	3	0.0387789	OLFML1	SLC16A2	TGFBR3
GPM6A	3	0.0610696	LMO3	KIAA1462	MPPED2
GPN3	3	0.16067	BTF3L4	POT1	RAD1
GPR116	3	0.0827245	CDH5	LAMA2	PDGFRB
GPR124	3	0.0795985	LTBP3	MN1	ZNF423
GPRASP1	3	0.0851797	TSPYL5	ZNF532	ENO2
GPRASP2	3	0.0963521	MAGED4B	MID2	SMARCA1
GPRC5B	3	0.0527989	CD34	SHE	ZNF521
GRAMD4	3	0.0253678	GAK	SIPA1L3	ABCC3
HDGFRP3	3	0.0908825	CLIC4	EIF5A2	PRKAA2
HHLA2	3	0.161621	TSPAN3	EDN3	PIP5K1B
HIP1	3	0.107467	TTC28	CHD6	RPS6KA2
HJURP	3	0.0705982	CDCA2	NDC80	CKAP2L
HNF4A	3	0.160222	CDH1	MFSD9	RAB11FIP1
HNRNPM	3	0.192686	EIF4G1	ELAVL1	VARS
HSPB6	3	0.0137816	PDLIM7	SPEG	LOC100126784
HSPB7	3	0.124841	CNN1	ACTC1	CRYAB
HSPB8	3	0.135418	BAG2	RBPMS2	THBS4
HSPG2	3	0.0965506	MACF1	PTGFRN	ANKS1A
HTATIP2	3	0.129266	CLRN3	BPNT1	PRR13
IFT20	3	0.0848186	PFDN5	ZNHIT3	EIF4G3
IGFBP7	3	0.0307804	SGTB	TCEAL1	ANXA1
INTS1	3	0.0594092	PHRF1	SMARCA4	UBE2W
IPW	3	0.0803095	DZIP1	PKD2	WHAMML1
ISLR	3	0.107243	LHFP	FAM69B	GALNTL1
ITGA1	3	0.0972739	ACTN1	MRVI1	PRKG1
ITGA3	3	0.105989	DDX50	DNAJC24	OS9
ITGB1BP1	3	0.0365345	CETN2	FAM92A1	SIPA1L3
JMY	3	0.0686065	RBM9	SETBP1	ZRANB1
KCNH2	3	0.114333	GNAO1	MTSS1L	TSPAN18
KCNJ8	3	0.187531	FXYD6	AGTR1	LOC283856
KCTD7	3	0.124089	KIAA0495	POU6F1	ZNF154
KDM3B	3	0.065984	CHD8	KIAA1632	PUM1
KDM5D	3	0.0387796	DDX3Y	USP9Y	UTY
KIAA0101	3	0.202527	CDK1	GINS1	GINS2
KIAA0284	3	0.144484	DOT1L	AMZ2	PCNXL3
KIAA0317	3	0.174103	TMEM164	TRAPPC10	TJP2
KIAA1704	3	0.120648	C11orf57	AP2A1	DPY19L4
KIAA1967	3	0.0219661	HIRA	KIAA0664	NACC1
KIF23	3	0.0997554	KIF11	CEP55	SPAG5
KLC1	3	0.16846	EVC	ITIH5	SRF
KLHDC8B	3	0.167204	C3orf18	PELI3	PLK1S1
KLHL22	3	0.0485938	CUEDC1	LZTS2	PLSCR3
KLHL5	3	0.0392317	CCDC69	ZEB1	NEK10
KPNA5	3	0.175514	INF2	KCTD20	MVP
KRT8	3	0.0192744	KRT18	LYPLA2P1	PKP3
L1CAM	3	0.135854	NCAM1	ALK	B4GALNT1
LARP4B	3	0.189396	FUNDC2	DNAJC16	ZBED4
LDB2	3	0.0524645	JAM2	CYYR1	MYCT1
LDB3	3	0.0867461	NCS1	NEXN	PYGM
LGALS4	3	0.0809391	ETHE1	BDH1	TMPRSS4
LIMCH1	3	0.0787334	PPFIBP1	SULF1	KLHL29
LIX1L	3	0.0259039	TRPS1	ARHGAP24	NCRNA00094
LOC144571	3	0.0923346	PTBP2	ESYT3	MBNL2
LOC399959	3	0.116807	FEZ1	NECAB1	SNCA
LOC96610	3	0.12908	MGC29506	ADAM6	MEI1
LPHN2	3	0.0659412	PPFIBP1	MBTPS2	SETD7
LRIG1	3	0.0668565	NFIX	PFKM	RABGAP1
LY9	3	0.218994	P2RY10	BIN2	C16orf54
LYRM1	3	0.0449623	RSL24D1	ANAPC16	MFF
LZTFL1	3	0.12581	UBE2Q2	GRINL1A	TMEM123
MAGED4B	3	0.0928217	GPRASP2	KIF3C	NLGN3
MAGEH1	3	0.128243	MAGED2	LASS5	ZNF626
MAP1A	3	0.0453407	AHNAK2	AR	EHD2
MAP6	3	0.187031	C20orf200	RBPMS	SORBS1
MARCH2	3	0.130993	ILK	LGALS1	RRAS
MAST3	3	0.13821	SIPA1L3	UTP11L	COPS8
MCM10	3	0.104732	ORC1L	GINS4	HELLS
MED11	3	0.110529	STK16	SDHAF1	SETX
MEIS1	3	0.140059	MEIS2	MRVI1	RBM20
MEP1B	3	0.133367	SLC23A3	GBA3	SLC6A4
METTL5	3	0.0877082	DNAJC8	RSL24D1	KIAA0556
MGLL	3	0.0579092	BAHD1	CLIP2	RUNDC1
MGP	3	0.0492931	NRN1	SNCG	FMO2
MITF	3	0.123662	TTC7B	ZCCHC24	SLC29A1
MKI67	3	0.179759	CENPF	C15orf42	IQGAP3
MLLT11	3	0.0334416	LOC100126784	PTPRZ1	SYT4
MMADHC	3	0.0491042	C18orf32	ZFAND6	ZNF142
MMRN2	3	0.128852	CDH5	CD93	VWF
MOBKL3	3	0.0894477	SUB1	RAB18	RNF139
MORN5	3	0.307504	POPDC2	SMPX	HRNBP3
MRFAP1L1	3	0.0413697	BTF3L4	C11orf58	TUBD1
MRP63	3	0.103144	ZNF511	C16orf91	GADD45GIP1
MRPL11	3	0.147618	STOML2	TOMM22	MRPL16
MRPL12	3	0.0643828	MTP18	PPP1R14B	SLC25A39
MRPL14	3	0.178295	C17orf37	DDX42	MRPS11
MRPL43	3	0.101859	NDUFA11	RPL35	MPG
MRPL46	3	0.134308	MRPL32	TOMM22	MRPL1
MRPL49	3	0.0783355	HSBP1	MRPL22	FAM58A
MRPS15	3	0.127107	MRPS23	ICT1	MRPL36
MRPS23	3	0.146402	MRPL32	MRPS15	TRIAP1
MRPS35	3	0.0473765	ATP5F1	COX18	SLC25A17
MS4A6A	3	0.124174	GPR34	TYROBP	MS4A4A
MT1G	3	0.257524	MT1F	MT1E	MT1H
MYBBP1A	3	0.0524035	PDCD11	RBM19	TMEM201
MYBL2	3	0.0691148	CDCA5	EZH2	SHCBP1
MYEOV2	3	0.0929408	RBX1	C14orf179	POLR2F
MYL12A	3	0.109732	OSTF1	CDC42SE2	TSPAN1
MYNN	3	0.0588745	PEX2	ZFAND1	TAF7
MYO10	3	0.141372	DSP	TET3	CMTM4
MYOM1	3	0.068328	ATP2B4	BVES	FLNA
NAA20	3	0.133571	HSBP1	PSMD10	THOC7
NBLA00301	3	0.0925345	CAP2	DYNC1I1	STAC
NCAM1	3	0.242278	L1CAM	GFRA1	MAP1B
NCOA6	3	0.0587116	GOLGB1	NCOR1	TAF4
NDE1	3	0.0233593	ACTN1	NFIX	LRRC3
NDFIP2	3	0.0744499	C6orf115	SLC35F5	CD164
NDRG4	3	0.0573654	ATCAY	PIRT	GABRG2
NDUFA4	3	0.105449	SARNP	ZCCHC17	NSMCE2
NDUFB7	3	0.270094	NDUFA13	C11orf59	C19orf70
NDUFB8	3	0.0445081	DCTN3	TMEM85	ENSA
NEFL	3	0.221463	INA	NEFM	SLC10A4
NEGR1	3	0.148322	PRNP	SSPN	ZDHHC15
NEK2	3	0.115108	CCNB2	CDC25C	DEPDC1B
NEK9	3	0.100565	STAT5B	MECP2	PCNX
NFIC	3	0.0367969	NFIX	C17orf51	NCDN
NFIX	3	0.155244	LRIG1	NDE1	NFIC
NFU1	3	0.0756083	DNAJC19	AKAP13	SEC22A
NHP2L1	3	0.0817453	NHP2	NR2C2AP	POLR1C
NHSL2	3	0.14503	PTPN14	KIRREL	KLF7
NLGN3	3	0.0416935	MAGED4B	SSC5D	GARNL3
NSL1	3	0.0372001	CRBN	GOLGA7	RWDD2A
NTM	3	0.0388624	ADAMTSL3	SORCS1	ACSBG1
NUCKS1	3	0.049203	TMTC2	HDHD3	RAB20
NUSAP1	3	0.0679137	BUB1	NDC80	DNA2
NXPH3	3	0.0725449	CLIP3	MEIS2	GAS1
ODZ3	3	0.171902	ANK2	CRTAC1	JAKMIP3
OLFM3	3	0.0459765	HMP19	NAP1L3	PIRT
ORC1L	3	0.103942	CDCA5	EXO1	MCM10
ORMDL2	3	0.0427566	ARPC4	C20orf24	GNG5
OS9	3	0.053494	ITGA3	PRKCSH	NCSTN
OST4	3	0.15818	ATP6V1F	MEA1	SERF2
PABPC5	3	0.121238	ARMCX1	FAM171B	TMEM55A
PACS1	3	0.028479	EHD3	FBXO10	SNX29
PACSIN3	3	0.141223	PGM5	CA14	PHKG1
PAK1IP1	3	0.182246	BRIX1	CCT2	PNO1
PAM	3	0.0689357	ABI2	NTNG1	PLS3
PBRM1	3	0.0880702	TMEM219	UBR3	RIF1
PCDH1	3	0.154507	JUP	FAM83G	LAMB3
PCMTD1	3	0.0594133	RCOR3	DPP3	DUSP19
PCNX	3	0.0557272	NEK9	APH1A	ZFP106
PDGFRB	3	0.0563598	AEBP1	GPR116	NOTCH3
PDIA4	3	0.0642164	HYOU1	GMPPB	RPN2
PDZD2	3	0.0476993	LAMC1	TTC28	MYH10
PEA15	3	0.178976	DEGS1	ANXA5	CALU
PEX3	3	0.0554011	COMMD2	GLO1	LRRC40
PGBD1	3	0.0402893	KANK2	PPP1R12A	WWTR1
PHF20	3	0.0324008	CRTC3	SLC39A6	SLC25A5
PHIP	3	0.117914	AKAP11	ATRX	PIK3C2A
PHLPP2	3	0.0204681	C1orf115	MAST2	RNF103
PI4KA	3	0.0396322	KDM2A	UBR4	RAPGEF1
PIGY	3	0.0805127	RSL24D1	NDUFA5	TMEM14A
PIK3R4	3	0.008745	GIGYF2	HUWE1	SON
PKD1	3	0.0822181	LAMA5	ASB1	THBS3
PLEKHG6	3	0.0898022	SPINT1	C1orf106	SDCBP2
PLK1	3	0.254333	CDC20	CCNF	KIF2C
PLS3	3	0.0308916	PAM	RDX	TCEAL4
PLXNA2	3	0.0722542	KIF13B	PTPRF	SEMA6A
PNMA1	3	0.109763	ATP2B4	TBC1D1	MAP7D1
POLD4	3	0.0740572	CIB1	RAB4B	ZFAND2B
POLK	3	0.0740337	MVP	RCBTB1	ZBTB26
POLR1C	3	0.053209	NHP2L1	PTRH2	WBSCR22
POM121	3	0.0484539	SRRM2	ARL6IP5	POM121C
POT1	3	0.0288378	GPN3	RCN2	DCLRE1A
PPA2	3	0.0620439	ATP5C1	CIC	RFWD2
PPP1R1A	3	0.167414	PSD	HAND1	NPTX1
PRDM6	3	0.127477	SORBS2	PTCHD1	STXBP5L
PRELP	3	0.10968	FGFR1	PDE2A	THBS2
PRPH	3	0.0609175	PIRT	PTPRN	PHOX2A
PSMA7	3	0.10522	PSMD13	TIMM8B	UFD1L
PSMB9	3	0.12661	ETV7	EPSTI1	TAP1
PSMC6	3	0.146849	DPM1	TXNDC9	VPS29
PSMD10	3	0.178412	NAA20	C8orf59	PRDX3
PSMD13	3	0.141621	C14orf156	PSMA7	MRPL20
PSMD8	3	0.137627	NDUFA7	PSMD9	CHCHD2
PSMD9	3	0.114576	RDBP	PSMD8	SGK269
PTCHD1	3	0.0426869	PRDM6	RNF150	SORBS1
PTK2B	3	0.0376404	CGN	DGKA	KIAA0247
PTPN14	3	0.14926	NHSL2	IGSF9B	ROR1
PTPRZ1	3	0.141026	CDH2	SLC35F1	MLLT11
RAB18	3	0.0794919	MOBKL3	CNOT3	POLG
RAB25	3	0.0851231	CDX1	SDSL	TLCD1
RABL5	3	0.132819	CETN2	C20orf27	FAM92A1
RAC2	3	0.140445	PTPN7	PTPRCAP	LPXN
RAD51AP1	3	0.19297	CENPK	MAD2L1	FBXO5
RASSF5	3	0.0733028	RUNX3	P2RY8	RASGRP1
RCHY1	3	0.0961318	ATG5	DUSP11	C6orf57
RECK	3	0.0782133	LHFP	ULK2	ZDBF2
REEP2	3	0.0709127	CLIP3	PDLIM7	PDZD4
RGS19	3	0.0336909	GPSM3	SASH3	SPI1
RGS4	3	0.0671556	CAP2	GEFT	RGS2
RHOQ	3	0.213999	CLIP4	GNB4	UBE2E2
RNF13	3	0.0337357	SKP1	SNX3	YPEL5
RNF180	3	0.0707498	MSRB3	ZAK	PTGER3
RNF38	3	0.0294562	ZRANB1	ABHD11	ATXN1
RPL18A	3	0.116992	RPL8	RPLP0	RPL13A
RPL29	3	0.28025	RPL8	ATP5G2	RPL18
RPL36	3	0.115054	RPL18	ERGIC3	RPS19
RPL38	3	0.123891	RPL32	RPS13	RPS16
RPL3	3	0.0967615	RPL10	RPL7A	RPL12
RPL41	3	0.169443	RPS6	RPL27A	SSR2
RPL5	3	0.216924	RPL15	BTF3	WDR70
RPL6	3	0.0967468	RPL15	RPL11	RPS24
RPL7A	3	0.195251	RPL19	RPL14	RPL3
RPL8	3	0.238183	RPL29	PMF1	RPL18A
RPRD2	3	0.0507017	MYST2	RERE	UBE4B
RPS14	3	0.0817612	EEF1B2	RPS11	C11orf1
RPS5	3	0.124956	RPS11	C12orf57	TTC5
RPS6KC1	3	0.052423	DEGS1	MCFD2	PTK6
RPS8	3	0.176733	RPS11	RPS6	DPH5
RPSAP58	3	0.0632307	RPLP0	RPS6	RPSA
RRM2	3	0.161504	CEP55	DIAPH3	TRIP13
RWDD1	3	0.180847	DNAJC8	MOCS2	YAF2
SAMD4A	3	0.0572373	AMIGO2	FHL1	MYOCD
SATB2	3	0.0670355	EXPH5	PCSK6	ZBTB7C
SCAND1	3	0.132255	FAM108A1	ATP5D	FBXL15
SCARA3	3	0.0518439	SLC16A2	ZNF532	CLU
SCD5	3	0.0766518	DZIP1	PTGS1	CADM1
SDC3	3	0.101264	CD99L2	ANXA6	KLHL21
SDHB	3	0.0691423	ATP5C1	UQCRC2	SUCLG1
SGCD	3	0.142723	DPYSL3	ANO6	ST6GALNAC5
SHISA4	3	0.0453399	EFEMP2	RAB34	SMARCD3
SIRT7	3	0.0791432	DOK4	TGFBR1	ULK3
SKA3	3	0.106961	CCNA2	CDCA5	SKA1
SLC12A4	3	0.0899356	RGAG4	RUSC2	TSHZ3
SLC23A3	3	0.129246	MEP1B	ANPEP	OSTalpha
SLC25A10	3	0.0777471	APEH	DUS1L	EPHA1
SLC25A39	3	0.0246423	DCXR	MRPL12	TIMM13
SLC26A6	3	0.0792064	KIAA1522	CES3	IL17RE
SLC44A4	3	0.0932394	ST14	LSR	RAB19
SLC5A7	3	0.0317218	GPM6B	LIX1	SCN7A
SLIT2	3	0.075319	ANK2	LAMA4	PCDHB10
SMO	3	0.0745626	RGAG4	CCDC8	PRRT1
SMPDL3A	3	0.0392282	TSPAN3	CXADR	TMIGD1
SNRNP200	3	0.192907	PRPF8	SF3A1	USP22
SNRPD1	3	0.190783	RAN	H2AFZ	VRK1
SNX17	3	0.0395228	ANAPC11	ASNA1	TRAPPC2L
SNX3	3	0.0667187	CAPZA2	SKP1	RNF13
SPARCL1	3	0.157492	CAV1	TMEM47	TRNP1
SPEN	3	0.170818	MLL2	UBR4	KDM2A
SPIRE1	3	0.0351063	AKT3	JAZF1	RBM20
SPPL2A	3	0.0335275	NAT1	OSTBETA	RFK
SRCAP	3	0.100513	ANKRD11	BRD4	MLL2
SRF	3	0.087164	KLC1	MYADM	ZYX
SRPRB	3	0.0449474	MRTO4	GNL3	UTP18
SRRM2	3	0.148391	ANKRD11	POM121	TXNL1
STAC	3	0.0312513	FAM129A	NBLA00301	ZEB1
STAP1	3	0.0312654	CD19	CD79B	HLA.DOB
STAT1	3	0.149221	GBP1	GBP4	PARP9
STON1	3	0.152099	SDPR	ZAK	SCN7A
STX3	3	0.103415	LRRC1	ABHD3	SLC26A3
STXBP2	3	0.164301	ARHGEF16	AP1M2	RPS6KA1
SUMO2	3	0.0421704	PHRF1	PFDN4	UQCRB
SUPT6H	3	0.163743	ZNF407	ATXN1L	FAM96A
SYNE1	3	0.115957	GLI2	CELF2	COX5A
SYT4	3	0.0754414	ZCCHC12	MLLT11	ZDHHC22
TAF9B	3	0.119202	SH3BGRL	ASCC2	LANCL1
TAGLN3	3	0.182361	NGB	DGKB	RLBP1
TAGLN	3	0.112714	TPM2	CSRP1	PDLIM3
TANK	3	0.0850333	GOLT1B	FLII	UFM1
TAP1	3	0.0628922	PSMB9	HLA.E	PSMB10
TBC1D10C	3	0.150795	PTPRCAP	LCK	TRAF3IP3
TBKBP1	3	0.111545	KRBA1	RGAG4	LZTS2
TCEAL7	3	0.141248	SGCE	LAYN	TMEM22
TCF4	3	0.205988	CEP170	BBX	SLC39A6
TES	3	0.117811	SLMAP	ITGB1	MBNL1
THBS2	3	0.0688074	PODN	PRELP	EBF3
THYN1	3	0.0622668	PFDN5	TMEM218	C14orf153
TIMP3	3	0.0701707	TGFBR3	CADM3	FBLN5
TLN1	3	0.146825	COL4A2	MICALL1	PIP5K1C
TMEM102	3	0.0618186	KIAA1522	TJP3	TNK1
TMEM164	3	0.0987746	CDH1	ATP1A1	KIAA0317
TMEM179B	3	0.0395794	KIDINS220	ZC3H13	UBAC2
TMEM45B	3	0.140116	CLRN3	LRRC19	PRELID2
TMEM85	3	0.14025	HAX1	NDUFB8	ZNF410
TMTC2	3	0.0993875	RBM9	CHRM3	NUCKS1
TNRC6A	3	0.0266012	MLL	ZNF37A	CLCN6
TOR1AIP1	3	0.112041	PRNP	FAM13B	SSBP2
TOR2A	3	0.0781793	PRRG2	ZDHHC12	CDC42EP5
TPD52L1	3	0.0477608	C6orf225	TCEAL1	NFYB
TPM2	3	0.30693	MYL9	DES	TAGLN
TPX2	3	0.0842345	KIF11	FOXM1	LMNB1
TRAF3IP2	3	0.0241117	ST6GALNAC5	TNK1	CDX2
TRPC1	3	0.0948677	HECTD2	TMEM47	CHN1
TSNAX	3	0.0679879	POLR2K	YAF2	RFX1
TSPO	3	0.10453	SCO2	TIMM13	MRPL23
TTK	3	0.131269	CCNA2	KIF18A	NEIL3
TTLL12	3	0.0459349	GPR172A	COASY	SLC35A4
TXNDC9	3	0.152467	PSMC6	PTS	PDCD10
UBE2N	3	0.074655	GLRX3	EIF4E	PSMD14
UBE2T	3	0.0952228	MAD2L1	PCNA	DNAJC9
UBE2W	3	0.0620498	INTS1	FGFR1OP2	NF2
UBL5	3	0.184379	UQCR11	ATP6V0E1	RNF181
UBR5	3	0.0855694	MLL	ASH1L	VPS13C
UCHL1	3	0.168584	GAP43	ATP6V1G2	BEX1
UQCR11	3	0.188391	UBL5	C11orf59	C12orf62
UQCRC2	3	0.107068	UQCRFS1	ATP5A1	SDHB
UQCRQ	3	0.148946	COX6A1	ROMO1	LOC440957
USP34	3	0.0526313	ASH1L	MED13L	DICER1
UTP20	3	0.0312838	NAT10	NOLC1	HEATR1
UTY	3	0.286662	CYorf15A	KDM5D	CYorf15B
UXT	3	0.106077	C2orf79	RPS21	RPS29
VARS	3	0.0191117	HIRA	NOC2L	HNRNPM
VDAC3	3	0.0409891	TMEM126A	VPS29	MDH1
VIPR1	3	0.119221	VSIG10	EPB41L4B	ITPKA
VIPR2	3	0.0695616	C16orf45	COPZ2	SRPK3
VPS13B	3	0.0626845	ASH1L	HERC1	WDFY3
VPS29	3	0.103984	HSBP1	PSMC6	VDAC3
WAS	3	0.163138	HCLS1	ARHGAP30	LCP1
WIPF1	3	0.0606052	ARHGEF6	FAM113B	FMNL3
WWC2	3	0.0818947	DENND5A	PKD2	RAB11FIP2
ZBTB7B	3	0.0970415	DDX50	C9orf30	MAST2
ZCCHC10	3	0.165871	KRCC1	C3orf38	SETD1A
ZCCHC12	3	0.176288	SNAP25	SYT4	SYT5
ZCCHC9	3	0.0623663	BET1	CWC15	TMEM126B
ZDHHC23	3	0.0187123	EXPH5	MCTP2	SLC9A2
ZNF302	3	0.103058	ZNF280D	KIAA1712	KLF16
ZNF37A	3	0.0576094	MLL	ZNF445	TNRC6A
ZNF592	3	0.0277002	GBF1	VBP1	EIF2C1
ZWILCH	3	0.087241	ECT2	TMEM48	C11orf82
ZYX	3	0.0423553	SRF	TUBB6	EIF2AK1
ABCA3	2	0.0424413	GLI2	KIAA0427
ABCC9	2	0.121195	FILIP1	SPOCK1
ABR	2	0.0612407	TCEAL8	MAVS
ACSBG1	2	0.00712123	NTM	WBSCR17
ACSL5	2	0.0496103	ANKS4B	ENPP3
ACSS2	2	0.0273616	TJP3	TPRN
ACTL6A	2	0.0936067	POLE3	NUP35
ACTR10	2	0.0694941	CALM2	PCMT1
ADCK5	2	0.132375	PPP1R16A	FBXL6
ADCY5	2	0.0458194	ADARB1	LAMA5
ADCY6	2	0.041811	SHROOM1	SLC22A23
ADH5	2	0.0512479	GOLGA3	SNAPIN
ADIPOQ	2	0.0720441	PLIN1	TUSC5
AFF1	2	0.0894564	ASH1L	FBXW2
AHCYL2	2	0.062219	SLC4A4	CAPN2
AHSA2	2	0.040367	LENG8	SEC31B
AIDA	2	0.011522	SGCB	HOXB2
AK2	2	0.0275534	MTCH2	TMEM62
ALDH18A1	2	0.0626197	NDRG1	SLC41A2
ALG14	2	0.00261904	MLX	BCL9L
ALG5	2	0.112283	OSTC	SSR2
ALKBH7	2	0.0840175	DCI	COX5B
ALPK3	2	0.0561588	AMOTL1	CACNA1H
AMBRA1	2	0.0822342	C6orf47	ETV6
AMIGO2	2	0.0762097	ZEB1	SAMD4A
ANAPC16	2	0.055911	LYRM1	RRBP1
ANGPTL1	2	0.0584052	RERG	TSPAN2
ANKRD49	2	0.0106899	SART1	ZNF799
ANO10	2	0.0286501	CHP	HADHA
ANTXR1	2	0.0381942	EHBP1	TIMP2
ANXA1	2	0.0281644	IGFBP7	ANXA5
ANXA2	2	0.193177	ANXA2P2	S100A16
ANXA5	2	0.0100363	ANXA1	PEA15
AP1B1	2	0.0386985	MVP	PCNP
APBB1IP	2	0.0434454	ARHGAP30	INPP5D
APEX1	2	0.0472457	MRPS27	RPUSD4
APH1A	2	0.0192416	PCNX	IKZF4
APOB48R	2	0.0210739	PLEKHA6	RRBP1
APOL6	2	0.0976441	DTX3L	PARP14
ARGLU1	2	0.0570212	DMTF1	SFRS11
ARHGAP11A	2	0.112428	KIF11	ANLN
ARHGAP39	2	0.0227628	MORF4L1	RAP1A
ARHGAP6	2	0.0781872	SOBP	TTC7B
ARHGEF15	2	0.101322	ROBO4	TIE1
ARHGEF18	2	0.0587692	TMEM127	DNAJC5
ARHGEF6	2	0.0487878	WIPF1	SNN
ARL2BP	2	0.0164316	ATL2	AIM1
ARL4D	2	0.0520076	C1orf216	PPP1R3C
ARL6IP4	2	0.0234887	FIS1	PQBP1
ARL6	2	0.0725955	FAM92A1	MYH14
ARMCX2	2	0.0935844	NPR2	RUNX1T1
ARNT2	2	0.0283618	EVC	NRG2
ARPC3	2	0.0403974	PDCD10	STX18
ARPC4	2	0.0377591	C20orf24	ORMDL2
ARPC5	2	0.111923	MYL12B	C14orf129
ARRDC1	2	0.0961935	SH2D3A	RASSF7
AS3MT	2	0.0299705	C7orf41	C7orf58
ASAM	2	0.151208	SOBP	C6orf186
ASL	2	0.00185895	LMAN2	MPDU1
ATAD2	2	0.0419029	FANCI	WDHD1
ATG3	2	0.0307981	C1orf31	OSTC
ATN1	2	0.0270402	DLG5	LAMA5
ATP1A2	2	0.102907	DACT3	COL21A1
ATP1A3	2	0.0721249	KIF1A	SNAP91
ATP1B1	2	0.084443	CHP	ALAS1
ATP5D	2	0.0335481	NDUFS7	SCAND1
ATP5G2	2	0.0470022	RPL29	C19orf56
ATP6V1G2	2	0.0586093	UCHL1	C8orf46
ATP9A	2	0.0439403	SORL1	B9D1
ATXN1L	2	0.0266664	SUPT6H	GEMIN7
ATXN2L	2	0.070161	MCM3AP	CPSF1
AUP1	2	0.0183025	ATP6V0B	CLASP1
AURKAIP1	2	0.0170813	COX8A	ARF1
AZI2	2	0.0841184	RSL24D1	ATG12
BAI3	2	0.0779976	SORCS1	LRRC4C
BAIAP2L1	2	0.027907	F11R	TMPRSS2
BAIAP2L2	2	0.045521	KIAA1543	DARS
BAT2L1	2	0.110055	MRPS36	ARID1B
BAZ1B	2	0.101654	TPR	CHD4
BBX	2	0.0611373	TCF4	MBD5
BCCIP	2	0.050697	BRIX1	HNRNPC
BCHE	2	0.041294	DIXDC1	PRNP
BCL2L2	2	0.0768587	CLIP1	FYCO1
BCL9	2	0.0326611	TP53BP1	SEPN1
BHMT2	2	0.0437178	ARHGEF4	FXYD6
BLOC1S1	2	0.086475	NDUFA2	ROBLD3
BNIP1	2	0.00412055	BOLA3	ZNF511
BOC	2	0.0803991	AOC3	GALNTL1
BOLA3	2	0.0829194	PPIH	BNIP1
BRCA1	2	0.0263701	SMC2	WDHD1
BRD1	2	0.0349403	HSBP1	PSMA2
BTBD9	2	0.0751376	CLSTN1	LAMP1
BTC	2	0.0487917	C7orf58	PLK1S1
BUB1B	2	0.101498	KIF11	E2F8
BUD31	2	0.0691366	HBXIP	KIAA0368
C11orf10	2	0.0428205	SNRPD2	EXOSC1
C11orf46	2	0.0729193	BTF3L4	BBS10
C11orf82	2	0.0282762	ZWILCH	POLE2
C11orf95	2	0.042655	C10orf72	EVC2
C12orf48	2	0.128266	MAD2L1	DBF4
C12orf4	2	0.10808	GOLT1B	ATG9A
C14orf119	2	0.0847989	TIMM8B	DAD1
C14orf132	2	0.0726363	ACCN2	PCYT1B
C14orf43	2	0.0483674	GRLF1	TNS3
C15orf24	2	0.0622481	PHF5A	SMARCC2
C15orf48	2	0.0542331	WNK1	SFT2D1
C16orf91	2	0.0316771	MRP63	TIMM16
C17orf53	2	0.0515817	FOXM1	KIF24
C17orf79	2	0.0554927	CETN2	COPS6
C18orf21	2	0.0579785	COMMD3	TATDN3
C19orf10	2	0.0942587	PPIB	DDOST
C19orf21	2	0.10274	ARSK	SMAD5
C19orf53	2	0.0780636	RPL35	SIVA1
C19orf62	2	0.0608369	ANAPC11	C7orf55
C1QB	2	0.038469	C1QC	C1QA
C1QC	2	0.0782043	C1QB	FCER1G
C1QTNF3	2	0.267548	DPT	MFAP5
C1QTNF7	2	0.209064	RAI2	TMEM47
C1R	2	0.0213936	C3	SERPING1
C1S	2	0.0274675	SERPING1	SERPINF1
C1orf198	2	0.125759	TSHZ3	METT10D
C1orf210	2	0.0431692	PRRG2	TMEM125
C2orf79	2	0.068759	UXT	ERGIC3
C3AR1	2	0.0364855	LRRC25	RASGRP4
C3orf33	2	0.00326441	DIMT1L	TMEM218
C3orf38	2	0.0345948	ZCCHC10	SNX6
C4orf7	2	0.0394665	CR2	CXCL13
C5orf13	2	0.0541492	EPS8L3	RAB8A
C5orf4	2	0.0571635	SALL2	C10orf140
C6orf115	2	0.054651	NDFIP2	SEPN1
C6orf168	2	0.0811168	CAP2	LMO3
C6orf225	2	0.0659666	TMEM55A	TPD52L1
C7orf55	2	0.00709422	C19orf62	DPM3
C8orf80	2	0.0999249	KLHL6	POU2AF1
C9orf123	2	0.0773394	SNRPD2	CINP
C9orf3	2	0.0249424	SELM	SPOP
C9orf7	2	0.0297431	NR2F6	MPND
CA14	2	0.0831182	PACSIN3	LOC255167
CADM1	2	0.0820684	SCD5	TSPYL4
CAD	2	0.0170734	GCN1L1	PFAS
CALM2	2	0.128613	ACTR10	CAPZA2
CAMK2G	2	0.0399822	SLC8A1	TPM1
CAMLG	2	0.0277188	ZNF32	ISCU
CAMSAP1	2	0.102143	VAMP8	PHF2
CAPN5	2	0.107356	TJP3	SGPP2
CASP7	2	0.00646897	DOLPP1	PLAC8
CAV1	2	0.154322	FERMT2	SPARCL1
CBL	2	0.0387198	MLL	GATAD2B
CBX5	2	0.018607	LRBA	USP24
CCDC104	2	0.053825	PCNP	TATDN2
CCDC129	2	0.0199294	AVIL	KLK13
CCDC50	2	0.0168169	PTBP2	RAB11FIP2
CCDC71	2	0.00291084	COMMD5	STK16
CCDC90B	2	0.077723	TMEM126B	CDC42BPB
CCDC91	2	0.0167266	RAP1A	SEPT7
CCL5	2	0.0289645	KLRK1	CD8A
CCNF	2	0.075541	PLK1	KIF20A
CCT4	2	0.0506058	CACYBP	DDX47
CCT7	2	0.0486575	CCT3	XRCC6
CD109	2	0.0882646	FAT4	PTPRM
CD164	2	0.00398729	NDFIP2	CDKN2BAS
CDC123	2	0.0372877	GLRX3	APTX
CDC42SE2	2	0.0725386	MYL12A	TPMT
CDC42	2	0.0253588	ATP5J	GTF2A2
CDC73	2	0.0123592	LEMD2	SEC62
CDCP1	2	0.0359138	CDH1	MARK2
CDH2	2	0.129939	PTPRZ1	SOX2
CDON	2	0.112731	DMD	KCNA1
CELF1	2	0.0194831	GON4L	HERC1
CELSR2	2	0.082682	MAD2L1BP	CHD3
CENPF	2	0.183914	MKI67	ASPM
CENPM	2	0.102387	ASF1B	POC1A
CEP350	2	0.0420475	APC	NIPBL
CHAF1B	2	0.0464993	MCM7	FEN1
CHCHD5	2	0.0243541	ARF5	DPM3
CHRDL1	2	0.0468165	ICA1L	LRCH2
CHRNB2	2	0.0312213	CDK5R2	MAPK8IP1
CHST3	2	0.0583832	CSPG4	NLGN2
CIB1	2	0.101829	POLD4	RER1
CKAP2L	2	0.0575261	HJURP	SMC4
CKAP5	2	0.061272	MDC1	PRKDC
CKS1B	2	0.0207531	PPIH	RPA3
CLASP2	2	0.0367227	ZMYND11	STXBP4
CLDN4	2	0.00990849	CRB3	KLF4
CLDN7	2	0.127555	HN1	CRB3
CLIC4	2	0.0707928	HDGFRP3	SDC2
CMYA5	2	0.0384507	EHBP1	MPDZ
CNR2	2	0.0311752	BANK1	CD19
CNTLN	2	0.0304202	C15orf41	RIMKLB
CNTN1	2	0.0217772	MPDZ	TTLL7
CNTN2	2	0.0502748	KIF1A	KIF5A
COBL	2	0.0498156	RAB11FIP1	NR3C2
COL12A1	2	0.0542605	PTPRM	DLC1
COL15A1	2	0.0660845	COL4A1	COL4A2
COL6A2	2	0.194959	COL6A1	LTBP3
COMMD2	2	0.0843845	RSL24D1	PEX3
COMMD5	2	0.0153641	C11orf59	CCDC71
COMMD8	2	0.0992991	SRP9	C1D
COPS5	2	0.0245745	ATP5O	NDUFB6
COPS8	2	0.0426344	MAST3	ARID3B
CORO1B	2	0.0437593	RALY	ZDHHC17
CORO1C	2	0.0284681	PITPNB	KPNA3
COX5B	2	0.0175015	ALKBH7	NDUFB11
COX7A1	2	0.0480818	FEZ1	PDLIM3
CPLX2	2	0.0496136	PIRT	EPHA5
CPO	2	0.0760963	FAM55D	KCNJ13
CPSF1	2	0.0282908	ATXN2L	DOCK6
CR2	2	0.0921809	PAX5	C4orf7
CRAMP1L	2	0.0363242	PTGES3	GIGYF1
CRB3	2	0.0403568	CLDN7	CLDN4
CRMP1	2	0.0581915	APLP1	RET
CRTAC1	2	0.0281922	GALNTL1	ODZ3
CRTC3	2	0.141609	STAT5B	PHF20
CTAGE5	2	0.0241895	TMBIM6	SNX24
CTAGE9	2	0.170843	LOC441294	CTAGE4
CTNND1	2	0.0408285	KIAA1671	KIF16B
CTSA	2	0.0193056	CDKN2B	PEX26
CTTN	2	0.000721008	ACTN4	ANKRD46
CXADR	2	0.0096433	GUCY2C	SMPDL3A
CXCR1	2	0.0279829	AQP9	CXCR2
CXCR2	2	0.0498595	FCGR3B	CXCR1
CYB5R1	2	0.0179156	ARL3	RNF130
CYBASC3	2	0.0282592	ACADS	MTMR14
CYorf15B	2	0.176963	UTY	PRKY
DAG1	2	0.035955	HERC2	KPNA6
DAPK2	2	0.0464915	SLC9A3R1	CORO2A
DARS2	2	0.0150093	SRPK1	MCCC2
DCAF11	2	0.0715146	PCK2	KIAA2013
DCI	2	0.077144	ALKBH7	SNTB2
DCTN3	2	0.0416118	MRPL40	NDUFB8
DCTN6	2	0.0509566	MORF4L1	RHEB
DCTPP1	2	0.0619267	BID	TARBP2
DDR1	2	0.0201741	KIAA1522	FUK
DDX42	2	0.0244011	C17orf37	MRPL14
DEFA5	2	0.104507	REG3A	DEFA6
DEPDC1	2	0.0726041	CDK1	HMMR
DGCR2	2	0.0125597	CLSTN1	PTPRF
DGKB	2	0.019239	CASQ2	TAGLN3
DGKQ	2	0.0242326	CC2D1A	OSBPL7
DHRS7B	2	0.0246045	VPS25	WNK1
DHX38	2	0.110224	ZC3H4	SF3B2
DHX40	2	0.0524025	ELP2	FAM175A
DIP2A	2	0.0123687	PSMB1	RBM33
DLG4	2	0.0491432	EFS	MFAP4
DLG5	2	0.0188928	ATN1	FYCO1
DNAJC9	2	0.0251021	PCNA	UBE2T
DNM2	2	0.0547417	KIAA1522	C9orf86
DOCK11	2	0.02362	CEP170	CHST10
DPH2	2	0.0475893	METTL1	PGAM5
DPP6	2	0.0957973	MYH11	SOX11
DPP9	2	0.0352371	AP3D1	TMEM104
DRP2	2	0.0569763	AMOTL1	PPP1R12B
DSC2	2	0.0352255	F11R	GPD2
DSG2	2	0.0493642	EPCAM	SLC35D1
DSP	2	0.0717513	MYO10	ARHGAP32
DSTYK	2	0.0832034	PIP4K2B	FOXJ2
DTWD1	2	0.0350643	DNAJC24	RPRD1A
DUSP11	2	0.0744699	RCHY1	TBPL1
DUSP22	2	0.0381463	TNFSF12	AFG3L2
DYNC1H1	2	0.10977	HUWE1	SPTAN1
DYNC1I1	2	0.0709736	FXYD6	NBLA00301
DYSF	2	0.0538939	ACTN1	ATP2B4
ECM2	2	0.0174963	LHFP	OGN
EDC4	2	0.0616371	C11orf58	UBN1
EDN3	2	0.0186605	HHLA2	USH1C
EFHA2	2	0.0434206	HECTD2	ZNF25
EHMT1	2	0.0533262	CHERP	MYO9B
EIF2B3	2	0.0223556	PPIL1	LOC441089
EIF3H	2	0.0383316	EEF1A1	NACA
EIF4A2	2	0.0564467	ACTN4	GATAD2A
EIF5AL1	2	0.0578186	NME1	EIF5A
ELAVL3	2	0.042728	ATCAY	PIRT
ELF2	2	0.0346843	TRIM23	ZNF510
ELF4	2	0.0443189	JUP	RAB11FIP1
ELOVL1	2	0.0320899	HN1	CFL1
EMP3	2	0.0505713	EFEMP2	FHL3
ENPP1	2	0.10227	ACOX1	C1orf201
ENY2	2	0.153558	CWC15	CCDC59
EP400	2	0.161212	HUWE1	TRRAP
EPCAM	2	0.119102	LIMA1	DSG2
EPHA6	2	0.0674586	GEFT	ZEB1
EPHB1	2	0.0259527	KIAA1462	LMO3
ERBB2	2	0.107144	ERBB3	ABHD15
ERC1	2	0.0504573	WNK1	MED18
ERGIC3	2	0.0234168	C2orf79	RPL36
ERLEC1	2	0.0152795	SSR3	COG6
ERN2	2	0.0131939	ARHGAP8	EPN3
EXOC5	2	0.0315923	EPN1	HIAT1
EXOSC8	2	0.0128617	SNRPE	TOMM5
EXPH5	2	0.0578724	SATB2	ZDHHC23
EXTL3	2	0.0686365	DCHS1	RPTOR
EZH2	2	0.0405591	MYBL2	STIL
F8	2	0.0319524	AKT3	RHOJ
FAM104B	2	0.0249466	C10orf84	MRPS6
FAM108C1	2	0.109693	RBM47	CEBPG
FAM110B	2	0.0492522	KANK2	ZCCHC24
FAM120C	2	0.0477747	CEP170	ITPR1
FAM127C	2	0.0800073	SYDE1	PRKCDBP
FAM13C	2	0.0898019	RHOJ	KIAA1377
FAM164A	2	0.15219	C5orf24	TWSG1
FAM165B	2	0.0656353	FUNDC2	ZNF32
FAM175A	2	0.0309169	DHX40	KBTBD3
FAM184A	2	0.0182705	DZIP1	TSPYL5
FAM190B	2	0.0800584	PPP1R12A	SESTD1
FAM193B	2	0.042768	CCNL2	PILRB
FAM54B	2	0.0415325	EID1	MSTN
FAM69B	2	0.0322325	ISLR	SHC2
FAM83H	2	0.0640546	GAK	C6orf132
FAT1	2	0.0408037	UBR4	ARHGAP21
FAT4	2	0.0826192	CD109	PCDH7
FAU	2	0.0807795	RPL35	FIS1
FBLN1	2	0.0687965	SLIT3	FBLN2
FBLN2	2	0.0252363	FBLN1	SLIT3
FBXL22	2	0.0754746	KCNMA1	SORBS1
FCER1G	2	0.0379283	C1QC	IGSF6
FCGR1B	2	0.0898482	FCGR1C	FCGR1A
FCRL1	2	0.0714972	MS4A1	CLEC17A
FEN1	2	0.020966	CHAF1B	MCM7
FEV	2	0.100272	INSM1	CRYBA2
FGD2	2	0.0104966	SLAMF8	LILRB1
FGD3	2	0.0244808	ARHGAP9	TMC8
FGF13	2	0.101227	DIXDC1	LOC100128239
FHL1	2	0.124582	MSRB3	SAMD4A
FIBIN	2	0.0676026	GUCY1A3	JAM3
FILIP1	2	0.151119	TNS1	ABCC9
FIS1	2	0.0913834	ARL6IP4	FAU
FLII	2	0.0548637	TANK	SCAF1
FLJ45340	2	0.0338385	LENG8	LOC91316
FLRT1	2	0.0418085	GNAO1	GRIK3
FMO4	2	0.0456059	C1orf115	PBLD
FN1	2	0.0548714	GLI3	IGSF9B
FNBP1	2	0.0896618	SCRN1	SEPT6
FNTA	2	0.0351914	CRBN	THAP1
FRMPD4	2	0.0530997	CACNA1C	GNAO1
FRY	2	0.082278	GLI3	FZD4
FSTL5	2	0.128827	LPPR5	LIX1
FTH1	2	0.0954462	FTHL3	ACAA1
FUT6	2	0.0572347	ST14	MOGAT3
GABBR1	2	0.0289973	POU6F1	ZNF37B
GADD45GIP1	2	0.0356584	MRP63	NAA10
GAS5	2	0.0207985	C11orf1	CCNB1IP1
GATAD2B	2	0.0382078	CBL	ZNF652
GBA	2	0.134865	GBAP1	PEX26
GFPT2	2	0.0304778	C13orf33	HTRA3
GIGYF2	2	0.0624545	HUWE1	PIK3R4
GIMAP4	2	0.124053	GIMAP7	GIMAP5
GIMAP7	2	0.124086	GIMAP4	GIMAP6
GKAP1	2	0.0249964	C22orf39	SH3BGRL
GLMN	2	0.0108106	UBA2	PRMT3
GLRB	2	0.0701256	TMEM35	LOC285548
GLT8D2	2	0.0296139	CNRIP1	ULK2
GNAZ	2	0.12212	AMOTL1	LSAMP
GNB4	2	0.0702122	RHOQ	GDF11
GNB5	2	0.0475201	CCDC69	CHN1
GNG12	2	0.0184605	LRRC19	OSTBETA
GNG5	2	0.0154276	MPDU1	ORMDL2
GOLGA3	2	0.0393757	ADH5	SP2
GOLT1B	2	0.151434	C12orf4	TANK
GON4L	2	0.0553745	C12orf51	CELF1
GPN1	2	0.0780194	EEF1B2	GTPBP8
GPR155	2	0.0453885	QKI	GDF11
GPR35	2	0.120668	USH1C	ABP1
GRLF1	2	0.0456764	C14orf43	OTUD7B
GRP	2	0.0164637	RBPMS2	RND2
GTPBP4	2	0.117929	GNL2	DDX21
GTSE1	2	0.167797	KIFC1	TROAP
GUCY1B3	2	0.180031	GUCY1A3	LOC644538
H2AFX	2	0.02996	CDT1	UBE2S
HAND1	2	0.112779	PPP1R1A	SMYD1
HAND2	2	0.134563	JPH2	NKX3.2
HAX1	2	0.147156	MRPL40	TMEM85
HCLS1	2	0.154148	WAS	ARHGAP25
HDAC4	2	0.138862	MAP4	ITGA9
HDAC6	2	0.00726449	RHEB	TRIM41
HELZ	2	0.0608305	BOD1L	MLL
HGS	2	0.0192211	ERGIC2	PPP1R13L
HIAT1	2	0.0436561	EXOC5	KIAA1522
HINT1	2	0.0591083	COX7A2	DGUOK
HINT2	2	0.0161883	COX4I1	NDUFB10
HIP1R	2	0.115267	FAM83E	KLHL7
HIPK2	2	0.00590676	RREB1	TMEM131
HIRA	2	0.0837734	KIAA1967	VARS
HLF	2	0.051998	MPP2	SGEF
HMGCS1	2	0.166572	CYP51A1	SQLE
HOMER2	2	0.0191667	AKT3	FAM129A
HOXD10	2	0.096521	HOXD11	HOXD9
HRASLS5	2	0.0548486	AGTR1	DACT3
HRNBP3	2	0.0664922	MORN5	POPDC2
HSD17B6	2	0.0357327	PHLDB2	MKX
HSPA2	2	0.0663796	PRICKLE2	WNT9A
HSPB2	2	0.0856619	FEZ1	LRRN4CL
HTRA1	2	0.0513359	PODN	SRPX
HTT	2	0.0546889	GTF3C1	VPS53
HVCN1	2	0.0112891	ARHGAP25	PIK3CD
HYOU1	2	0.0648765	PDIA4	HSPA5
ICT1	2	0.0428252	MRPS15	SNRPC
IFI35	2	0.0300644	TRIM21	ISG15
IFT81	2	0.023977	TNK1	GPN2
IGJ	2	0.150555	TNFRSF17	SLAMF7
IGSF11	2	0.058828	SCN7A	LOC645323
IGSF9B	2	0.0426984	FN1	PTPN14
IL10RB	2	0.0766407	SLC35D2	DAZAP2
IL17RD	2	0.0507237	DIXDC1	PRICKLE2
IL17RE	2	0.0354438	EPS8L3	SLC26A6
IL33	2	0.0399376	B3GALNT1	GPX8
ILK	2	0.151703	GYG1	MARCH2
INSM1	2	0.102057	FEV	NKX2.2
INSR	2	0.0495121	POLE3	ZCCHC14
IPO7	2	0.0616371	TOMM70A	IPO5
IQGAP3	2	0.0440994	FOXM1	MKI67
IQSEC1	2	0.0147488	CHD6	SLC23A2
IRF6	2	0.0318004	LSR	SH3RF1
ISCA1	2	0.0517126	GOLGA7	ISCA1P1
ISCU	2	0.0146051	CAMLG	C17orf108
ITGA5	2	0.0356123	CSPG4	TMEM43
ITPR3	2	0.0558148	COMMD6	MYH14
JAKMIP3	2	0.035513	DOCK3	ODZ3
JAM2	2	0.0773841	LDB2	RHOJ
JPH3	2	0.0420377	KIF1A	CNGB1
KCNA1	2	0.0498893	CDON	KIAA1644
KCNAB1	2	0.0115649	KCNK3	MCAM
KCND2	2	0.0270795	SYT11	LRFN5
KCNIP3	2	0.0829463	RBPMS	TCF7L1
KCNJ13	2	0.0337645	CPO	CUBN
KCNK3	2	0.0332468	PCP4L1	KCNAB1
KCTD20	2	0.0565123	LIMS1	KPNA5
KCTD8	2	0.0390218	FXYD6	PDLIM3
KDELC1	2	0.0172056	FKBP7	TCTN1
KIAA0020	2	0.118086	DKC1	PAICS
KIAA0247	2	0.0209359	MAST2	PTK2B
KIAA0368	2	0.0218572	BUD31	USP7
KIAA0430	2	0.00945479	MRPS12	TSHZ1
KIAA0467	2	0.112294	FAM193A	ZXDC
KIAA0556	2	0.0477742	METTL5	TECPR1
KIAA0802	2	0.0906694	GNAO1	ROR2
KIAA1644	2	0.087512	MYH11	KCNA1
KIAA2018	2	0.122464	GOLGB1	LSM10
KIAA2026	2	0.0405838	BOD1L	NFAT5
KIDINS220	2	0.0594247	ASH1L	TMEM179B
KIF15	2	0.0830516	TOP2A	RTKN2
KIF18B	2	0.0569304	KIFC1	TTF2
KIF2C	2	0.0666045	KIFC1	PLK1
KIF3B	2	0.0270865	KIAA1671	C12orf43
KIF5B	2	0.0373844	IMPAD1	SLAIN2
KIRREL	2	0.0422101	NHSL2	THSD7A
KLF11	2	0.0236705	ARMCX1	DIXDC1
KLF16	2	0.0043231	BBS10	ZNF302
KLF7	2	0.0224318	NHSL2	PTPRM
KLHDC3	2	0.0604619	BOLA1	ZMAT5
KLHL21	2	0.0355581	SDC3	ZNF853
KLHL7	2	0.0867348	ATP13A1	HIP1R
KLK13	2	0.030915	SH2D7	CCDC129
KPNA6	2	0.0116959	DAG1	EAPP
KRBA1	2	0.109682	TBKBP1	CCDC102A
LAMB3	2	0.00906845	PCDH1	KCNK5
LAMP1	2	0.00802947	BTBD9	C12orf29
LANCL1	2	0.065523	TAF9B	HLTF
LAPTM5	2	0.0833401	CD53	GPSM3
LARP1	2	0.116856	GABARAPL2	GCN1L1
LATS1	2	0.0521823	TAOK1	KIAA0754
LCA5	2	0.0480303	ARMCX1	CLUAP1
LDB1	2	0.00431179	BBS1	FAM117A
LEMD2	2	0.0614371	TRIM11	CDC73
LETM1	2	0.0351218	GAK	SGMS1
LGALS1	2	0.0967582	SELM	MARCH2
LOC100126784	2	0.0474418	HSPB6	MLLT11
LOC100128239	2	0.0409352	CAP2	FGF13
LOC221710	2	0.0247319	FAM20B	TBC1D22A
LOC255167	2	0.0380322	CA14	TMEM35
LOC285548	2	0.0266665	GLRB	GUCY1A3
LOC441869	2	0.0293998	C3orf18	DTX3
LOC644538	2	0.0601754	GUCY1B3	SPG20
LOC647979	2	0.0179256	ASH1L	LRP6
LOC728264	2	0.0817198	MRVI1	WHAMML2
LOC728819	2	0.0706426	EID1	DNAJB6
LONRF2	2	0.0659534	DOCK3	ZFHX4
LPPR2	2	0.0942853	NFATC4	SNPH
LPXN	2	0.0362965	RAC2	SEPT1
LRBA	2	0.0448619	PRPF8	CBX5
LRP5	2	0.0197947	BAT3	TAOK2
LRRC19	2	0.0645098	TMEM45B	GNG12
LRRC1	2	0.0480597	STX3	MFSD11
LRRK2	2	0.0785081	QKI	CDK14
LSAMP	2	0.0601879	DZIP1	GNAZ
LSR	2	0.0470824	SLC44A4	IRF6
LTB	2	0.0333758	LIMD2	LTA
LUZP1	2	0.0366961	KIAA1671	SORT1
LYNX1	2	0.0951248	ZBTB47	MAPK8IP1
LYRM4	2	0.0149205	ADSL	BOD1
MAB21L2	2	0.0870835	MYL9	NKX3.2
MAGED2	2	0.0815351	TNFSF12	MAGEH1
MAGEE1	2	0.0550045	C10orf72	PNMAL2
MAGOHB	2	0.0121014	PPIL1	RAN
MANBAL	2	0.0559456	C22orf30	PFDN1
MAP1B	2	0.0463779	NCAM1	PEG3
MAP2	2	0.0730853	SYT1	DNAJC6
MAP3K11	2	0.138587	EPN1	BCAR1
MAP7D1	2	0.0241684	PNMA1	PPP1R12C
MAP7D3	2	0.0265198	DENND5A	PHLDB2
MAPK3	2	0.0378132	TJP3	TOM1
MAPK4	2	0.0735102	ARHGEF4	MYH11
MAPK8IP1	2	0.0422201	LYNX1	CHRNB2
MARVELD2	2	0.0248915	ANKS4B	SDC1
MBD5	2	0.0355795	BBX	RABGAP1
MBOAT7	2	0.0278091	KIAA1522	NBN
MCFD2	2	0.0160201	RPS6KC1	SEC22C
MCM2	2	0.129602	MCM5	MCM7
MDC1	2	0.130038	ILF3	CKAP5
MED13L	2	0.0395916	BOD1L	USP34
MED1	2	0.0856405	ALMS1	YLPM1
MED21	2	0.0327546	ASNSD1	C10orf84
MED31	2	0.0556247	HSBP1	SELT
MEGF8	2	0.0257075	SEP15	MORC2
MELK	2	0.0539098	NCAPH	ZWINT
MEP1A	2	0.128253	ANKRD43	TM6SF2
METAP2	2	0.0156656	PLDN	PWP1
METTL1	2	0.0945746	RRP9	DPH2
MFAP4	2	0.0250553	DLG4	TIMP2
MFSD4	2	0.04384	LOC284578	NRAP
MFSD9	2	0.0513366	HNF4A	KIAA1522
MGAT4B	2	0.104861	SPINT1	CTSD
MGA	2	0.0744125	TAF1	RNF169
MGC70857	2	0.0299741	EPN1	GLTPD1
MICALL1	2	0.0256996	TLN1	ADD1
MID2	2	0.0952389	NBEA	GPRASP2
MLL4	2	0.0535231	ANKRD11	NEURL4
MLLT1	2	0.110454	WIZ	SKI
MORF4L2	2	0.0222226	ARL1	COPS3
MOV10	2	0.0307288	TAPBP	TRIM14
MPZ	2	0.068489	PLP1	SOX10
MRAS	2	0.13754	RAB31	ZCCHC24
MRC2	2	0.042021	COL1A2	TNXB
MRPL15	2	0.0452887	ATP5O	TOMM22
MRPL3	2	0.0997932	DCAF13	ENOPH1
MRPL44	2	0.0154576	ATP5G3	NDUFA9
MRPL47	2	0.0876318	TIMM17A	UCHL3
MRPS11	2	0.0677663	MRPL14	POP4
MRPS14	2	0.0548815	LSM2	POLB
MRPS22	2	0.069968	MRPL22	MRPS28
MRPS28	2	0.0659081	MRPS22	NIT2
MRTO4	2	0.0544337	EBNA1BP2	SRPRB
MS4A4A	2	0.0186449	MS4A6A	PILRA
MSN	2	0.0544162	ANXA6	TRIB2
MSTN	2	0.00423222	FAM54B	RYK
MT1F	2	0.214077	MT1G	MT1M
MT1M	2	0.0690328	MT1F	MT1X
MTMR11	2	0.0049169	DHRS11	SGK2
MTMR6	2	0.0669024	UBE2V2	PNPLA8
MTMR9	2	0.0441405	PPP1R12A	ZNF532
MXRA7	2	0.0666107	CFL2	PALLD
MXRA8	2	0.040189	FKBP10	VIM
MYCBP2	2	0.0373349	WNK1	MAP4K4
MYCBP	2	0.0615079	CAPZA1	DBI
MYH10	2	0.0398059	HMCN1	PDZD2
MYH9	2	0.172001	IGF2R	UPF1
MYLK	2	0.153249	MSRB3	DAND5
MYO15B	2	0.0936115	C2CD2L	LPIN2
MYO1A	2	0.0573753	PCK2	VIL1
MYST2	2	0.050082	RPRD2	UBE4B
MYST4	2	0.0203089	MLL	PLEKHM3
N6AMT2	2	0.0271409	C11orf58	KIAA1671
NAA10	2	0.0367377	GADD45GIP1	NCAPH2
NARG2	2	0.0204046	EIF3E	ZZZ3
NAT10	2	0.0302491	XPO5	UTP20
NAT14	2	0.0438135	EBF4	TUBG2
NAV2	2	0.0263662	DCHS1	MAP4
NCAM2	2	0.103826	PEG3	TMOD2
NCAPD3	2	0.0103208	MCM7	NCAPG2
NCAPG2	2	0.0772742	FANCI	NCAPD3
NCKAP5L	2	0.0474781	MAP3K3	HDAC7
NCOR2	2	0.0401282	MRPL13	TNRC18
NCRNA00094	2	0.04195	CD81	LIX1L
NDNL2	2	0.0221093	EID1	SNRPN
NDUFA11	2	0.140085	ANAPC11	MRPL43
NDUFA13	2	0.18948	NDUFB7	TCEB2
NDUFB10	2	0.119323	COX4I1	HINT2
NDUFB1	2	0.037399	COX7C	COX6C
NDUFB3	2	0.0463828	COX7B	NDUFA1
NDUFB5	2	0.0884263	ATG5	SDHD
NDUFC1	2	0.0323993	C14orf2	UQCR10
NDUFC2	2	0.0304595	NDUFA2	DGUOK
NDUFS4	2	0.0259258	COX7C	COMMD1
NEDD8	2	0.174337	RBX1	SRP14
NEFH	2	0.0246865	CELF4	PIRT
NEK10	2	0.0193392	KLHL5	RASSF3
NENF	2	0.0251644	C12orf57	RPL35
NFYB	2	0.023382	SEPT7	TPD52L1
NHEDC2	2	0.0302809	RIMKLB	TCEAL3
NKAPL	2	0.0238219	FXYD6	PTBP2
NKIRAS1	2	0.0527962	SH3BGRL	BEX4
NKTR	2	0.0449425	NCRNA00201	LOC100190986
NKX3.2	2	0.0516895	HAND2	MAB21L2
NME4	2	0.0736424	TNFSF12	TEAD2
NNAT	2	0.0751521	KCNMB1	PSD
NOL6	2	0.0486383	IPO4	NOP2
NOP10	2	0.045141	CHCHD1	HBXIP
NOP2	2	0.0244988	NOL6	WDR4
NOS1	2	0.0248415	NRP2	SORBS1
NOTCH2	2	0.0498438	JAGN1	WNK1
NOVA1	2	0.0394575	TACC1	ZNF532
NPM1	2	0.0480131	ARHGEF11	SNRPE
NPM3	2	0.0288022	NHP2	NME1
NPTX1	2	0.0661328	PPP1R1A	PSD
NR2F2	2	0.0293941	PIP4K2B	FZD4
NR3C2	2	0.0212593	COBL	PIK3CB
NR4A1	2	0.161099	NR4A2	EGR3
NR4A2	2	0.17293	NR4A1	SIK1
NRAS	2	0.0971231	ZNRF2	SLMO2
NRG2	2	0.0975254	SCRN1	ARNT2
NRN1	2	0.0631486	DCN	MGP
NSD1	2	0.0811022	CHD8	ZNF318
NSUN5P2	2	0.0235146	CCNL2	PILRB
NTNG1	2	0.00345997	ICA1L	PAM
NUBP2	2	0.0124314	ANAPC11	MRPS26
NUDCD1	2	0.0381874	NUP35	SRP72
NUDT22	2	0.0244907	AKAP11	PLEKHJ1
NUMBL	2	0.0530847	NFATC4	A4GALT
NUP214	2	0.103143	GCN1L1	PRPF8
NUP35	2	0.0751815	ACTL6A	NUDCD1
NXT2	2	0.0333965	FAM96A	FPGT
OBSL1	2	0.0718017	NFATC4	ZSCAN18
OGN	2	0.0633494	LHFP	ECM2
ORC4L	2	0.0960415	ATG5	OCIAD1
OSBPL2	2	0.0504803	WWP2	ZFYVE28
OSTF1	2	0.023175	MYL12A	TSPAN8
OSTM1	2	0.0735973	RAP1A	DYNLT3
OSTalpha	2	0.0262361	SLC23A3	NR1H4
OVCA2	2	0.0342237	SF3B5	LOC729991
P2RX4	2	0.0581321	MARVELD3	LCMT1
P2RY8	2	0.0218409	IKZF1	RASSF5
PA2G4	2	0.080095	CCT6A	RUVBL1
PAIP2	2	0.0626635	MORF4L1	RAP1A
PAK4	2	0.0215868	GLTPD1	ARAF
PALM	2	0.0604851	NACAD	PTRF
PAPSS2	2	0.053985	CHP	IQGAP2
PAX5	2	0.155604	CD22	CR2
PBLD	2	0.0236648	FMO4	PRAP1
PBX2	2	0.110755	PHF21A	PIAS3
PCDH10	2	0.0308981	SYT11	TMOD2
PCDH7	2	0.0977222	TEAD1	FAT4
PCDHB10	2	0.0236346	SLIT2	PCDHB4
PCDHGB7	2	0.0346728	LAMA4	NPR2
PCDHGC3	2	0.0323272	NLGN2	SDK1
PCID2	2	0.0384356	TMEM218	DYRK4
PCK2	2	0.0871622	DCAF11	MYO1A
PCP4L1	2	0.096165	ACTG2	KCNK3
PDE1A	2	0.0965535	GNG11	TCEAL1
PDGFRL	2	0.0114242	COPZ2	DPT
PDIA6	2	0.0194087	MANF	RPN1
PDLIM4	2	0.159736	TUBB6	DOK5
PDPK1	2	0.0500235	C22orf30	SMCR8
PDZD11	2	0.101479	COX7A2	TMEM183A
PEX26	2	0.0368518	GBA	CTSA
PFAS	2	0.0564223	CAD	DNMT1
PFDN1	2	0.0188604	C3orf10	MANBAL
PFKL	2	0.038677	EPN1	KIAA1522
PGLS	2	0.0534231	THAP4	PYCARD
PGR	2	0.115944	SOBP	CNR1
PHB2	2	0.0608905	RPLP0	AHCY
PHB	2	0.0753106	C1QBP	HMBS
PHC1	2	0.126623	KIAA0495	ZDHHC3
PHF21A	2	0.10808	PBX2	EIF2C4
PHF8	2	0.00719307	MED12	MAML1
PHLDA3	2	0.139111	C1orf216	PPAPDC3
PJA2	2	0.0480338	ANTXR2	YDJC
PKMYT1	2	0.0560896	RAD54L	E2F1
PLA2G5	2	0.054284	LMO3	LRCH2
PLAC8	2	0.0180694	TMEM54	CASP7
PLCL1	2	0.0701625	SMARCA1	CES1
PLD1	2	0.0249562	PARP4	RETSAT
PLEKHA6	2	0.076369	PLCE1	APOB48R
PLEKHA7	2	0.0320501	LASP1	PRKCD
PLEKHH1	2	0.0126446	ARHGAP32	SH3RF2
PLEKHO1	2	0.121311	BLVRA	CCDC69
PLIN1	2	0.163976	ADIPOQ	TUSC5
PLK4	2	0.0534153	NCAPH	KIAA1524
PLS1	2	0.0688977	CCDC68	KRT20
PLXNB3	2	0.0646273	DOCK3	SPEG
PNO1	2	0.0503225	PAK1IP1	CIRH1A
POLA2	2	0.0496296	MCM7	TCF19
POLB	2	0.0187182	CDC42BPB	MRPS14
POLG	2	0.0379377	RAB18	RNF11
POLR1A	2	0.0193265	PDCD11	C14orf21
POLR2H	2	0.110413	MLX	UBQLN2
POR	2	0.0511001	CDHR5	ACO2
PPAP2C	2	0.035095	AP1M2	CBLC
PPAPDC3	2	0.0928183	PHLDA3	CUEDC1
PPARG	2	0.0521612	SGK2	OPN3
PPIA	2	0.0416151	NDUFA9	APOO
PPIH	2	0.0995382	BOLA3	CKS1B
PPP1R12C	2	0.0589744	DMPK	MAP7D1
PPP1R8	2	0.154472	PRKAG1	C12orf41
PRC1	2	0.167472	KIF4A	FOXM1
PRDM8	2	0.0833085	DTX3	EID2B
PRDX3	2	0.0615703	PSMD10	C17orf75
PRKAR1A	2	0.0268643	ESRRA	HDHD3
PRKD1	2	0.113035	AKT3	PHLDB2
PRKD2	2	0.00983504	ARMC1	RYK
PRKG1	2	0.0512401	EHBP1	ITGA1
PRR13	2	0.0364893	DOLPP1	HTATIP2
PRSS3	2	0.0269539	LGALS3	C19orf33
PRSS8	2	0.157483	ST14	DOK4
PSIP1	2	0.0428623	ESRRA	C10orf4
PSMA3	2	0.0768126	PSMA1	PSMC2
PSMA6	2	0.11922	PSMA2	DYNLT1
PSMB1	2	0.103885	PSMA2	DIP2A
PSMB4	2	0.0964368	GUK1	PSMB7
PSMD7	2	0.0146514	PSMD14	PSMD6
PTGER3	2	0.0570638	RNF180	SORBS1
PTGFRN	2	0.0933686	HSPG2	CRYBG3
PTGIS	2	0.0397173	FSTL1	H19
PTK6	2	0.0231309	CPT2	RPS6KC1
PTMS	2	0.0128874	SOX15	TNFSF12
PTPLAD2	2	0.0341344	SH3BGRL	TMEM55A
PTPMT1	2	0.0156395	SNRPD2	C7orf30
PTPN13	2	0.0554202	ZNF532	RBMS3
PTPN23	2	0.0575958	SUB1	NDUFA5
PTPN6	2	0.0173263	PTPRCAP	DEF6
PTPRH	2	0.0702918	C1orf106	MALL
PTPRS	2	0.0397443	LAMA5	ATP8B2
PUS1	2	0.0502635	TOMM40	NOP14
PWP1	2	0.00556849	C11orf58	METAP2
PXDN	2	0.0498914	COL6A1	LOXL2
PXN	2	0.0239597	BTF3L4	PLXNB2
PYCARD	2	0.0123669	PGLS	COQ4
RAB11FIP4	2	0.172785	MYO7B	CDC42BPG
RAB17	2	0.0263036	C11orf52	SEPHS2
RAB31	2	0.103195	MRAS	NCALD
RAB32	2	0.00269247	ATP5F1	FAM162A
RAB33B	2	0.0585089	RPRD1A	ZNF354A
RAB40C	2	0.032253	MAST2	NR2F6
RAB4B	2	0.0455236	POLD4	LRRC58
RAB9B	2	0.0471543	FOXP2	KCNMA1
RABGAP1	2	0.060229	LRIG1	MBD5
RAD54L	2	0.10824	CDCA5	PKMYT1
RAMP1	2	0.10606	PSD	LY6H
RANBP1	2	0.0446655	NME1	SNRPF
RAPGEFL1	2	0.0554382	KIAA1522	ARHGAP27
RASGRP4	2	0.00557107	C3AR1	CSF1R
RBM20	2	0.0661753	MEIS1	SPIRE1
RBMS1	2	0.0571953	DENND5A	FGF2
RBMS3	2	0.0274445	DDR2	PTPN13
RCOR3	2	0.0495686	PCMTD1	POLI
RDX	2	0.0369853	SPG20	PLS3
RECQL4	2	0.108693	WDR62	CHTF18
REEP1	2	0.128392	TSPAN2	MASP1
RER1	2	0.0992492	CIB1	MTR
RERE	2	0.00598413	RPRD2	SLC25A17
RETSAT	2	0.060152	PRKCD	PLD1
RET	2	0.0247502	KIF1A	CRMP1
RFX1	2	0.0265343	POLR2K	TSNAX
RGS10	2	0.0421712	PPT1	PPM1M
RHBDL2	2	0.0859846	FAM55D	VSIG2
RHEB	2	0.0150132	DCTN6	HDAC6
RHOB	2	0.0315068	SDPR	NPAS4
RHOC	2	0.034986	ARID5B	RAB5C
RHOH	2	0.0796519	CYTIP	FCRL2
RHOT1	2	0.0499704	ARMC1	VAMP4
RICH2	2	0.043971	AIFM3	CWH43
RILPL1	2	0.0305951	KANK2	SYDE1
RILP	2	0.0701153	HPS1	TNIP2
RIOK3	2	0.0262005	APPL2	CDC14A
RLBP1	2	0.00727163	SNAP25	TAGLN3
RLTPR	2	0.0553949	MAP4K1	JAK3
RNF128	2	0.0366216	GIPC2	IYD
RNF216	2	0.0576107	STAT5B	NKX2.3
RNF40	2	0.0530851	PCNP	FBXL19
RNF43	2	0.0298476	KIAA1804	SEMA4G
RNPEPL1	2	0.0352149	EPN1	NR2F6
RPL10A	2	0.118367	EEF1A1P9	RPS6
RPL10	2	0.0634138	RPL19	RPL3
RPL11	2	0.0184217	RPL6	RPS24
RPL24	2	0.12884	RPS3A	HSCB
RPL34	2	0.0642556	RPS3A	RPL26
RPL35A	2	0.184346	RPS13	C12orf57
RPS10	2	0.158864	RPS21	RPS16
RPS12	2	0.0713911	RPL19	RPL32
RPS16	2	0.0353918	RPL38	RPS10
RPS19BP1	2	0.0541609	KRTCAP2	SSNA1
RPS19	2	0.0325341	RPL36	UBA52
RPS20	2	0.0734432	RPS25	RPS27A
RPS24	2	0.0377024	RPL6	RPL11
RPS25	2	0.103257	EEF1A1	RPS20
RPS29	2	0.041534	RPS21	UXT
RPS3	2	0.153109	RPL32	RPLP0
RPS4Y1	2	0.0954712	DDX3Y	EIF1AY
RPS6KA2	2	0.0184282	HIP1	LAMC1
RPS7	2	0.0808906	RPS3A	RPS6
RPSA	2	0.053032	RPLP0	RPSAP58
RRAGB	2	0.0531232	TCEAL1	AMZ2P1
RSF1	2	0.0543869	ASH1L	MYO9A
RSL1D1	2	0.144588	EIF3E	TOMM20
RUVBL2	2	0.0671814	MRPL4	MRPS2
RXRA	2	0.0437665	BAHD1	ATG9A
RYR3	2	0.0844237	C20orf200	DLG2
S100A8	2	0.0649953	S100A9	S100A12
S100B	2	0.0496873	PLP1	TMEM71
SACS	2	0.0376444	ITPR1	SLC41A1
SAE1	2	0.0317593	LRRC20	PITPNB
SAFB2	2	0.133741	SAFB	BRD4
SART1	2	0.035975	SCAF1	ANKRD49
SASH1	2	0.0287837	LAMC1	CACHD1
SATB1	2	0.0194222	CEP68	ZBTB4
SCG3	2	0.0425505	ETV1	SCG2
SCHIP1	2	0.0631669	BAG2	DUSP14
SCOC	2	0.0753954	RNF14	SRP9
SCRIB	2	0.0241373	SMARCA4	REXO1
SDC1	2	0.0474899	ST14	MARVELD2
SDHAF2	2	0.0513872	NDUFA2	TMEM111
SDK1	2	0.0624266	LAMB2	PCDHGC3
SDPR	2	0.135491	STON1	RHOB
SDSL	2	0.0619976	AP1M2	RAB25
SEC16A	2	0.0602201	SMARCA4	SFRS15
SEC22C	2	0.0424832	DEGS1	MCFD2
SEC31B	2	0.00428087	AHSA2	WDR27
SEC62	2	0.0413238	PLDN	CDC73
SELPLG	2	0.0832561	MYO1F	ITGB2
SEMA4G	2	0.0208994	RNF43	IGF2BP2
SEPHS2	2	0.0367345	RBKS	RAB17
SEPN1	2	0.010676	BCL9	C6orf115
SERPING1	2	0.0807361	C1R	C1S
SETD1A	2	0.038378	ZC3H7B	ZCCHC10
SETD1B	2	0.011885	CHD8	SEP15
SETD7	2	0.018455	CALU	LPHN2
SF3B14	2	0.0229582	ATP5J	COX7C
SFRS11	2	0.0147045	ARGLU1	LUC7L3
SFRS12IP1	2	0.0420513	BAT3	TMEM106B
SFRS14	2	0.0137121	LENG8	FAM156A
SFRS15	2	0.0339387	BAT2L2	SEC16A
SFRS3	2	0.0574777	SFRS7	CCNH
SFXN1	2	0.0923238	CHP	GRAMD3
SGCB	2	0.025776	DSTN	AIDA
SGOL2	2	0.0415786	CCNA2	DLGAP5
SGPP2	2	0.0282821	CAPN5	ST14
SGSM2	2	0.0503548	SYNGAP1	TJAP1
SGTB	2	0.0506938	AP1S2	IGFBP7
SH2D3A	2	0.0911343	ARRDC1	SIGIRR
SHC4	2	0.046625	GPM6B	SCN7A
SHROOM1	2	0.122207	SPIRE2	ADCY6
SHROOM3	2	0.0210882	GAK	JUP
SIK1	2	0.0590372	NR4A2	CSRNP1
SIP1	2	0.0161235	ACN9	DPH5
SIT1	2	0.140511	SASH3	CD52
SIX5	2	0.0294181	LZTS2	SOX12
SLC22A23	2	0.0112759	ADCY6	FZD5
SLC22A5	2	0.0326076	CDKN2B	FAM23A
SLC23A2	2	0.00399661	CHD6	IQSEC1
SLC24A6	2	0.0378298	KIAA1522	RBBP7
SLC25A17	2	0.0120609	MRPS35	RERE
SLC25A4	2	0.0892768	CFL2	DSTN
SLC25A5	2	0.0319913	OSTBETA	PHF20
SLC2A4	2	0.0732397	ADAM11	PYGM
SLC35F1	2	0.0955763	PTPRZ1	SORCS1
SLC39A6	2	0.0559666	TCF4	PHF20
SLC41A2	2	0.0259001	ACOX1	ALDH18A1
SLC4A3	2	0.0671646	AOC3	NPTXR
SLC7A14	2	0.116831	KIF1A	ASTN1
SLC8A1	2	0.0747723	BVES	CAMK2G
SLC8A2	2	0.145912	MYH11	NTSR1
SLMAP	2	0.118751	CSRP1	TES
[truncated: 2,631 more rows]

## Sheet: Supp_Table2B
Gene expression network analysis identified CDK1 and KIF11 as possible key molecules in the development of colorectal cancer from normal tissue
Soo Bin Lee1, YoungSeon Noh1, Ji-Wook Moon2, Sung Won Han1,*,, Eun Sun Kim3,* and Ji-Yun Lee4,*
Supplementary Table 2B. Degree of centrality analysis of the hub genes (2,680) with their edges from tumor group
Hub_gene	Degree	Weight	Edge genes
PCNP	29	1.25912	VPS26A	ACTR6	ARPC3	AZI2	BRIX1	C11orf57	C16orf63	CRIPT	CSTF3	DUSP11	DYNC2LI1	FAM188A	FRG1	GOLT1B	ING3	MED21	PPIL4	PRPF18	SEC62	SHOC2	SPHAR	SUMO1	TBC1D23	TBK1	TFB2M	THAP5	UBXN2A	UTP11L	YME1L1
FAM160B1	18	0.782858	IFT80	MON2	STX17	ARL5B	C16orf52	C5orf51	CAMSAP1L1	FASTKD3	MFSD8	NHLRC2	NOC3L	PAPOLG	RUFY2	SAMD8	TRUB1	VTI1A	ZBTB26	ZC3H7A
GABPA	17	0.649358	USP16	ARHGAP12	ATG4C	CCDC82	FOXN2	HMGXB4	LRRCC1	MAN1A2	MBNL1	OSGIN2	SCLT1	SNX16	SPOPL	TMEM167B	UBE2V2	USP25	ZBTB41
EXOC5	15	0.620104	GMFB	TRAPPC6B	ARHGAP5	C6orf182	DNAL1	ERGIC2	G2E3	KIAA1715	MAP4K5	MUDENG	OSBPL8	PHTF2	PPP2R5E	SNX16	VEZT
XPO1	14	0.409261	CWC22	B4GALT7	CLPTM1L	CORO1B	DDX18	FASTKD1	MRPL19	OTUD4	PMS1	PSME4	TSN	UBE3A	VPS13A	WDR75
ZNF148	14	0.548483	SENP2	DLG1	DNAJC13	FAM116A	FYTTD1	KPNA1	PHC3	PIK3CB	PRKCI	RFC1	SMC4	TBL1XR1	ZBTB11	ZHX1
LRCH3	13	0.423354	ERCC6	PIK3CA	SFMBT1	EIF2C4	EXOC6B	FNIP2	INVS	LPP	MARCH8	TMCC1	ZNF438	ZNF554	ZNF619
CD2AP	12	0.333507	CDC5L	GOLGA4	DDX6	DNAJC21	FAM135A	FGD4	KIAA0776	SEC23IP	SIRT1	THUMPD1	ZFP91	ZNF721
SHOC2	12	0.332877	PCNP	VPS26A	BIRC2	C10orf88	CHUK	FAM175B	HERC4	MRPS24	PJA2	SLMAP	UBTD2	ZFP91
ZNF638	12	0.389993	ITSN2	RBM12B	CEP290	CLASP2	CREB1	PIKFYVE	SFRS12	TOP2B	TUG1	ZDHHC24	ZNF146	ZNF33A
C1D	11	0.411988	USP15	ASNSD1	ATAD1	MARCH7	MMADHC	MOBKL3	MRPL47	MTMR2	RRM2B	UBE2V2	UTP18
CWC22	11	0.563224	RICTOR	XPO1	BCLAF1	C14orf106	CENPC1	MARCH7	MPHOSPH10	NFE2L2	PHF3	SUZ12	UBXN4
RBM12B	11	0.368765	CASP8AP2	KIAA1731	CDC5L	INO80D	ITSN2	LRRCC1	PCF11	PIGW	SASS6	ZNF638	ZNF782
RPSAP9	11	0.76503	RPL13AP20	DHRS4L1	HIST1H4K	HIST2H2AC	NCRNA00182	PPIAL4G	RPS10P7	RPS26P11	SDHAP3	TPI1P3	TUBA4B
VPS26A	11	0.370834	PCNP	BZW1	C16orf63	CDK1	DCUN1D1	EXOC6	FCHO2	SFRS3	SHOC2	TMEM106B	TWF1
ACTR6	10	0.297325	MRPL42	PCNP	ARPC3	BRIX1	C12orf11	CCDC59	CYCS	ESCO1	NEDD1	TMTC3
CHD1	10	0.48045	CASP8AP2	RIOK2	SRFBP1	TMEM161B	APC	COL4A3BP	KIF3A	LNPEP	PIGW	TNPO1
DCUN1D1	10	0.415077	KPNA4	PPP4R2	VPS26A	C3orf1	LSM3	MFN1	PDCD10	RABL3	SACM1L	SEC22A
DDX18	10	0.300522	XPO1	DDX52	MTIF2	NOL10	NOP58	PRPF40A	PUS7L	RBM12	RPE	UTP6
ITSN2	10	0.338474	RBM12B	ZNF638	ATAD2B	C12orf35	MKLN1	PIK3C2A	RASA2	RNF169	SLC38A9	USP12
NDUFA5	10	0.138807	MPHOSPH10	SUMO1	TMTC3	LOC401397	MAP2K2	STK11	SYF2	SYPL1	TMEM106B	ZCRB1
PHIP	10	0.477151	CASP8AP2	CAMSAP1L1	CP110	RC3H1	REV3L	TLK1	VPS54	ZNF192	ZNF518A	ZUFSP
TRAPPC5	10	0.3806	FAM108A1	NDUFA13	ANAPC11	CHCHD5	COPE	ESF1	HNRNPK	NDUFS7	POLR2I	RBBP6
VPS54	10	0.244303	PHIP	RC3H1	CLASP2	CUL3	IFT74	PUM2	TLK1	TRIP12	USP34	ZDHHC21
ACTR2	9	0.197732	SPAST	ZNF800	AFTPH	LPAR2	PAK2	SMC6	TXNDC9	UBE2D1	WDR24
ATG4C	9	0.254482	GABPA	ALG6	ATP2B1	C2orf69	CDC27	EFCAB7	FCHO2	MIER1	TMEM167B
EFEMP2	9	0.265628	COL6A2	COX7A1	CPZ	HHIPL1	LDOC1	LGALS1	PPAPDC3	RCN3	SCARF2
LOC407835	9	0.390315	LOC344967	RPL13AP6	LOC644165	NOMO3	PIPSL	RAB43	SLC5A10	TUBA1A	UBC
MKLN1	9	0.265635	ITSN2	MAP4K5	C12orf35	JMJD1C	NAPEPLD	PUS7	RRN3	UBN2	ZNF138
MON2	9	0.31736	FAM160B1	ARL5B	CPEB4	FAM179B	LPP	RC3H1	ZC3H6	ZNF700	ZNF91
PDCD10	9	0.178823	DCUN1D1	BIRC2	BZW1	C3orf38	CHMP2B	KRCC1	NDUFB5	NMD3	RG9MTD1
PPIAL4G	9	0.502555	RPL13AP20	RPSAP9	INTS4L2	PGAM4	PPIAL4C	RPL21	SPDYE2	SPIN2A	ZNF90
THAP6	9	0.156565	DTWD1	METTL14	MFSD8	FAM175A	NCRNA00081	NUP54	SCARB2	TRUB1	USP46
UBLCP1	9	0.160476	MATR3	BCAP29	C13orf37	FAM3C	IPO8	OSBPL8	PPP1CB	SCAMP1	TXNDC9
USP15	9	0.383373	C15orf29	ARL8B	C1D	FASTKD3	GPD2	KIAA1012	MOBKL1B	REEP3	SCYL2
ZBTB41	9	0.311865	GABPA	KRR1	RC3H1	ALG10	C1GALT1	CNOT4	EFCAB7	SENP7	ZNF654
ZEB1	9	0.269681	MCC	MPDZ	SPG20	AKAP12	ATP2B4	MEF2C	PKD2	SGCE	STON1
ZEB2	9	0.28375	BASP1	CYP7B1	GIMAP8	IL1R1	MAF	MYO5A	NR3C1	NRP1	RASSF2
C5orf51	8	0.216479	FAM160B1	METTL14	SVIP	ALKBH8	FAM63B	PARP11	PIGW	ZNF624
C8orf59	8	0.336175	EIF3E	POLR2K	DPY19L4	EBAG9	ENY2	RB1CC1	TATDN1	UBE2W
CCDC82	8	0.341961	GABPA	MFSD8	SECISBP2L	CAMSAP1L1	FEZ2	MUTED	OSTM1	RASA2
CDC27	8	0.22767	ATG4C	SUZ12	EIF2AK2	GTF2H3	SKA2	TMX3	TRIM37	UTP18
CDK1	8	0.150168	HMMR	MRPL42	VPS26A	CEP78	DCLRE1A	EXOC6	MASTL	NUF2
CEP63	8	0.118346	CP110	KIAA2026	IFT74	JMY	NIPBL	PIBF1	PRDM2	TRIM33
GOLT1B	8	0.280722	PCNP	ARL6	C12orf4	COMMD8	COQ10B	CYB5R4	FGFR1OP2	IKBIP
KIAA1704	8	0.256015	LIG4	AKAP11	COG6	GTF2F2	KPNA3	MTMR6	SETDB2	UGGT2
MPDZ	8	0.186636	SGCD	ZEB1	AKT3	ECM2	FAM38B	FLRT2	LPHN2	PLXNA4
MPHOSPH10	8	0.204701	CWC22	SSB	DNAJC2	KIN	LARP7	NDUFA5	SCRN3	SNX4
MRC2	8	0.252209	COL1A2	EMILIN1	FNDC1	MAP1A	ODZ4	PCOLCE	PDGFRB	VASH1
MSRB3	8	0.243393	FERMT2	FGF1	GLRB	MGP	NAP1L3	RNF150	SPARCL1	SYT11
NDUFS7	8	0.306353	SENP6	TRAPPC5	ANAPC11	ARID4A	LSM7	SOS1	TIMM13	YIF1B
PIKFYVE	8	0.262089	RIF1	ZNF638	CEP350	HEATR5B	MGEA5	MSL1	SP3	USP34
PPP4R2	8	0.221163	DCUN1D1	CDV3	CGGBP1	EAF1	GNL3	ROD1	SACM1L	TMF1
RBM25	8	0.311253	C14orf106	SFRS12	DICER1	HP1BP3	PRPF38B	PTBP2	SDCCAG1	TRIP11
RPAP3	8	0.308055	LARP4	CENPQ	DENR	GRN	NT5C3	RPF2	TBK1	WDR24
RPL13AP6	8	0.27058	HIST1H4K	LOC407835	F8A1	GATSL2	LOC90586	PCDHB17	POLR2J4	RPL18A
SCAMP1	8	0.281928	LYSMD3	SLC38A2	UBLCP1	C5orf43	FCHO2	PRRC1	RAD17	TTC33
SENP6	8	0.208804	MRPL55	NDUFS7	BAZ2B	C14orf101	GOPC	NUP153	SFRS2IP	SP3
SEPT7	8	0.251026	CBX3	C7orf25	PFKL	PTPN12	PURB	RNPEPL1	ZFP1	ZYG11B
SSB	8	0.360607	MPHOSPH10	UBXN4	C16orf87	CIR1	MKI67IP	PPIG	RPF2	SLC4A1AP
ZNF644	8	0.242204	KIAA1731	PKN2	HIAT1	LRRC8B	SASS6	USP1	ZNF326	ZZZ3
ACTR10	7	0.179899	GMFB	ATP6V1D	CTAGE5	DNAL1	DUSP11	PPP2R3C	TRAM1
BCLAF1	7	0.201981	CWC22	C12orf44	CORO1B	DDX6	FBXO5	SR140	USP45
BNC2	7	0.169982	AMOTL1	C1S	CCDC80	GLI3	C10orf72	C14orf132	JAM3
CNN1	7	0.290282	ACTG2	HSPB7	JPH2	TAGLN	DES	KCNMB1	LMOD1
DTWD1	7	0.252189	C15orf29	ELMOD2	MCEE	MFAP1	NFU1	THAP6	TMEM87A
EMILIN1	7	0.220949	AEBP1	MRC2	C16orf45	EFS	FGFR1	GGT5	GPR124
EPS15	7	0.190094	PHTF2	SMC5	FRS2	RAB8B	RLF	SCP2	STX12
FBXO45	7	0.285402	SFMBT1	TRIM33	USP46	EYA3	OSBPL11	POLH	RAD51C
GNB4	7	0.185687	CALD1	FRMD6	SPG20	CSGALNACT2	GIMAP4	ITGA4	ST3GAL6
GOLGA4	7	0.247404	CD2AP	CTR9	FIS1	GOLGB1	LSM7	SLK	SMC3
LOC100132247	7	0.282912	LOC613037	NCRNA00182	TRIM74	CLK2P	GOLGA6L5	NPIPL3	TBC1D3H
MAP4K5	7	0.144196	C14orf106	EXOC5	GTDC1	KTN1	MKLN1	PTPN12	SDCCAG1
MKI67IP	7	0.201416	ARL5A	SSB	DBF4	MRPL19	SFRS3	SNRNP27	TSN
MRPS34	7	0.182745	PPP4C	ATM	C5orf41	MLST8	POLR3K	STUB1	TCEB2
PAPOLG	7	0.343797	ASB3	DNAJC24	FAM160B1	ALG10	PEX13	SCAI	SMURF2
RAB11B	7	0.22679	XAB2	BTBD2	DDX41	FKBP8	KRAS	MED16	TSSC4
RBAK	7	0.158166	ZNF12	KIAA0947	PHF14	RRP15	SF3B5	YIPF2	ZNF664
SMC4	7	0.210225	ECT2	KIAA1524	SGOL2	ZNF148	NEK4	SKA2	SMC2
SPAST	7	0.287086	MATR3	ACTR2	ARL15	CEBPZ	MAP4K3	PAIP1	SMEK2
SPG20	7	0.194454	CLIP4	ZEB1	GNB4	JAZF1	LOC399959	NEXN	PKD2
SPHAR	7	0.153111	HERC4	PCNP	C1orf156	C1orf27	C1orf9	PCMTD1	TRIM13
TCF4	7	0.098557	FLRT2	IL1R1	A2M	ENTPD1	HEG1	ITPR1	LAMA4
TMTC3	7	0.20047	ACTR6	CCDC117	CDK17	MGRN1	NDUFA5	QTRT1	SCAP
TWF1	7	0.176069	VPS26A	ATP5J	C6orf211	IPO8	MRPS10	MRPS36	RAB10
UBE2V1	7	0.157499	COPS8	DUS4L	PIGW	JMY	PFDN4	RAB11FIP2	RUFY3
USP8	7	0.400567	PLDN	TRPM7	EIF3J	IREB2	NARG2	TMOD3	UBE3A
WDR36	7	0.280877	PPIP5K2	DCP2	RNGTT	SRP19	UTP15	XRCC4	YTHDC2
XAB2	7	0.229432	RAB11B	AKT2	FZR1	ITGB3BP	KEAP1	SCOC	ZNF653
ZFYVE16	7	0.228878	AFF4	PAPD4	ANAPC4	CDC23	PPWD1	SKIV2L2	UBTD2
AFF4	6	0.119419	KIAA1033	CHD9	DMXL1	ERBB2IP	IPO7	ZFYVE16
ANLN	6	0.244803	TTK	ASPM	DNA2	KIAA1524	KIF15	PLK4
AP3S1	6	0.338944	TMEM167A	ATG12	CAST	GIN1	TMED7	UBE2B
ARPC3	6	0.249309	ACTR6	PCNP	DHX30	MRPL32	SUB1	VEZT
ASB3	6	0.147609	PAPOLG	GEMIN6	MED6	TET2	THUMPD2	ZNF286A
AZI2	6	0.294708	PCNP	C6orf72	CCPG1	CD302	LZTFL1	MFSD1
C1S	6	0.144252	DCN	ASAM	BNC2	MOXD1	OLFML1	SERPING1
C1orf27	6	0.11106	HERC4	SPHAR	C1orf55	C1orf9	GORAB	PPP1R15B
CEP350	6	0.174896	AHCTF1	PIKFYVE	ARID4B	HEATR1	MTR	ZDHHC24
CP110	6	0.0907261	CEP63	PHIP	DHFRL1	OSBPL11	RPGR	ZNF720
DNTTIP2	6	0.187608	PKN2	RPF1	ALG6	EVI5	GCLM	OMA1
E4F1	6	0.16757	WDR24	BACH1	DCAF15	RHOT2	SPSB3	ZNF653
EVI2A	6	0.12325	SAMSN1	AIF1	ATP8B4	FAM49A	LY96	RGS18
GMFB	6	0.22582	EXOC5	ACTR10	DUSP11	EIF2S1	PSMC6	STAM2
IKZF1	6	0.326775	TRAF3IP3	APBB1IP	ITGAL	MAP4K1	PRKCB	SASH3
KIF11	6	0.206791	KIF20B	CEP55	DTL	NDC80	RTKN2	TAF5
KPNA4	6	0.165438	DCUN1D1	ATP6V1A	KPNA1	MRPL47	NAA50	TOMM70A
LAIR1	6	0.177954	LAPTM5	SLAMF8	LILRB1	LILRB4	LRRC25	PRAM1
LOC200030	6	0.215527	NBPF14	NBPF9	LOC100132832	NAIP	NBPF15	NBPF16
MARCH7	6	0.24217	C1D	CWC22	GTDC1	NUP35	TANK	UBE3A
MATR3	6	0.259531	SPAST	CSNK1A1	ETAA1	SLU7	TOLLIP	UBLCP1
MED6	6	0.248518	ASB3	C17orf42	LIN52	MREG	MRPS28	PIGB
MIER1	6	0.190356	ATG4C	LRRC40	REEP3	SLC30A7	ZMYM1	ZNF484
NIPBL	6	0.155751	CEP63	UPF2	GLCCI1	SETD2	ZC3H6	ZRANB1
NOP58	6	0.142288	DDX18	EIF5B	IWS1	NEDD1	PTPN11	WDR33
PHTF2	6	0.119024	EPS15	EXOC5	BPGM	CALU	RAB8B	ZYG11B
PKN2	6	0.300791	DNTTIP2	ZNF644	AGL	DDX20	FAM73A	GLMN
PLDN	6	0.154564	USP8	ARPP19	FGFR1OP2	MORF4L1	NMI	TMOD3
RBBP6	6	0.10122	PPIG	TRAPPC5	CCDC55	LMAN2	POLR2G	SDF2L1
RC3H1	6	0.185195	MON2	PHIP	C1orf58	CNOT2	VPS54	ZBTB41
RPF2	6	0.134982	RPAP3	SSB	DEK	DENR	LTV1	NDUFAF4
RPL21	6	0.228772	PPIAL4G	FUNDC2P2	MORF4	RACGAP1P	RPL36A	RRN3P2
RWDD4A	6	0.166306	ARFIP1	NAA15	C4orf41	DCK	KIAA1430	USO1
SECISBP2L	6	0.130746	CCDC82	ATAD1	DPP8	MFAP3	SLC30A6	ZNF770
SGCD	6	0.129165	MPDZ	ASPN	EDIL3	FILIP1L	FLRT2	PEG3
SKIV2L2	6	0.169146	SCYL2	ZFYVE16	DHX29	HSPA4	PPWD1	RBM27
SLU7	6	0.137416	MATR3	RAD17	TBK1	CCDC112	DHX29	SNX2
SPIN2A	6	0.13313	PPIAL4G	CXADRP2	FTHL3	GSTM2P1	LIMS3.LOC440895	RRN3P2
SUZ12	6	0.181633	CWC22	AHCTF1	CDC27	LRRC58	NEDD1	RPS6KB1
TAF2	6	0.229466	TTC35	KIAA0196	KIAA1429	MTBP	MTDH	OXR1
TAGLN	6	0.290511	MYL9	ACTA2	CNN1	DNAJB5	MRGPRF	MYLK
TIE1	6	0.167771	CDH5	FLT4	HSPA12B	NPR1	RAMP2	RHOJ
TLK1	6	0.18777	PHIP	SPOPL	VPS54	PREPL	SLC4A7	ZNF18
TRIM33	6	0.242073	CEP63	MTF2	ANKRD13C	FBXO45	SAMD12	ZNF268
TTF1	6	0.301253	STX17	HAUS6	PIK3CA	RAB23	RNF20	ZNF189
UBA6	6	0.176846	NAA15	SMARCAD1	EXOSC9	G3BP2	GRSF1	MAD2L1
UBE3A	6	0.096581	MARCH7	USP8	XPO1	ATL2	NAB1	SNX16
UQCRC1	6	0.0600286	KRIT1	APEH	MRPS18A	NDUFV1	SDHA	SEC13
USP16	6	0.222157	GABPA	NRIP1	PLEKHA3	RNF160	TMEM167B	VPS13A
WDR24	6	0.128099	ACTR2	E4F1	RPAP3	KEAP1	MLST8	SR140
ZFP91	6	0.11334	CD2AP	SHOC2	ARCN1	C11orf57	PICALM	XRN1
ZNF776	6	0.187702	STX17	ZNF805	ZNF845	FNIP2	ZNF20	ZNF283
ZNF800	6	0.187335	ACTR2	SNX13	ACAP2	BANP	CXXC1	TIMM13
AGAP5	5	0.225161	AGAP6	AGAP7	AGAP11	AGAP8	SLC22A20
AGAP7	5	0.189425	AGAP5	GUSBL1	LOC391322	MSTO2P	RNASE10
AHCTF1	5	0.128303	CEP350	OPA1	SUZ12	C1orf25	NUFIP2
AKAP11	5	0.098101	KIAA1704	PDS5B	MPHOSPH8	PAN3	UBL3
ANKRD13C	5	0.142045	TRIM33	ZMYM6	BCDIN3D	LRRC40	PDIK1L
ARHGAP5	5	0.143754	EXOC5	G2E3	C5orf33	HEATR5A	STRN3
ARL5B	5	0.156589	FAM160B1	MON2	IPMK	NHLRC2	TBC1D8B
AZIN1	5	0.127117	TTC35	IMPA1	UBXN2B	YTHDF3	ZFAND1
BIRC2	5	0.101768	PDCD10	SHOC2	UGP2	CCDC90B	CWC15
BRIX1	5	0.124349	ACTR6	ESCO1	PCNP	C5orf22	MTRR
C14orf106	5	0.147515	CWC22	RBM25	KTN1	MAP4K5	SOCS4
C2orf67	5	0.127544	CCDC66	IFT80	SMAD5	DLEU1	ZDHHC21
C3orf64	5	0.154202	CARD8	MTMR9	CEP170	GNPDA2	SASH1
CAMSAP1L1	5	0.0975448	CCDC82	FAM160B1	PHIP	HOOK3	RAB3GAP2
CASP8AP2	5	0.289581	PHIP	CDC40	CHD1	RBM12B	RSC1A1
CD93	5	0.236063	COL15A1	GPR116	BCL6B	PCDH17	ROBO4
CETN3	5	0.187229	SMAD5	AGGF1	MOCS2	NCRNA00081	TAPT1
CLEC7A	5	0.156616	CD86	CLEC4E	CYBB	MS4A7	PDCD1LG2
COL8A1	5	0.217446	FBN1	ADAMTS12	FIBIN	IGFBP5	NRP2
COPS2	5	0.202548	GRINL1A	RSL24D1	MRPL33	PSMA4	SARNP
CXADRP2	5	0.091581	PABPC3	SPIN2A	CXADRP3	LOC284441	LOC647859
DIXDC1	5	0.123199	FKBP7	CFL2	FAM63B	PLSCR4	TRAK2
DNAJC25	5	0.184198	DNAJC24	ZNF189	C9orf6	PSMD5	TEX10
DNAJC2	5	0.200157	KRIT1	MPHOSPH10	CCDC41	FBXW5	ZNF92
ELTD1	5	0.205067	ADAMTS5	LRRC8C	CCDC102B	FAM126A	TM4SF18
FBN1	5	0.175188	COL6A3	COL8A1	BICC1	GAS7	NID1
FBXL7	5	0.201048	LDB2	RGAG4	EVC	STARD8	TRO
FLRT2	5	0.0512839	MPDZ	SGCD	TCF4	DCLK1	PRICKLE1
G2E3	5	0.155832	EXOC5	ARHGAP5	GPD2	NAA30	TMED8
HERC4	5	0.105243	AP3M1	SHOC2	SPHAR	C1orf27	UBTD2
HMMR	5	0.13446	CDK1	C12orf48	CCDC99	CENPK	NUDCD2
IFT80	5	0.224207	FAM160B1	C2orf67	C7orf60	CCDC66	SMURF2
KIAA1731	5	0.159193	RBM12B	ALKBH8	CWF19L2	RSF1	ZNF644
KRIT1	5	0.202468	DNAJC2	ANKIB1	JHDM1D	SDF2L1	UQCRC1
LUM	5	0.32892	FSTL1	RAB31	ANTXR1	NOX4	SDC2
LUZP6	5	0.078073	ZNF92	CHCHD3	LMBR1	SRPK2	UBE2H
METTL14	5	0.237612	C5orf51	CNOT6L	ELMOD2	SCLT1	THAP6
MFSD8	5	0.183319	FAM160B1	THAP6	CCDC82	SNAPC1	TAF1B
MOBKL1B	5	0.0908677	USP15	ARL8B	EIF2AK2	IMMT	PAFAH1B2
MRPL42	5	0.190231	ACTR6	CDK1	METAP2	MPHOSPH6	TMED2
NEDD1	5	0.0232056	ACTR6	NOP58	NUP107	SUZ12	CCDC41
NUDCD1	5	0.148614	POLR2K	DCAF13	FAM49B	SLC25A32	UTP23
OSBPL8	5	0.0717238	EXOC5	KIAA1033	UBLCP1	PCGF6	QTRT1
PIK3C3	5	0.253765	HAUS1	SRBD1	FAM18B2	GALNT1	KIAA1632
PIK3R5	5	0.152519	MYO1F	FAM20A	FGR	NFAM1	PARVG
POLK	5	0.192558	LYRM7	CPEB4	KIF3A	RAB23	SMAD5
POTEE	5	0.137979	TPI1P3	KIF4B	LOC90586	LYPLA2P1	NME2P1
PPP1R12A	5	0.167647	EHBP1	KRR1	SCYL2	NFYB	THOC1
PRKCI	5	0.0907876	ZNF148	DHX36	IQCB1	MINA	OPA1
PTPN11	5	0.119631	NAA25	NOP58	ALMS1	GXYLT1	UBXN6
RPL13AP20	5	0.412923	RPSAP9	ATP5EP2	FUT5	PPIAL4G	RPL39
SACM1L	5	0.0743921	CSTF3	DCUN1D1	PPP4R2	RAB28	C3orf23
SFRS12	5	0.18533	RBM25	ZNF638	CCAR1	RSRC2	ZNF678
SHE	5	0.206168	EMCN	FZD4	JAM2	KDR	PLCL1
SMARCA5	5	0.149624	NAA15	OTUD4	KIAA1430	LSM6	SMAD1
SMCHD1	5	0.208352	ROCK1	C10orf78	METTL4	RBBP8	SAMD9
SNX13	5	0.116129	ZNF800	CTTNBP2NL	ORAI1	RB1	ZNF451
SNX16	5	0.0512984	EXOC5	GABPA	TTC35	UBE3A	HNF4G
SRBD1	5	0.201149	PIK3C3	C6orf130	MMAA	NHLRC2	PHTF1
STX17	5	0.24093	FAM160B1	TTF1	C4orf33	ZMYM6	ZNF776
TOPORS	5	0.0945445	KIAA2026	ZCCHC7	CBLB	RABGAP1	ZNF510
TPI1P3	5	0.231021	RPSAP9	FKBP9L	LOC643387	POTEE	TUBB4Q
TRAPPC6B	5	0.145221	EXOC5	C14orf28	CTAGE5	KIAA0831	SDCBP
TRPM7	5	0.264988	USP8	DENND4A	DPP8	VPS13C	ZFP106
TRUB1	5	0.130401	FAM160B1	NOC3L	THAP6	BCDIN3D	GEMIN6
TTC35	5	0.258013	STAU2	AZIN1	EFR3A	SNX16	TAF2
UBN2	5	0.118487	MKLN1	KIAA1147	KLHDC10	NUFIP2	ZSCAN21
UBR3	5	0.218327	NCKAP1	RIF1	NUP155	OPA1	PCGF6
USP34	5	0.121613	PIKFYVE	SF3B1	VPS54	ANKRD26	REL
ZMYM6	5	0.115635	STX17	ANKRD13C	CCDC121	PRDM2	ZMYM4
ZNF24	5	0.178915	MIB1	ZNF271	AGPS	TXNL1	YES1
ZNF518A	5	0.161411	PHIP	ALPK1	FRK	RNPC3	SCAI
AEBP1	4	0.209067	EMILIN1	ATP10A	COL8A2	SSC5D
AFTPH	4	0.160226	ACTR2	ZNF146	EXOC1	JRKL
AIF1	4	0.0797414	EVI2A	GGTA1	GIMAP4	PDCD1LG2
ALG6	4	0.0675909	ATG4C	DNTTIP2	FPGT	RPAP2
ANAPC11	4	0.0353611	NDUFS7	TRAPPC5	C17orf90	MRPL53
ARID4B	4	0.0846878	CEP350	POLR2L	LUC7L3	ZC3H11A
ARL8B	4	0.075107	MOBKL1B	USP15	CRBN	DYNC1LI1
ASNSD1	4	0.110061	C1D	COPS8	ORC4L	RPE
BUB1B	4	0.167074	ARHGAP11A	C15orf23	DEPDC1B	NUSAP1
BZW1	4	0.185884	PDCD10	SFRS3	VPS26A	PPP3R1
C11orf57	4	0.0359543	PCNP	ZFP91	RAB6A	RTN3
C12orf35	4	0.0466242	ITSN2	MKLN1	ING3	ZNF292
C14orf28	4	0.0800288	GOLGA5	TRAPPC6B	DNAL1	FBXO33
C16orf63	4	0.0499894	PCNP	VPS26A	ERI2	VPS35
C2orf69	4	0.092944	ATG4C	SGOL2	FAM161A	METTL8
C6orf62	4	0.0550409	ZNF322A	ASF1A	UBE2J1	ZNF184
CALD1	4	0.0604118	FSTL1	GNB4	GREM1	VGLL3
CAPZA1	4	0.087782	DR1	SEP15	SLC35A3	TAF13
CCDC41	4	0.110127	DNAJC2	NEDD1	ZNF326	XPOT
CCR1	4	0.0147526	FPR3	CD163	MNDA	NCF2
CD4	4	0.155962	NCKAP1L	CECR1	CSF1	MPEG1
CDC5L	4	0.117206	CD2AP	RBM12B	LOC728640	MUTED
CDC73	4	0.105237	BLZF1	FBXO28	TROVE2	TSNAX
CENPC1	4	0.152585	CWC22	LARP7	CEP135	TCEB2
CENPQ	4	0.0927957	RPAP3	INSIG2	MED21	STAM2
COL1A1	4	0.0562312	COL1A2	ADAMTS2	CD248	COL6A1
COL4A2	4	0.262876	PXDN	ADAMTS7	COL18A1	LOXL2
COL5A2	4	0.201133	COL12A1	ADAM12	LOX	VCAN
COPE	4	0.286059	NDUFA13	TRAPPC5	CLPP	RFXANK
COPS8	4	0.106153	ASNSD1	UBE2V1	TTC26	UHRF1BP1L
CORO1B	4	0.0849609	BCLAF1	XPO1	C11orf51	ETAA1
CPZ	4	0.0360235	EFEMP2	FBLN1	CPXM1	GPBAR1
CSNK1A1	4	0.0424283	MATR3	MED7	NSA2	SRP9
CUL4B	4	0.065083	PHF6	ZBTB33	KLHL15	MORF4L2
DDX3Y	4	0.235272	KDM5D	EIF1AY	NLGN4Y	RPS4Y1
DEPDC1	4	0.25908	NDC80	CCNE2	DLGAP5	NCAPG
DHX36	4	0.164713	NCKAP1	PRKCI	C17orf71	RYK
DIS3	4	0.0712741	NUPL1	SUGT1	TGDS	WBP4
DNAJC21	4	0.162399	C5orf22	CD2AP	ICK	SIRT1
DNAJC24	4	0.0572831	PAPOLG	DNAJB4	DNAJC25	UHRF1BP1L
DR1	4	0.191735	CEPT1	CAPZA1	CEP78	GLMN
FAM76B	4	0.168837	RICTOR	CEP57	TBRG1	XRN1
FASTKD3	4	0.10128	FAM160B1	USP15	NXT2	ZNF670
FBXO28	4	0.144639	CDC73	NEK7	TROVE2	TAF1A
FCHO2	4	0.103678	ATG4C	SCAMP1	VPS26A	SEPT10
FCRL5	4	0.0627868	IRF4	TNFRSF17	FCRL2	PNOC
FGR	4	0.04826	LAPTM5	PIK3R5	CHST11	SIRPB2
FPR3	4	0.0621559	CCR1	CD163	KCNK13	SLC1A3
FSTL1	4	0.134119	LUM	CALD1	OSMR	SNAI2
GEMIN6	4	0.146742	ASB3	TRUB1	ATPBD4	KLHL7
GRSF1	4	0.0717392	UBA6	MAD2L1	MRPL1	POLR2B
GUCY1B3	4	0.0574777	FAM26E	GUCY1A3	SDC2	TSPYL5
HAVCR2	4	0.137238	CD86	FCER1G	FCGR3A	MSR1
IL1R1	4	0.195355	ZEB2	FGF7	GREM1	TCF4
INTS6	4	0.0979456	XPO4	MBNL2	PIBF1	ZNF828
JAM3	4	0.22894	BNC2	CCDC8	MEIS1	RECK
KEAP1	4	0.0575177	THAP11	WDR24	XAB2	C19orf56
KIAA1033	4	0.0382604	AFF4	HAUS3	MAP3K2	OSBPL8
KIAA2026	4	0.232137	CEP63	DHFRL1	KIAA2018	TOPORS
KRR1	4	0.190229	ZBTB41	MAK16	PPP1R12A	SCYL2
LARP4	4	0.189294	RPAP3	C13orf37	ETNK1	PTGES3
LOC643387	4	0.17742	LOC728643	RPS26P11	TPI1P3	LOC151009
MAP3K2	4	0.113498	KIAA1033	FAM126B	SENP1	ZNF281
MBTD1	4	0.0797953	HELZ	CCDC45	NBR1	ZNF507
MMGT1	4	0.0715769	RAP2C	YIPF6	VBP1	WDR44
MMP2	4	0.0440233	ANGPTL2	PDPN	SERPINF1	TWIST1
MOBKL3	4	0.167734	C1D	HAT1	HNRPLL	MFF
MRGPRF	4	0.115105	TAGLN	CSDC2	PDLIM3	TMEM200B
MRPL53	4	0.0356376	ANAPC11	POLR2I	POLR2G	RPL28
MYH11	4	0.0498538	LMOD1	CASQ2	SYNM	SYNPO2
NAA15	4	0.139846	ABCE1	SMARCA5	RWDD4A	UBA6
NARG2	4	0.190603	USP8	ARPP19	ZFAND6	ZNF280D
NDC80	4	0.0857888	DEPDC1	KIF11	CASC5	LOC100128191
NDUFA13	4	0.127631	TRAPPC5	COPE	GUK1	NDUFB7
NDUFS8	4	0.202737	ATP5D	COX8A	OTUB1	SSSCA1
NUF2	4	0.157299	CCDC99	CDK1	CDK2	LIN9
NUP54	4	0.0425008	INTS12	THAP6	PRIM2	USP38
OPA1	4	0.128919	PRKCI	UBR3	AHCTF1	ATP13A3
OSMR	4	0.107594	CFH	FSTL1	ASAM	GJA1
PA2G4P4	4	0.131311	EDARADD	H3F3C	HNRNPA1L2	LOC100130932
PDS5A	4	0.110596	HAUS3	ARAP2	PI4K2B	RFC1
PHF3	4	0.046141	CWC22	AKAP9	ANKRD12	SMC3
PHF6	4	0.167133	CUL4B	THOC2	AMMECR1	ATP11C
PIGW	4	0.221189	C5orf51	CHD1	RBM12B	UBE2V1
PIK3CA	4	0.0657896	LRCH3	TTF1	UBXN7	ZNF438
POLR2I	4	0.135618	TRAPPC5	MRPL53	RPL28	UBA52
POLRMT	4	0.109158	REXO1	C19orf29	C19orf6	NCLN
POT1	4	0.103623	DUS4L	BRAF	C7orf60	ZNF567
PPP2R5E	4	0.239192	EXOC5	KLHL28	MPP5	SRP54
PPP6C	4	0.146903	MRPL50	ZFAND5	SPTLC1	UBQLN1
PSMA4	4	0.179294	COPS2	GTF2A2	ADPGK	SEC11A
PTPN12	4	0.0819297	MAP4K5	SEPT7	C17orf101	OSBPL3
PXDN	4	0.0579019	COL4A2	COL4A1	MCAM	TNC
RB1CC1	4	0.190911	C8orf59	RICTOR	SOS2	VCPIP1
RBM34	4	0.0652758	GGPS1	NSL1	PPP2R5A	TSSC4
RBMX2	4	0.11439	VAMP7	CETN2	NKAP	VBP1
REEP3	4	0.0978363	USP15	C4orf33	MIER1	PDE4D
RPL18A	4	0.101566	RPL13AP6	EEF1A1P9	HIST2H2AC	RPS15
RPS26P11	4	0.109827	RPSAP9	FLJ39739	LOC643387	RPS26
RPS6KB1	4	0.186171	SUZ12	APPBP2	INTS2	USP32
SCP2	4	0.0743651	EPS15	STX12	CMPK1	UCKL1
SCYL2	4	0.0727165	KRR1	PPP1R12A	USP15	SKIV2L2
SDC2	4	0.0905888	LUM	GUCY1B3	PDGFC	SGIP1
SENP2	4	0.119444	ZNF148	GFM1	SLC30A6	STAG1
SEP15	4	0.249899	GTF2B	C1orf52	CAPZA1	RPF1
SFRS3	4	0.0617342	AMD1	MKI67IP	VPS26A	BZW1
SMAD5	4	0.202464	CETN3	POLK	C2orf67	KDELC2
SMC5	4	0.0991837	EPS15	FKTN	HAGH	PTAR1
SMEK1	4	0.196026	PAPOLA	C14orf135	CPSF2	TRIP11
SPARC	4	0.207634	COL3A1	BGN	HTRA1	THY1
SPI1	4	0.224684	ITGB2	TYROBP	CYTH4	TRPV2
STARD8	4	0.0736835	FBXL7	AFAP1L1	KCNJ8	SEPT4
STK3	4	0.186483	OSGIN2	INTS8	SAMD12	WDYHV1
STX12	4	0.134398	CDC42	EPS15	LZIC	SCP2
STXBP3	4	0.181877	RPAP2	USP33	GDAP2	RSBN1
SUMO1	4	0.116227	PCNP	EXTL2	NDUFA5	TSN
SVIP	4	0.149809	C5orf51	C8orf83	THUMPD1	ZNF654
SYNPO2	4	0.0841383	LDB3	MYH11	PDZD4	RBPMS2
TAOK1	4	0.0759266	UBXN7	NBEAL1	REL	SOCS7
TBC1D10C	4	0.0904576	RASAL3	CD27	PTPRCAP	SEPT1
TBK1	4	0.0659359	PCNP	RPAP3	MAP4K3	SLU7
TIMM9	4	0.121903	C14orf166	C14orf138	COX16	SCFD1
TOP2B	4	0.0925202	ZNF638	C3orf63	PBRM1	USP47
TRIP11	4	0.0617827	RBM25	SMEK1	ATG2B	SEL1L
TTC33	4	0.0665551	IKZF5	SCAMP1	C5orf28	PRKAA1
TUBA4B	4	0.200434	RPSAP9	LOC442459	PZP	SLC35E2.1
UBXN7	4	0.183706	CCNT1	PIK3CA	TAOK1	ZNF192
UPF2	4	0.165763	NIPBL	C10orf28	KIAA0528	WAC
USP1	4	0.0751412	SASS6	ZNF644	GNL2	MSH2
USP33	4	0.172727	STXBP3	ZRANB2	GNG12	SIKE1
VIM	4	0.14612	RAB34	CNRIP1	FAM101B	MRAS
VPS13A	4	0.0201819	ROD1	USP16	XPO1	LASS6
XRN1	4	0.0691153	FAM76B	ZFP91	ACAP2	SP100
YIPF6	4	0.0954444	RAP2C	APOOL	MAGT1	MMGT1
ZBTB11	4	0.169012	ZNF148	ARHGAP12	MBNL1	SLC25A36
ZNF567	4	0.067274	POT1	ZNF383	ZNF720	ZNF235
ZNF664	4	0.0222521	RBAK	RHOG	SDF2	SUDS3
ZNF700	4	0.115249	MON2	SCAPER	ZNF124	ZNF193
ZNF91	4	0.162516	MON2	ARHGEF12	KIAA0240	ZNF420
ZNF92	4	0.102844	DNAJC2	C7orf64	KIN	LUZP6
ZYG11B	4	0.0537812	PHTF2	SEPT7	EXOC3	ZMPSTE24
A2M	3	0.00701755	LAMA4	OLFML1	TCF4
ACAP2	3	0.0408522	XRN1	ZNF800	SLC25A40
AFAP1L1	3	0.0143445	ROBO4	STARD8	PRR16
AGL	3	0.0411398	EVI5	PKN2	OMA1
ALKBH8	3	0.0970307	C5orf51	KIAA1731	ZNF19
AMY1A	3	0.140443	AMY2A	PMS2L2	SNORA67
ANTXR1	3	0.115737	LUM	GPR1	TIMP2
AP3M1	3	0.131301	DDX21	HERC4	CHML
ARHGAP25	3	0.16866	HCLS1	BTK	CSF2RB
ARHGAP30	3	0.160982	DOCK2	IL10RA	ITGAL
ARHGEF15	3	0.155755	MMRN2	APLNR	PCDH12
ARL5A	3	0.109386	MKI67IP	FAM60A	MRPL19
ASF1A	3	0.0199306	C6orf62	LYRM2	UBE2J1
ATP2B1	3	0.0669613	ATG4C	C18orf54	KITLG
BASP1	3	0.138796	ZEB2	ALPK2	KIAA1949
BET1	3	0.102279	GTPBP10	NT5C3	STK17A
BGN	3	0.113537	SPARC	GFPT2	P4HA3
C14orf166	3	0.0862439	TIMM9	DAD1	VTI1B
C16orf52	3	0.141676	FAM160B1	ZNF267	ZNF302
C1R	3	0.127162	EVC2	GGT5	MSC
C2orf44	3	0.0616419	USP46	ATF2	INVS
C2orf60	3	0.150116	ORMDL1	TIA1	GTF3C3
C3orf17	3	0.0772972	TBC1D23	ARL6	MBD4
C5orf22	3	0.0905577	BRIX1	CCDC104	DNAJC21
C5orf44	3	0.119453	TMEM161B	DIMT1L	ZCCHC10
C9orf6	3	0.040866	DNAJC25	GLE1	RBM18
CBFB	3	0.0395346	AP1G1	NAE1	UTP15
CBX3	3	0.168861	SEPT7	GGCT	TWISTNB
CCDC91	3	0.0518332	SNRNP27	STX10	POLD1
CD3E	3	0.065143	MAP4K1	CD247	SIRPG
CD86	3	0.170291	CLEC7A	HAVCR2	TLR8
CDC42	3	0.122102	STX12	RAP1A	TMEM50A
CEP78	3	0.058554	CDK1	DR1	RMI1
CEPT1	3	0.148025	DR1	C9orf72	TBC1D15
CHD9	3	0.0627317	AFF4	DYNC1LI2	BMPR2
CLIP4	3	0.0971698	SPG20	COLEC12	TRPC1
CLPP	3	0.0815982	COPE	MRPL4	NDUFA11
CLPX	3	0.0304662	NAF1	ZNF770	GABPB1
CNOT7	3	0.10654	DCTN6	CCDC25	ELP3
COL15A1	3	0.100303	CD93	COL4A1	PCDH17
COL1A2	3	0.312869	COL1A1	COL3A1	MRC2
COL3A1	3	0.176005	COL1A2	INHBA	SPARC
COL4A1	3	0.0390535	COL15A1	PXDN	COL5A3
COL6A3	3	0.230347	COL5A1	FBN1	ZNF469
COMMD8	3	0.10072	GOLT1B	OCIAD1	NMD3
COX8A	3	0.0332922	NDUFS8	C11orf83	NUDT22
CPEB2	3	0.0734834	LYRM7	PRELID2	SYTL2
CWC15	3	0.0152385	BIRC2	RPS25	CCDC90B
DACT3	3	0.0496907	MYLK	HSD17B6	HSPB8
DCTN6	3	0.100714	CNOT7	LEPROTL1	MCPH1
DNAJB14	3	0.151002	AIMP1	MCFD2	USP53
DNAL1	3	0.0283161	ACTR10	C14orf28	EXOC5
DUS4L	3	0.194107	POT1	KLHL7	UBE2V1
DUSP11	3	0.0530681	ACTR10	GMFB	PCNP
EIF5A	3	0.0559643	EIF4A1	PSMB6	RNMTL1
ESCO1	3	0.0710802	ACTR6	BRIX1	ARMC6
ESCO2	3	0.174409	CDCA2	PBK	UBXN8
EYA3	3	0.0680158	FBXO45	RSC1A1	C1orf163
FAM63B	3	0.0367336	C5orf51	DIXDC1	SGK269
FAM91A1	3	0.168261	OTUD6B	PHF20L1	WDR67
FBXW5	3	0.0452333	DNAJC2	CPSF3L	P4HTM
FERMT2	3	0.182295	MSRB3	GREM1	LOC399959
FKBP3	3	0.0615867	PSMC6	SETD3	SPATA7
FLT4	3	0.0265702	TIE1	NOTCH3	SH2D3C
FNDC1	3	0.142855	MRC2	THBS2	ITGA11
FRG1	3	0.123816	GPBP1	PCNP	YIPF4
GAS7	3	0.0757833	FBN1	DZIP1	RFTN1
GEFT	3	0.0681909	RGAG4	MAB21L2	SALL2
GLI3	3	0.0792554	DDR2	BNC2	PNMAL2
GOLGA5	3	0.15843	SNW1	C14orf28	PPP2R5C
GPBP1	3	0.150879	FRG1	CSNK1G3	MIER3
GREM1	3	0.0280021	CALD1	FERMT2	IL1R1
GTF2F2	3	0.0364259	KIAA1704	MED4	MTIF3
HAT1	3	0.09084	HAUS6	MOBKL3	MORN2
HCLS1	3	0.180271	ARHGAP25	RCSD1	SLA
HLA.H	3	0.0819387	HLA.A	HLA.G	HLA.J
HP1BP3	3	0.052311	RBM25	SFRS13A	SRRM1
HSPA4	3	0.0411735	SKIV2L2	UTP15	UIMC1
IL10RA	3	0.0591851	ARHGAP30	ARHGAP9	KLHL6
INVS	3	0.0527244	C2orf44	LRCH3	ZNF79
ITGAL	3	0.0613502	ARHGAP30	IKZF1	CCR5
KDM5D	3	0.291196	DDX3Y	ZFY	XIST
KIAA1012	3	0.0817452	USP15	ETFDH	PGM2
KIAA1524	3	0.123546	ANLN	C11orf82	SMC4
KIAA2013	3	0.0816538	GPN2	PEX14	TMEM222
KLHL28	3	0.03216	PPP2R5E	SNW1	FANCM
LAMA4	3	0.0229572	TCF4	A2M	FAM180A
LAPTM5	3	0.203953	CD53	FGR	LAIR1
LARP1B	3	0.0645464	USO1	BBS7	SLC10A7
LDB2	3	0.102578	ERG	FBXL7	SEPT4
LDOC1	3	0.0640895	EFEMP2	HLX	FAM127C
LGALS1	3	0.0579149	EFEMP2	CLEC11A	TUBB6
LMOD1	3	0.119995	CNN1	MYH11	FHL1
LOC100133161	3	0.103792	LOC100132287	LOC100133331	FLJ45445
LOC144438	3	0.0656806	MTPAP	ETNK1	ZNF195
LOC344967	3	0.154786	LOC407835	LOC401010	UBE2MP1
LOC442459	3	0.0831464	TUBA4B	LYPLA2P1	PZP
LOC644165	3	0.0875289	LOC407835	PIPSL	POM121L10P
LOC647859	3	0.0184047	CXADRP2	PZP	RPL23P8
LOC723972	3	0.0638031	WBP11P1	ANP32C	C14orf19
LRRC25	3	0.135473	LAIR1	SIGLEC9	SIGLEC7
LRRC58	3	0.084504	SUZ12	ST13	ZNF639
LRRCC1	3	0.0688658	GABPA	RBM12B	THUMPD1
LUC7L3	3	0.0158077	ARID4B	MSL1	ZFC3H1
LZIC	3	0.105319	FPGT	STX12	SLC35A5
MAP4K3	3	0.0458716	SPAST	TBK1	ZNF564
MBNL1	3	0.0533365	GABPA	ZBTB11	KAT2B
MED1	3	0.154322	CDK12	NF1	WIPF2
MFAP3	3	0.0520435	SEC24A	SECISBP2L	KIAA1586
MGC29506	3	0.135675	ADAM6	CD79A	LOC96610
MGRN1	3	0.0568561	TMTC3	NAT15	ZNF213
MLST8	3	0.0425293	MRPS34	WDR24	MRPL2
MORF4L1	3	0.0578634	PLDN	CTDSPL2	RCN2
MPHOSPH9	3	0.0675282	TTK	KNTC1	SP140L
MRPL19	3	0.0370378	ARL5A	MKI67IP	XPO1
MRPL47	3	0.0833623	C1D	KPNA4	RSRC1
MRPL55	3	0.1339	ARF1	SENP6	MTX1
MRPS28	3	0.0604431	MED6	LACE1	WDYHV1
MSR1	3	0.0842206	HAVCR2	GPNMB	OLR1
NAA25	3	0.102826	PTPN11	EPT1	NUP107
NCKAP1	3	0.146455	UBR3	DDX3X	DHX36
NHLRC2	3	0.0444687	ARL5B	FAM160B1	SRBD1
NMD3	3	0.0209783	COMMD8	PDCD10	SSR3
NOC3L	3	0.109825	FAM160B1	TRUB1	ZUFSP
NR3C1	3	0.084486	ZEB2	ARHGEF6	RASGRP3
NRP1	3	0.0448418	POSTN	ZEB2	BCL6B
NUP153	3	0.0287934	SENP6	PRPF4B	UHRF1BP1
OLFML1	3	0.046204	C1S	A2M	KIAA1755
OSBPL11	3	0.0571963	CP110	FBXO45	ZNF41
OSGIN2	3	0.140581	GABPA	STK3	TMEM67
PABPC3	3	0.0823005	RPL7	CXADRP2	PPIAL4D
PAIP1	3	0.038585	SLC38A2	SPAST	BCAP29
PAN3	3	0.0285672	AKAP11	PDS5B	NAA16
PAPD4	3	0.151112	ZFYVE16	CDK7	FEM1C
PCM1	3	0.148896	TNKS	WRN	LONRF1
PDCD1LG2	3	0.0411576	AIF1	CLEC7A	CLEC4A
PIBF1	3	0.059473	CEP63	INTS6	KLF3
PIGB	3	0.127292	MED6	FEM1B	UBR1
PLEK	3	0.192214	LCP2	GPR65	SRGN
PLK4	3	0.128072	ANLN	C4orf21	NEIL3
POLH	3	0.0376535	C6orf130	FBXO45	MTF2
POLR2K	3	0.15825	C8orf59	NUDCD1	UQCRB
POSTN	3	0.120731	RAB31	BCAT1	NRP1
PPWD1	3	0.0912423	SKIV2L2	ZFYVE16	PWWP2A
PRPF38B	3	0.057207	RBM25	CCAR1	CCDC18
PTPRC	3	0.149576	EVI2B	FYB	LCP1
PZP	3	0.0437073	LOC442459	TUBA4B	LOC647859
RAB31	3	0.189635	LUM	GPC6	POSTN
RAD17	3	0.1143	SCAMP1	SLU7	CEP120
RAD21	3	0.171371	ATAD2	YWHAZ	TERF1
RALGAPB	3	0.121986	ITCH	PHF20	NCOA3
RAP2C	3	0.0978151	YIPF6	MMGT1	MST4
RASA2	3	0.0868775	CCDC82	ITSN2	LMBRD2
RBM41	3	0.103275	THOC2	ATRX	XIAP
RG9MTD1	3	0.0830111	PDCD10	GLO1	PTGES3
RGAG4	3	0.164712	FBXL7	GEFT	KIAA0495
RHOG	3	0.0392293	AKAP9	RNH1	ZNF664
RICTOR	3	0.118931	CWC22	FAM76B	RB1CC1
ROD1	3	0.120153	PPP4R2	ZBTB6	VPS13A
RPAP2	3	0.105156	STXBP3	ALG6	NRAS
RPF1	3	0.11024	DNTTIP2	SEP15	BCAS2
RPL23P8	3	0.0789457	RPL7	LOC647859	NACAP1
RSC1A1	3	0.108281	CASP8AP2	DDI2	EYA3
RSF1	3	0.0945034	KIAA1731	ZBTB44	AFF1
RTF1	3	0.0569182	UBR1	PDCD7	RFX7
RUVBL2	3	0.16946	PRMT1	ETFB	PRPF31
SAMSN1	3	0.124671	EVI2A	BCL2A1	IL7R
SASH3	3	0.0788876	DOK2	IKZF1	FGD2
SASS6	3	0.0861188	RBM12B	ZNF644	USP1
SDCCAG1	3	0.0698866	MAP4K5	RBM25	BAZ1A
SEC24A	3	0.145808	PANK3	CANX	MFAP3
SENP1	3	0.0266198	ATAD2B	MAP3K2	XPOT
SGOL2	3	0.118421	SMC4	SRFBP1	C2orf69
SIGLEC7	3	0.0744616	LRRC25	CD14	CD300A
SIGLEC9	3	0.126589	LRRC25	LILRB3	VSIG4
SLC22A17	3	0.020923	MEIS1	APBB1	PDLIM3
SLC30A6	3	0.0487939	SECISBP2L	SENP2	C17orf71
SLC30A7	3	0.0597862	MIER1	FAM102B	SLC35A3
SNRNP27	3	0.0725608	MKI67IP	CCDC91	YIPF4
SR140	3	0.0582732	BCLAF1	WDR24	BLVRB
STAM2	3	0.0220862	CENPQ	GMFB	TRIM28
SYT11	3	0.0715178	MSRB3	LAYN	QKI
TET2	3	0.0874273	ASB3	LIN52	MMAA
THAP11	3	0.0421505	KEAP1	C10orf118	WDR83
THBS2	3	0.162225	FNDC1	COL11A1	NTM
THOC2	3	0.119796	PHF6	ATRX	RBM41
THOP1	3	0.0472906	ARMC6	PLK1	TRAP1
THRAP3	3	0.0164318	SRRM1	AIP	HNRNPR
THUMPD1	3	0.0373828	CD2AP	LRRCC1	SVIP
THY1	3	0.0808052	SPARC	CERCAM	WISP1
TIMM13	3	0.0550424	NDUFS7	ZNF800	IMP4
TIPRL	3	0.0861053	GORAB	TMCO1	LGALS8
TLR10	3	0.0401748	MS4A1	CD22	FCRLA
TMEM160	3	0.0132207	C19orf60	C4orf48	CTU1
TMEM167A	3	0.153595	AP3S1	C5orf24	KLHL36
TMEM167B	3	0.0475938	ATG4C	GABPA	USP16
TNPO1	3	0.124804	CHD1	ZNF770	PGM2
TOP2A	3	0.182104	ATAD5	CENPE	TOPBP1
TSN	3	0.0361084	MKI67IP	SUMO1	XPO1
TSPYL5	3	0.0587052	DZIP1	GUCY1B3	MOXD1
TSSC4	3	0.0148346	RAB11B	RBM34	MOB2
TTK	3	0.238212	ANLN	C6orf167	MPHOSPH9
TUBA1A	3	0.0470813	LOC407835	DSE	RBM4B
UBTD2	3	0.0132902	HERC4	SHOC2	ZFYVE16
UBXN2B	3	0.0606496	AZIN1	SDCBP	TCEA1
USO1	3	0.0933238	LARP1B	RWDD4A	SRP72
USP46	3	0.118774	FBXO45	THAP6	C2orf44
UTP11L	3	0.0494693	PCNP	CMPK1	TMEM69
UTP15	3	0.0682981	WDR36	CBFB	HSPA4
UTP18	3	0.0298598	C1D	CDC27	NPEPPS
WDR13	3	0.0204015	ROCK1	IDH3G	SLC25A6
XIAP	3	0.0494468	RBM41	MCTS1	NKRF
YME1L1	3	0.147216	MTPAP	PCNP	BBX
YWHAZ	3	0.141758	RAD21	FAM82B	MTERFD1
ZBTB33	3	0.168128	CUL4B	CHM	FMR1
ZDHHC23	3	0.106046	RUFY3	ATXN7	PLCXD2
ZFY	3	0.300664	KDM5D	CYorf15A	CYorf15B
ZNF146	3	0.067159	AFTPH	ZNF638	BMI1
ZNF189	3	0.132394	DNAJC25	TTF1	KBTBD3
ZNF192	3	0.0545282	PHIP	UBXN7	LATS1
ZNF271	3	0.111436	ZNF24	C10orf78	RABEP1
ZNF281	3	0.0122737	MAP3K2	RECQL	AKAP2
ZNF33A	3	0.0408925	ZNF638	DDX50	MGEA5
ZNF628	3	0.0782951	HSPBP1	ZNF414	RSL1D1
ZNF654	3	0.0719712	SVIP	ZBTB41	CEP70
ZNF680	3	0.0460047	ZNF430	ZNF107	ZNF571
ZNF720	3	0.086487	CP110	ZC3H7A	ZNF567
ZNF770	3	0.106456	SECISBP2L	TNPO1	CLPX
ZUFSP	3	0.10086	NOC3L	PHIP	C6orf203
ABCE1	2	0.0330617	NAA15	SDAD1
ACTA2	2	0.0938878	TAGLN	BOC
ADAMTS2	2	0.0546531	COL1A1	SPON2
AGAP6	2	0.0444876	AGAP4	AGAP5
AGGF1	2	0.133814	CETN3	PHAX
AKAP9	2	0.026431	PHF3	RHOG
ALG10	2	0.0645565	PAPOLG	ZBTB41
ALMS1	2	0.0374492	PTPN11	ANKRD28
AMOTL1	2	0.0158728	BNC2	TSHZ3
ANKIB1	2	0.0782365	KRIT1	EEA1
ANKRD36BP1	2	0.0432681	C1orf58	UHMK1
AP1G1	2	0.0532401	DYNC1LI2	CBFB
APBB1IP	2	0.0255853	IKZF1	SLA
AQP9	2	0.0297748	BCL2A1	S100A8
ARFGEF1	2	0.0169632	WWP1	YTHDF3
ARHGAP12	2	0.0389217	GABPA	ZBTB11
ARHGEF6	2	0.0521443	NR3C1	RASSF2
ARID2	2	0.0344681	SP1	LRP6
ARL6	2	0.0896189	C3orf17	GOLT1B
ARMC1	2	0.0231849	TRAM1	TMEM68
ARMC6	2	0.0677122	ESCO1	THOP1
ARPP19	2	0.0485185	NARG2	PLDN
ASAM	2	0.0521033	C1S	OSMR
ASPM	2	0.029116	ANLN	KIF20B
ASPN	2	0.117318	SGCD	PPP1R3C
ATAD1	2	0.0324783	C1D	SECISBP2L
ATAD2B	2	0.0431027	ITSN2	SENP1
ATAD5	2	0.0687554	TOP2A	KNTC1
ATG12	2	0.0860335	AP3S1	ZCCHC9
ATP5D	2	0.0595679	NDUFS8	RNF126
ATP5J	2	0.0932922	TWF1	NDUFB3
ATRX	2	0.0261425	RBM41	THOC2
AXL	2	0.0364184	RAB34	GPR176
B3GNT2	2	0.0305312	VRK2	CCT8
BBX	2	0.10066	YME1L1	ARL13B
BCAP29	2	0.0293654	PAIP1	UBLCP1
BCDIN3D	2	0.0279992	ANKRD13C	TRUB1
BCL2A1	2	0.0394474	SAMSN1	AQP9
BCL6B	2	0.0320219	CD93	NRP1
BMI1	2	0.0108072	RAB5A	ZNF146
BTF3L4	2	0.00732859	RNF11	UBE2W
BTK	2	0.0546112	ARHGAP25	CD180
C10orf18	2	0.0727528	KIAA1109	ARHGAP21
C10orf78	2	0.0497633	SMCHD1	ZNF271
C10orf88	2	0.0316807	SHOC2	PLEKHA1
C11orf82	2	0.051566	KIAA1524	SC5DL
C12orf44	2	0.0680469	BCLAF1	UBE4A
C13orf37	2	0.0489746	LARP4	UBLCP1
C14orf132	2	0.0322953	BNC2	TUB
C15orf29	2	0.0351898	DTWD1	USP15
C17orf71	2	0.217973	DHX36	SLC30A6
C1QC	2	0.0184563	C1QB	ABI3
C1orf58	2	0.0993386	RC3H1	ANKRD36BP1
C1orf9	2	0.0216903	C1orf27	SPHAR
C3AR1	2	0.182021	MS4A4A	HCK
C3orf38	2	0.090706	PDCD10	SEC22A
C4orf33	2	0.00388101	REEP3	STX17
C5orf24	2	0.0187941	TMEM167A	SFRS12IP1
C6orf130	2	0.0342352	SRBD1	POLH
C6orf211	2	0.0504714	TWF1	NT5DC1
C7orf60	2	0.0483723	IFT80	POT1
C7orf64	2	0.0484649	ZNF92	SHISA5
CALCRL	2	0.0354122	FAM171B	MYCT1
CAND1	2	0.114439	PPP1CC	TMPO
CARD8	2	0.131805	C3orf64	RAI14
CCAR1	2	0.0928179	PRPF38B	SFRS12
CCDC117	2	0.0306866	TMTC3	TMEM8A
CCDC25	2	0.051191	CNOT7	VPS37A
CCDC59	2	0.0399382	ACTR6	C12orf29
CCDC66	2	0.0176286	IFT80	C2orf67
CCDC90B	2	0.0942681	BIRC2	CWC15
CCDC99	2	0.0040982	HMMR	NUF2
CCNE2	2	0.0459477	DEPDC1	PRIM1
CCPG1	2	0.0448517	AZI2	KIAA1370
CD163	2	0.0457631	CCR1	FPR3
CD247	2	0.0295822	CD3E	CD3D
CD34	2	0.0300262	PCDH12	CXorf36
CD53	2	0.0371859	LAPTM5	STX11
CD79A	2	0.173118	MGC29506	KIAA0125
CD84	2	0.0552869	P2RX7	PIK3CG
CDC40	2	0.0552426	CASP8AP2	FGFR1OP
CDH5	2	0.0602137	TIE1	DYSF
CDV3	2	0.0784608	PPP4R2	PAK2
CECR1	2	0.0498301	CD4	DOCK2
CENPE	2	0.0137521	TOP2A	MND1
CEP170	2	0.105916	C3orf64	LIX1L
CEP290	2	0.0412366	ZNF638	CLIP1
CERCAM	2	0.0773228	THY1	MEIS3
CGGBP1	2	0.0289809	PPP4R2	MBD4
CHM	2	0.0565607	ZBTB33	ATP7A
CIDEA	2	0.0738183	TUSC5	THRSP
CKAP2	2	0.062453	SKA3	BRCA2
CLASP2	2	0.0422429	VPS54	ZNF638
CLIC2	2	0.0391374	LRRC8C	ZNF436
CLIP1	2	0.0278318	CEP290	EIF4G3
CMPK1	2	0.0407913	SCP2	UTP11L
CNOT6L	2	0.0334725	METTL14	AASDH
COBRA1	2	0.0384961	ANAPC2	SSNA1
COG6	2	0.0809932	KIAA1704	CLN5
COL5A1	2	0.024341	COL6A3	MXRA5
COL6A2	2	0.208932	EFEMP2	VASN
CPEB4	2	0.168581	MON2	POLK
CPSF3L	2	0.0503796	DVL1	FBXW5
CRIPT	2	0.0223685	PCNP	RPL24
CSF3R	2	0.0516203	ITGAX	GPR97
CSTF3	2	0.064321	PCNP	SACM1L
CTAGE5	2	0.0625275	ACTR10	TRAPPC6B
CTNNAL1	2	0.0164547	MRPL50	POLE3
CUL3	2	0.00482305	VPS54	XRCC5
CUL5	2	0.0361685	AASDHPPT	NPAT
CWF19L2	2	0.12683	KIAA1731	FAM179B
CXorf21	2	0.0671442	P2RY13	MARCH1
CXorf36	2	0.0448177	CD34	S1PR1
CYBB	2	0.0634068	CLEC7A	C1orf162
CYTH4	2	0.0395692	SPI1	DOK3
CYYR1	2	0.106231	PECAM1	VEGFC
CYorf15A	2	0.0784326	ZFY	CYorf15B
CYorf15B	2	0.0256914	CYorf15A	ZFY
DBF4	2	0.0466585	MKI67IP	ORC5L
DCN	2	0.0410155	C1S	CTSK
DDR2	2	0.128904	GLI3	FGD5
DDX21	2	0.0938948	AP3M1	DDX46
DDX41	2	0.07073	RAB11B	RMND5B
DDX46	2	0.0336516	DDX21	SIVA1
DDX6	2	0.0164487	BCLAF1	CD2AP
DENR	2	0.0303656	RPAP3	RPF2
DHFRL1	2	0.0386088	CP110	KIAA2026
DHX29	2	0.0273717	SKIV2L2	SLU7
DHX30	2	0.0239226	ARPC3	SBDS
DLG1	2	0.0386986	ZNF148	PDCD6IP
DNAJC10	2	0.0350094	PSME4	RANBP2
DOCK2	2	0.067499	ARHGAP30	CECR1
DOK2	2	0.121653	SASH3	TNFAIP8L2
DPM1	2	0.0688599	CSE1L	RAB22A
DPP8	2	0.0898745	SECISBP2L	TRPM7
DPY19L4	2	0.0484975	C8orf59	ANKRD46
DYNC1LI2	2	0.0526339	CHD9	AP1G1
DZIP1	2	0.0760376	GAS7	TSPYL5
ECT2	2	0.0521799	SMC4	GMPS
EDARADD	2	0.0598388	PGAM4	PA2G4P4
EFCAB7	2	0.0956756	ATG4C	ZBTB41
EFR3A	2	0.0485336	TTC35	NBN
EIF2AK2	2	0.073084	CDC27	MOBKL1B
EIF2S1	2	0.0290347	GMFB	BRMS1L
EIF4G2	2	0.0884435	UBA3	GTF2H1
ELMOD2	2	0.0759304	DTWD1	METTL14
EMCN	2	0.0547939	SHE	RGS5
EMP3	2	0.121606	GYPC	TRPV2
ENY2	2	0.0567749	C8orf59	MRPL13
ERI2	2	0.00445884	B3GNT5	C16orf63
ESD	2	0.0772616	HMGB1	KPNA3
ETAA1	2	0.0812113	CORO1B	MATR3
ETF1	2	0.0234751	RARS	UBE2D2
ETNK1	2	0.118194	LARP4	LOC144438
EVI2B	2	0.00196312	PTPRC	RASSF5
EVI5	2	0.0938273	DNTTIP2	AGL
EXOC6B	2	0.0514118	LRCH3	NEU3
EXOC6	2	0.0271163	CDK1	VPS26A
FAM108A1	2	0.0508775	TRAPPC5	FBXL15
FAM175B	2	0.118152	SHOC2	IKZF5
FAM179B	2	0.081337	CWF19L2	MON2
FAM200B	2	0.0164223	SEPSECS	C5orf54
FAM26E	2	0.1345	GUCY1B3	DSEL
FAM35B2	2	0.0533415	RAB6C	CTCFL
FAM49B	2	0.0707074	NUDCD1	C8orf76
FAM60A	2	0.0293805	ARL5A	PPHLN1
FAM78A	2	0.0636704	WAS	GIMAP5
FASTKD1	2	0.0435135	XPO1	MRPL35
FBLN1	2	0.017986	PODN	CPZ
FBXO5	2	0.0756016	BCLAF1	HBS1L
FCER1G	2	0.00622175	HAVCR2	FCGR2A
FCGR1A	2	0.0699729	FCGR1B	FCGR1C
FGFR1OP2	2	0.115129	GOLT1B	PLDN
FGFR1	2	0.0659796	EMILIN1	CLIP3
FGL2	2	0.024096	P2RY13	MPEG1
FHL1	2	0.0292717	GNAO1	LMOD1
FIS1	2	0.0693204	GOLGA4	ARF5
FKBP7	2	0.0166349	DIXDC1	RBM43
FKBP8	2	0.0866218	RAB11B	ARHGDIA
FNIP2	2	0.0327129	LRCH3	ZNF776
FOXN2	2	0.0405225	GABPA	FRS2
FPGT	2	0.0667104	LZIC	ALG6
FRK	2	0.0654946	ZNF518A	OSBP
FRS2	2	0.0275439	EPS15	FOXN2
FYB	2	0.0265922	PTPRC	GVIN1
G3BP2	2	0.0465519	UBA6	TIGD2
GAPVD1	2	0.0525525	KIF27	SMC2
GDAP2	2	0.0208499	STXBP3	SLC25A24
GGT5	2	0.0375007	C1R	EMILIN1
GIMAP4	2	0.0379622	AIF1	GNB4
GLMN	2	0.01149	DR1	PKN2
GNG11	2	0.0510478	MYCT1	TCEAL7
GNL2	2	0.0345287	USP1	KPNA6
GORAB	2	0.0425898	C1orf27	TIPRL
GPD2	2	0.0419562	G2E3	USP15
GPR116	2	0.0303252	CD93	GIPC3
GPR124	2	0.123539	EMILIN1	DAAM2
GPR65	2	0.0163116	PLEK	TLR1
GRINL1A	2	0.046929	COPS2	HAUS2
GTDC1	2	0.0871511	MAP4K5	MARCH7
GUCY1A3	2	0.0164307	GUCY1B3	ENOX1
HAUS1	2	0.0651935	PIK3C3	TXNL1
HAUS3	2	0.162062	KIAA1033	PDS5A
HAUS6	2	0.0608001	TTF1	HAT1
HBS1L	2	0.104924	MMADHC	FBXO5
HCK	2	0.0232724	C3AR1	LST1
HELZ	2	0.0883527	MED13	MBTD1
HHIPL1	2	0.120757	EFEMP2	SYDE1
HIAT1	2	0.0255519	NRAS	ZNF644
HIST1H4K	2	0.0106796	RPSAP9	RPL13AP6
HIST2H2AC	2	0.0714384	RPL18A	RPSAP9
HLA.DMB	2	0.0138474	HLA.DRA	HLA.DMA
HLA.DPA1	2	0.0750539	HLA.DRA	CD74
HLA.DRA	2	0.161947	HLA.DPA1	HLA.DMB
HLA.E	2	0.20462	HLA.B	HLA.F
HLX	2	0.0373345	LDOC1	RCN3
HMGB1	2	0.0418753	ESD	RNASEH2B
HNRNPA1L2	2	0.0951949	PA2G4P4	HNRNPA1
HNRNPK	2	0.0361333	TRAPPC5	SET
HSPA12B	2	0.0350081	TIE1	NPR1
HSPA13	2	0.047176	C21orf91	ERLEC1
HSPB2	2	0.0457738	PPAPDC3	IGFBP6
IFT74	2	0.0561858	CEP63	VPS54
IKZF5	2	0.0449162	FAM175B	TTC33
IL2RB	2	0.038372	SLA2	TIGIT
IMMT	2	0.066321	MOBKL1B	LRPPRC
IMPA1	2	0.0186548	AZIN1	MAL2
ING3	2	0.0248946	C12orf35	PCNP
INO80D	2	0.0129459	RBM12B	ZDHHC17
INTS8	2	0.0832403	STK3	RAD54B
IPO7	2	0.0713326	AFF4	TTC27
IPO8	2	0.0428581	TWF1	UBLCP1
IREB2	2	0.0078636	USP8	RCN2
ISLR	2	0.0457843	HTRA3	ISLR2
ITCH	2	0.0760358	RALGAPB	TOP1
ITGAM	2	0.036463	CSF1R	LRRC33
ITGB2	2	0.0683384	SPI1	HK3
JMY	2	0.118067	CEP63	UBE2V1
KIAA0196	2	0.0472284	TAF2	ZNF252
KIAA0831	2	0.0434382	PRPF39	TRAPPC6B
KIAA1147	2	0.0246867	UBN2	ZKSCAN1
KIAA1429	2	0.0306379	TAF2	ATP6V1C1
KIAA1430	2	0.0458062	RWDD4A	SMARCA5
KIF20B	2	0.0394458	ASPM	KIF11
KIF27	2	0.140953	GAPVD1	UBQLN1
KIF3A	2	0.038289	CHD1	POLK
KIN	2	0.0463763	MPHOSPH10	ZNF92
KLHL36	2	0.00988263	TMEM167A	AP2A1
KLHL6	2	0.0281931	IL10RA	LY9
KLHL7	2	0.0253456	DUS4L	GEMIN6
KNTC1	2	0.0465484	ATAD5	MPHOSPH9
KPNA1	2	0.0240275	KPNA4	ZNF148
KPNA3	2	0.0323823	ESD	KIAA1704
KTN1	2	0.0171419	C14orf106	MAP4K5
LARP7	2	0.0532664	CENPC1	MPHOSPH10
LEPROTL1	2	0.0704962	DCTN6	PINX1
LIG4	2	0.0440612	KIAA1704	ABHD13
LILRA6	2	0.0729214	LILRB3	LILRB2
LILRB3	2	0.0373345	SIGLEC9	LILRA6
LILRB4	2	0.0476243	LAIR1	MAFB
LIN52	2	0.0461766	MED6	TET2
LIX1L	2	0.0423822	CEP170	WWTR1
LMAN2	2	0.0295307	RBBP6	SIL1
LOC100128842	2	0.0232453	TOP3B	AFG3L1
LOC100130932	2	0.0611894	PA2G4P4	PPIA
LOC100132287	2	0.0253086	LOC100133331	LOC100133161
LOC100133331	2	0.241687	LOC100132287	LOC100133161
LOC151009	2	0.199979	LOC643387	POM121C
LOC399959	2	0.0353585	FERMT2	SPG20
LOC90586	2	0.0239109	POTEE	RPL13AP6
LONP1	2	0.00195569	EIF1B	CDC37
LPP	2	0.0469645	LRCH3	MON2
LRRC40	2	0.0288128	ANKRD13C	MIER1
LRRC8C	2	0.0755209	ELTD1	CLIC2
LSM7	2	0.0828881	GOLGA4	NDUFS7
LSMD1	2	0.043524	PFN1	SLC25A11
LST1	2	0.00616938	HCK	CD33
LY96	2	0.0488972	EVI2A	ST8SIA4
LY9	2	0.0258012	KLHL6	CD79B
LYPLA2P1	2	0.0544807	LOC442459	POTEE
LYRM7	2	0.0396021	POLK	CPEB2
LZTFL1	2	0.198407	AZI2	PSIP1
MAB21L2	2	0.0436505	GEFT	POPDC2
MAD2L1	2	0.00895567	GRSF1	UBA6
MAK16	2	0.0232766	KRR1	MTMR9
MAP1A	2	0.0998683	MRC2	TIMP3
MAP2K2	2	0.0265035	NDUFA5	TBL3
MAP4K1	2	0.0192565	CD3E	IKZF1
MBD4	2	0.0560192	C3orf17	CGGBP1
MCFD2	2	0.0313305	DNAJB14	PNPLA8
MED21	2	0.0242712	CENPQ	PCNP
MEIS1	2	0.0385565	JAM3	SLC22A17
METAP2	2	0.0315463	MRPL42	NUP37
METTL4	2	0.0456377	SMCHD1	PTPN2
MFAP1	2	0.0292308	DTWD1	LOC729082
MFAP4	2	0.0839674	RGMA	FBLN5
MGEA5	2	0.0327195	PIKFYVE	ZNF33A
MGP	2	0.0359156	MSRB3	CRYAB
MIB1	2	0.0113442	ZNF24	IBTK
MMAA	2	0.116511	SRBD1	TET2
MMADHC	2	0.0292473	C1D	HBS1L
MMRN2	2	0.0529364	ARHGEF15	CLEC14A
MOXD1	2	0.149522	C1S	TSPYL5
MPEG1	2	0.0203719	CD4	FGL2
MRPL50	2	0.00928719	PPP6C	CTNNAL1
MS4A4A	2	0.0660941	MS4A6A	C3AR1
MS4A6A	2	0.166853	MS4A4A	IGSF6
MS4A7	2	0.122524	CLEC7A	ADAP2
MSL1	2	0.0228001	LUC7L3	PIKFYVE
MTF2	2	0.00494019	TRIM33	POLH
MTIF2	2	0.105232	DDX18	MYO1B
MTMR2	2	0.0439284	C1D	ZNF512
MTMR9	2	0.050097	MAK16	C3orf64
MTPAP	2	0.0542542	YME1L1	LOC144438
MUTED	2	0.166007	CCDC82	CDC5L
MXRA8	2	0.0209021	MFRP	SYDE1
MYCT1	2	0.138414	CALCRL	GNG11
MYLK	2	0.0765956	TAGLN	DACT3
MYO1F	2	0.058172	PIK3R5	PARVG
MYO1G	2	0.109001	RASAL3	NCF1
NAA10	2	0.00892036	SLC25A5	FAM58A
NAA30	2	0.0382108	G2E3	MALT1
NAF1	2	0.022576	C4orf46	CLPX
NAP1L3	2	0.133083	MSRB3	LRCH2
NAPEPLD	2	0.0504935	MKLN1	TBC1D8B
NCAPG	2	0.0350809	DEPDC1	CLSPN
NCF1C	2	0.0659342	NCF1B	NCF1
NCF1	2	0.00776259	MYO1G	NCF1C
NCRNA00081	2	0.0293075	CETN3	THAP6
NCRNA00182	2	0.0394766	RPSAP9	LOC100132247
NDUFB7	2	0.102668	NDUFA13	C19orf62
NEXN	2	0.0597109	SPG20	SYNC
NFU1	2	0.0320739	DTWD1	GNG10
NKG7	2	0.0555027	CCL5	GZMH
NME2P1	2	0.0209282	POTEE	NACA2
NOL10	2	0.0336497	DDX18	DDX10
NOSIP	2	0.0179802	APBA3	EGLN2
NOX4	2	0.0562391	LUM	TNFSF4
NPHP3	2	0.0287867	AHI1	SFRS18
NPR1	2	0.0510684	HSPA12B	TIE1
NRAS	2	0.0227394	RPAP2	HIAT1
NRBF2	2	0.0406722	SAR1A	LYRM5
NT5C3	2	0.102879	BET1	RPAP3
NT5DC1	2	0.0357968	C6orf211	NUS1
NUDCD2	2	0.0136522	GRPEL2	HMMR
NUFIP2	2	0.0220054	AHCTF1	UBN2
NUP107	2	0.0170735	NAA25	NEDD1
NUS1	2	0.0298955	CCNC	NT5DC1
OMA1	2	0.00797684	AGL	DNTTIP2
OTUB1	2	0.0181069	NDUFS8	C11orf2
OTUD4	2	0.0238035	SMARCA5	XPO1
P2RY13	2	0.0700306	CXorf21	FGL2
PAK2	2	0.0707972	ACTR2	CDV3
PARVG	2	0.0182477	MYO1F	PIK3R5
PBK	2	0.0263348	ESCO2	PPP2R2A
PCDH12	2	0.0573253	ARHGEF15	CD34
PCDH17	2	0.0755393	CD93	COL15A1
PCDHB2	2	0.0156776	PCDHB5	PCDHB3
PCDHB5	2	0.0542157	PCDHB2	PCDHB18
PCGF6	2	0.0541206	OSBPL8	UBR3
PCMTD1	2	0.0192427	SPHAR	LMBRD1
PDIK1L	2	0.0468829	ANKRD13C	SP4
PDLIM3	2	0.0667036	MRGPRF	SLC22A17
PDS5B	2	0.00615095	AKAP11	PAN3
PFN1	2	0.049025	TRAPPC1	LSMD1
PGAM4	2	0.0374588	PPIAL4G	EDARADD
PGM2	2	0.132557	KIAA1012	TNPO1
PHC3	2	0.0326593	ZNF148	FBXO48
PHF20	2	0.0337932	RALGAPB	LOC647979
PIK3C2A	2	0.0644117	ITSN2	USP47
PIK3CB	2	0.0706819	ZNF148	ATP11B
PIPSL	2	0.0605351	LOC407835	LOC644165
PKD2	2	0.102069	SPG20	ZEB1
PLEKHA3	2	0.0261458	RAB5A	USP16
PLK1	2	0.0995224	THOP1	PKMYT1
PNPLA8	2	0.00490655	RINT1	MCFD2
PNPT1	2	0.0357491	WDR43	HSPD1
POLR2G	2	0.057299	MRPL53	RBBP6
POLR2J4	2	0.00473422	RPL13AP6	UBC
PPAPDC3	2	0.0545816	EFEMP2	HSPB2
PPHLN1	2	0.0695063	FAM60A	YAF2
PPIAL4C	2	0.0301218	PPIAL4G	PPIA
PPIA	2	0.0708411	PPIAL4C	LOC100130932
PPIG	2	0.128307	SSB	RBBP6
PPIL4	2	0.0914701	PCNP	HINT3
PPIP5K2	2	0.0549788	WDR36	PGGT1B
PPP1R15B	2	0.173338	C1orf27	YOD1
PPP1R3C	2	0.0429933	ASPN	NKX3.2
PPP2R5C	2	0.00587651	GOLGA5	ATXN3
PPP3R1	2	0.0335344	BZW1	SLC25A40
PPP4C	2	0.0165319	MRPS34	NUBP2
PRDM2	2	0.105031	CEP63	ZMYM6
PRPF18	2	0.0239714	PCNP	NSUN3
PRPF39	2	0.0797588	SLC25A36	KIAA0831
PSMC6	2	0.0576577	GMFB	FKBP3
PSME4	2	0.0917699	DNAJC10	XPO1
PTGES3	2	0.0732762	LARP4	RG9MTD1
PUM2	2	0.036491	VPS54	GSK3B
QKI	2	0.0496803	SYT11	PABPC4L
QTRT1	2	0.0216369	OSBPL8	TMTC3
RAB22A	2	0.0385021	DPM1	STK4
RAB23	2	0.058508	POLK	TTF1
RAB28	2	0.0262673	SACM1L	SLC30A9
RAB34	2	0.0541019	VIM	AXL
RAB5A	2	0.102949	PLEKHA3	BMI1
RAB8B	2	0.0863016	EPS15	PHTF2
RASAL3	2	0.0309494	TBC1D10C	MYO1G
RASSF2	2	0.0632167	ARHGEF6	ZEB2
RB1	2	0.0182322	SNX13	ZNF562
RBBP8	2	0.0165953	SMCHD1	RNF138
RBM16	2	0.049589	KIAA1009	TAB2
RBM27	2	0.131686	SKIV2L2	GEMIN5
RCN2	2	0.0435122	IREB2	MORF4L1
RCN3	2	0.00670546	EFEMP2	HLX
REL	2	0.0126272	TAOK1	USP34
REXO1	2	0.0143467	POLRMT	TMEM126B
RFC1	2	0.0933008	PDS5A	ZNF148
RFX7	2	0.0225034	RTF1	CSNK1G1
RHOT2	2	0.0284834	E4F1	WDR90
RIF1	2	0.0116946	PIKFYVE	UBR3
RINT1	2	0.131734	CAPZA2	PNPLA8
RNF11	2	0.1063	BTF3L4	CCDC23
RNF138	2	0.0609321	RBBP8	IMPACT
RNF169	2	0.00343976	ITSN2	SNRK
RNPC3	2	0.0379256	ZNF518A	MYSM1
ROBO4	2	0.057198	CD93	AFAP1L1
ROCK1	2	0.0391569	SMCHD1	WDR13
RPE	2	0.118316	ASNSD1	DDX18
RPL18	2	0.015053	RPS11	RPS5
RPL28	2	0.0737785	MRPL53	POLR2I
RPL7	2	0.0271913	PABPC3	RPL23P8
RPS25	2	0.128093	TAF1D	CWC15
RPSAP58	2	0.077382	RPSA	EEF1A1
RRN3P2	2	0.188318	RPL21	SPIN2A
RSL24D1	2	0.00442319	COPS2	FAM96A
RUFY2	2	0.0936958	FAM160B1	INPP5F
RUFY3	2	0.086204	UBE2V1	ZDHHC23
RUNDC2C	2	0.0859771	LOC100271836	LOC440354
S100A8	2	0.0545398	AQP9	KCNJ15
S1PR1	2	0.008373	CXorf36	CLEC1A
SAMD12	2	0.0730921	STK3	TRIM33
SCAI	2	0.034245	PAPOLG	ZNF518A
SCARF2	2	0.046879	EFEMP2	PODNL1
SCLT1	2	0.0547379	GABPA	METTL14
SCOC	2	0.0463569	XAB2	CCDC111
SDCBP	2	0.0312523	TRAPPC6B	UBXN2B
SDF2L1	2	0.0586463	KRIT1	RBBP6
SEC22A	2	0.0220286	DCUN1D1	C3orf38
SEC23IP	2	0.0105409	CD2AP	BCCIP
SEC62	2	0.0712812	PCNP	SPOP
SEPT4	2	0.0440392	LDB2	STARD8
SETD3	2	0.0454791	FKBP3	BAG5
SF3B5	2	0.0312248	RBAK	SIVA1
SFMBT1	2	0.0850628	FBXO45	LRCH3
SFRP4	2	0.0676131	ITGBL1	COMP
SFRS18	2	0.00963422	NPHP3	NKTR
SFRS2IP	2	0.0449385	SENP6	LEMD3
SHARPIN	2	0.0440049	PUF60	CYHR1
SHISA5	2	0.0107287	C7orf64	CD151
SIRT1	2	0.0249301	CD2AP	DNAJC21
SIVA1	2	0.0177599	DDX46	SF3B5
SKA2	2	0.0328028	CDC27	SMC4
SLAMF8	2	0.0422964	LAIR1	C1QA
SLA	2	0.0706343	HCLS1	APBB1IP
SLC25A36	2	0.0850394	ZBTB11	PRPF39
SLC25A40	2	0.0160044	ACAP2	PPP3R1
SLC30A9	2	0.0218584	RAB28	TBC1D19
SLC35A3	2	0.0250724	CAPZA1	SLC30A7
SLC38A2	2	0.112311	SCAMP1	PAIP1
SMC2	2	0.0275862	SMC4	GAPVD1
SMC3	2	0.0406148	GOLGA4	PHF3
SMEK2	2	0.0881105	FBXO11	SPAST
SMURF2	2	0.0389159	IFT80	PAPOLG
SNW1	2	0.112164	GOLGA5	KLHL28
SNX2	2	0.0109772	SLU7	TRIM23
SP100	2	0.018301	SP110	XRN1
SP3	2	0.0409271	PIKFYVE	SENP6
SPDYE2	2	0.112561	PPIAL4G	SPDYE7P
SPOCK1	2	0.155892	SULF1	COL10A1
SPOPL	2	0.103983	GABPA	TLK1
SRFBP1	2	0.107778	CHD1	SGOL2
SRRM1	2	0.0234055	HP1BP3	THRAP3
STAG1	2	0.0744953	SENP2	MSL2
STAU2	2	0.14738	TTC35	WWP1
STUB1	2	0.0200258	MRPS34	NDUFB10
STYX	2	0.105207	TMX1	WDR89
SULF1	2	0.136574	SPOCK1	KCNE4
SYDE1	2	0.0614493	MXRA8	HHIPL1
SYF2	2	0.0270252	NDUFA5	MEAF6
TBC1D23	2	0.115017	PCNP	C3orf17
TBC1D3H	2	0.0334602	LOC100132247	TBC1D3
TBC1D8B	2	0.0864378	ARL5B	NAPEPLD
TCEB2	2	0.00288176	CENPC1	MRPS34
THUMPD2	2	0.0856775	ASB3	TIGD1
TLR8	2	0.027903	CD86	CMKLR1
TMED2	2	0.0301005	MRPL42	ARL1
TMED7	2	0.065657	AP3S1	DTWD2
TMED8	2	0.102934	G2E3	WDHD1
TMEM106B	2	0.0242136	NDUFA5	VPS26A
TMEM161B	2	0.129025	CHD1	C5orf44
TMOD3	2	0.0516657	PLDN	USP8
TMX1	2	0.111646	STYX	MAX
TNFRSF17	2	0.103602	IGJ	FCRL5
TOPBP1	2	0.0450497	TOP2A	QTRTD1
TRAM1	2	0.0678528	ACTR10	ARMC1
TRAP1	2	0.0236825	THOP1	TUFM
TRIM28	2	0.0385314	PPP2R1A	STAM2
TROVE2	2	0.0383682	CDC73	FBXO28
TRO	2	0.0296332	FBXL7	CPT1C
TRPC1	2	0.0393354	CLIP4	LOC644538
TRPV2	2	0.0472165	SPI1	EMP3
TUBB4Q	2	0.0769023	TPI1P3	TUBB8
TUSC5	2	0.187461	ADIPOQ	CIDEA
TXNDC9	2	0.037072	ACTR2	UBLCP1
TXNL1	2	0.0289966	HAUS1	ZNF24
UBA52	2	0.0579058	POLR2I	TMEM147
UBC	2	0.0236942	LOC407835	POLR2J4
UBE2B	2	0.0536652	AP3S1	NDFIP1
UBE2J1	2	0.00435479	ASF1A	C6orf62
UBE2V2	2	0.0599049	C1D	GABPA
UBE2W	2	0.0365136	C8orf59	BTF3L4
UBL3	2	0.0130986	AKAP11	FBXL3
UBQLN1	2	0.0581836	PPP6C	KIF27
UBR1	2	0.0773131	PIGB	RTF1
UBXN4	2	0.0731287	CWC22	SSB
UHRF1BP1L	2	0.0443208	COPS8	DNAJC24
UQCR10	2	0.0815631	TXN2	NDUFA6
USP47	2	0.0187095	PIK3C2A	TOP2B
USP9X	2	0.0158544	POLA1	MED14
USP9Y	2	0.265716	TTTY15	UTY
UTP6	2	0.0493388	DDX18	RHOT1
UTY	2	0.120064	USP9Y	TMSB4Y
VAMP4	2	0.0548665	TOR1AIP1	DDX59
VASN	2	0.0617036	COL6A2	HIC1
VBP1	2	0.00848424	MMGT1	RBMX2
VEZT	2	0.0221113	ARPC3	EXOC5
WASH2P	2	0.102042	WASH5P	WASH3P
WAS	2	0.141361	LSP1	FAM78A
WBP11P1	2	0.11703	LOC723972	ZNF322B
WDHD1	2	0.0867543	TMED8	TAF4B
WDYHV1	2	0.0345986	MRPS28	STK3
WWP1	2	0.0448805	STAU2	ARFGEF1
WWTR1	2	0.0126934	LIX1L	MITF
XPO4	2	0.139871	INTS6	TPP2
XPOT	2	0.00793043	CCDC41	SENP1
YIPF4	2	0.0298169	FRG1	SNRNP27
YTHDF3	2	0.0344219	ARFGEF1	AZIN1
ZBTB6	2	0.0663187	ROD1	C9orf5
ZC3H11A	2	0.00620944	ARID4B	EXOC8
ZC3H6	2	0.0288058	MON2	NIPBL
ZC3H7A	2	0.0526949	FAM160B1	ZNF720
ZCCHC10	2	0.0247812	C5orf44	RPP30
ZCCHC7	2	0.100269	CDC37L1	TOPORS
ZDHHC21	2	0.0491458	C2orf67	VPS54
ZDHHC24	2	0.0150681	CEP350	ZNF638
ZNF12	2	0.0964524	RBAK	KBTBD2
ZNF193	2	0.0573279	ZNF641	ZNF700
ZNF227	2	0.0575555	ZNF226	ZNF180
ZNF235	2	0.0214909	ZFP112	ZNF567
ZNF322B	2	0.0698159	WBP11P1	GPR89B
ZNF324	2	0.0765782	ZNF324B	ZBTB45
ZNF326	2	0.0329521	ZNF644	CCDC41
ZNF414	2	0.0659732	ZNF628	ADAT3
ZNF41	2	0.0617963	OSBPL11	ZNF81
ZNF430	2	0.134872	ZNF431	ZNF680
ZNF438	2	0.0206894	LRCH3	PIK3CA
ZNF653	2	0.0285002	E4F1	XAB2
ZNF721	2	0.0142084	CD2AP	DCAF16
ZNF805	2	0.116539	ZNF616	ZNF776
ZNF84	2	0.0428761	ZNF26	ZNF140
AASDHPPT	1	0.000924713	CUL5
AASDH	1	0.00777194	CNOT6L
ABHD13	1	0.0379721	LIG4
ABI3	1	0.015256	C1QC
ACTG2	1	0.0135532	CNN1
ADAM10	1	0.0950848	MAP2K1
ADAM12	1	0.00286434	COL5A2
ADAM6	1	0.0496827	MGC29506
ADAMTS10	1	0.0587594	IFFO1
ADAMTS12	1	0.0540623	COL8A1
ADAMTS5	1	0.0475819	ELTD1
ADAMTS7	1	0.0808453	COL4A2
ADAP2	1	0.0105468	MS4A7
ADAT3	1	0.0518428	ZNF414
ADIPOQ	1	0.0926995	TUSC5
ADNP	1	0.0208801	NCOA5
ADPGK	1	0.00106711	PSMA4
ADRM1	1	0.0173323	PSMA7
AFF1	1	0.134574	RSF1
AFG3L1	1	0.00321564	LOC100128842
AGAP11	1	0.00484472	AGAP5
AGAP4	1	0.0180513	AGAP6
AGAP8	1	0.00831492	AGAP5
AGPS	1	0.0118757	ZNF24
AHI1	1	0.0406441	NPHP3
AHR	1	0.116977	STK17B
AIMP1	1	0.0422816	DNAJB14
AIP	1	0.00784335	THRAP3
AKAP12	1	0.0444818	ZEB1
AKAP2	1	0.0112314	ZNF281
AKT2	1	0.11013	XAB2
AKT3	1	0.00327049	MPDZ
ALPK1	1	0.00902536	ZNF518A
ALPK2	1	0.00135638	BASP1
AMD1	1	0.00433167	SFRS3
AMMECR1	1	0.0275421	PHF6
AMY2A	1	0.00365967	AMY1A
ANAPC2	1	0.0169567	COBRA1
ANAPC4	1	0.0381971	ZFYVE16
ANGPTL2	1	0.00437795	MMP2
ANKRD12	1	0.0911731	PHF3
ANKRD26	1	0.065492	USP34
ANKRD28	1	0.0202847	ALMS1
ANKRD46	1	0.106328	DPY19L4
ANP32C	1	0.0407425	LOC723972
ANXA2P1	1	0.0153317	ANXA2P3
ANXA2P2	1	0.000260156	ANXA2
ANXA2P3	1	0.0231095	ANXA2P1
ANXA2	1	0.00636248	ANXA2P2
AOC3	1	0.0794049	TNS1
AP2A1	1	0.0819983	KLHL36
APBA3	1	0.0794049	NOSIP
APBB1	1	0.0819983	SLC22A17
APC	1	0.0958418	CHD1
APEH	1	0.00640568	UQCRC1
API5	1	0.0401302	FAR1
APLNR	1	0.00236831	ARHGEF15
APOOL	1	0.0559915	YIPF6
APPBP2	1	0.00515609	RPS6KB1
ARAP2	1	0.018897	PDS5A
ARCN1	1	0.00511484	ZFP91
ARF1	1	0.00156265	MRPL55
ARF5	1	0.0144693	FIS1
ARFGAP1	1	0.00131468	CPNE1
ARFIP1	1	0.0178162	RWDD4A
ARGLU1	1	0.0848723	KIAA0907
ARHGAP11A	1	0.00578837	BUB1B
ARHGAP21	1	0.0164695	C10orf18
ARHGAP24	1	0.0580956	PLXDC2
ARHGAP9	1	0.0316346	IL10RA
ARHGDIA	1	0.10301	FKBP8
ARHGEF12	1	0.00669328	ZNF91
ARID4A	1	0.0364363	NDUFS7
ARL13B	1	0.0197909	BBX
ARL15	1	0.00203577	SPAST
ARL1	1	0.0374129	TMED2
ATAD2	1	0.0210623	RAD21
ATF2	1	0.00322636	C2orf44
ATG2B	1	0.00152594	TRIP11
ATL2	1	0.0284056	UBE3A
ATM	1	0.0551784	MRPS34
ATP10A	1	0.0137937	AEBP1
ATP11B	1	0.000656036	PIK3CB
ATP11C	1	0.0198005	PHF6
ATP13A3	1	0.00446721	OPA1
ATP2B4	1	0.0327236	ZEB1
ATP5EP2	1	0.0130344	RPL13AP20
ATP6V1A	1	0.0164491	KPNA4
ATP6V1C1	1	0.0375116	KIAA1429
ATP6V1D	1	0.00236374	ACTR10
ATP6V1G1	1	0.0594123	ISCA1
ATP7A	1	0.0272875	CHM
ATP8B4	1	0.00332969	EVI2A
ATPBD4	1	0.032653	GEMIN6
ATXN3	1	0.0306791	PPP2R5C
ATXN7	1	0.0173411	ZDHHC23
B3GNT5	1	0.0176929	ERI2
B4GALT7	1	0.00633318	XPO1
BACH1	1	0.00302557	E4F1
BAG5	1	0.030114	SETD3
BANP	1	0.0724335	ZNF800
BAT2L2	1	0.0287357	TPR
BAZ1A	1	0.00488645	SDCCAG1
BAZ2B	1	0.0138305	SENP6
BBS7	1	0.0193891	LARP1B
BCAS2	1	0.0298927	RPF1
BCAT1	1	0.0177365	POSTN
BCCIP	1	0.0211468	SEC23IP
BHMT2	1	0.0222181	RERG
BICC1	1	0.0430844	FBN1
BLM	1	0.0507273	FANCI
BLVRB	1	0.0212254	SR140
BLZF1	1	0.00715674	CDC73
BMPR2	1	0.0031159	CHD9
BOC	1	0.0515024	ACTA2
BPGM	1	0.00793171	PHTF2
BRAF	1	0.10165	POT1
BRCA2	1	0.000521838	CKAP2
BRD7	1	0.00502718	PAPD5
BRMS1L	1	0.010784	EIF2S1
BRWD1	1	0.0516658	MORC3
BTBD2	1	0.00479163	RAB11B
BUD13	1	0.00307488	USP28
C10orf118	1	0.0358548	THAP11
C10orf28	1	0.0954664	UPF2
C10orf72	1	0.0041788	BNC2
C10orf84	1	0.00909562	SMNDC1
C11orf21	1	0.00729119	TSPAN32
C11orf2	1	0.000518256	OTUB1
C11orf51	1	0.0174494	CORO1B
C11orf83	1	0.0690381	COX8A
C12orf11	1	0.00409549	ACTR6
C12orf29	1	0.024737	CCDC59
C12orf48	1	0.0068816	HMMR
C12orf4	1	0.0124672	GOLT1B
C14orf101	1	0.00174898	SENP6
C14orf135	1	0.0168729	SMEK1
C14orf138	1	0.0452452	TIMM9
C14orf19	1	0.0329267	LOC723972
C15orf23	1	0.0177872	BUB1B
C16orf45	1	0.0265297	EMILIN1
C16orf87	1	0.0130511	SSB
C17orf101	1	0.00987167	PTPN12
C17orf42	1	0.019757	MED6
C17orf90	1	0.0152395	ANAPC11
C18orf32	1	0.0316946	CTBS
C18orf54	1	0.00767552	ATP2B1
C19orf29	1	0.0693184	POLRMT
C19orf56	1	0.00149242	KEAP1
C19orf60	1	0.0347322	TMEM160
C19orf62	1	0.0302855	NDUFB7
C19orf6	1	0.0107992	POLRMT
C1GALT1	1	0.00133696	ZBTB41
C1QA	1	0.000970359	SLAMF8
C1QB	1	0.00950817	C1QC
C1orf156	1	0.00467579	SPHAR
C1orf162	1	0.0637775	CYBB
C1orf163	1	0.00222453	EYA3
C1orf25	1	0.00302113	AHCTF1
C1orf52	1	0.0288308	SEP15
C1orf55	1	0.0327562	C1orf27
C20orf27	1	0.029628	MRPS26
C21orf91	1	0.0180904	HSPA13
C3orf1	1	0.0140717	DCUN1D1
C3orf23	1	0.132338	SACM1L
C3orf63	1	0.00795773	TOP2B
C4orf21	1	0.0359714	PLK4
C4orf41	1	0.0184428	RWDD4A
C4orf46	1	0.0180006	NAF1
C4orf48	1	0.0214925	TMEM160
C5orf28	1	0.0347673	TTC33
C5orf33	1	0.00229566	ARHGAP5
C5orf38	1	0.117999	IRX2
C5orf41	1	0.000630119	MRPS34
C5orf43	1	0.0130476	SCAMP1
C5orf54	1	0.0110857	FAM200B
C6orf167	1	0.0502262	TTK
C6orf182	1	0.0207748	EXOC5
C6orf203	1	0.0230441	ZUFSP
C6orf72	1	0.029586	AZI2
C7orf25	1	0.0848456	SEPT7
C8orf76	1	0.0502042	FAM49B
C8orf83	1	0.0428743	SVIP
C9orf5	1	0.0262846	ZBTB6
C9orf72	1	0.00178954	CEPT1
CA1	1	0.00526953	TMIGD1
CALM2	1	0.0225266	HIGD1A
CALU	1	0.0143425	PHTF2
CAMK1D	1	0.00821435	LOC283070
CANX	1	0.00252764	SEC24A
CAPZA2	1	0.0130943	RINT1
CASC5	1	0.0071345	NDC80
CASQ2	1	0.0601944	MYH11
CAST	1	0.00527614	AP3S1
CBLB	1	0.0765014	TOPORS
CBL	1	0.0265437	MLL
CCDC102B	1	0.00117861	ELTD1
CCDC104	1	0.0401466	C5orf22
CCDC111	1	0.00102228	SCOC
CCDC112	1	0.00598338	SLU7
CCDC121	1	0.0121225	ZMYM6
CCDC18	1	0.0133349	PRPF38B
CCDC23	1	0.00999577	RNF11
CCDC45	1	0.0237112	MBTD1
CCDC55	1	0.00753009	RBBP6
CCDC76	1	0.0112096	SFRS11
CCDC77	1	0.012259	RAD51AP1
CCDC80	1	0.00714712	BNC2
CCDC8	1	0.0250879	JAM3
CCL3L1	1	0.0731733	CCL3
CCL3	1	0.00989565	CCL3L1
CCL5	1	0.011393	NKG7
CCNC	1	0.037771	NUS1
CCNT1	1	0.0139682	UBXN7
CCR5	1	0.0139682	ITGAL
CCT8	1	0.00853957	B3GNT2
CD14	1	0.00408332	SIGLEC7
CD151	1	0.0744319	SHISA5
CD180	1	0.0268573	BTK
CD22	1	0.00901094	TLR10
CD248	1	0.000507804	COL1A1
CD27	1	0.00143217	TBC1D10C
CD2	1	0.0590599	CXCR6
CD300A	1	0.0103958	SIGLEC7
CD300LF	1	0.00533631	RAB42
CD302	1	0.0318241	AZI2
CD33	1	0.0143343	LST1
CD37	1	0.0343542	LIMD2
CD3D	1	0.0171314	CD247
CD74	1	0.00457824	HLA.DPA1
CD79B	1	0.000174477	LY9
CD96	1	0.0223594	ITK
CDC23	1	0.0100698	ZFYVE16
CDC37L1	1	0.0211246	ZCCHC7
CDC37	1	0.00532464	LONP1
CDCA2	1	0.0403841	ESCO2
CDK12	1	0.0281261	MED1
CDK14	1	0.00513603	PRRX1
CDK17	1	0.0712426	TMTC3
CDK2	1	0.134195	NUF2
CDK7	1	0.125252	PAPD4
CEBPZ	1	0.0398949	SPAST
CELP	1	0.0141214	CEL
CEL	1	0.00156596	CELP
CENPF	1	0.0191339	KIF14
CENPK	1	0.0392027	HMMR
CEP120	1	0.0590679	RAD17
CEP135	1	0.0590679	CENPC1
CEP55	1	0.0781574	KIF11
CEP57	1	0.000761273	FAM76B
CEP70	1	0.0413811	ZNF654
CETN2	1	0.034142	RBMX2
CFH	1	0.0235427	OSMR
CFL2	1	0.0224709	DIXDC1
CHCHD3	1	0.0069261	LUZP6
CHCHD5	1	0.00590821	TRAPPC5
CHD7	1	0.0753394	MED13L
CHML	1	0.0105561	AP3M1
CHMP2B	1	0.00987536	PDCD10
CHRFAM7A	1	0.00717474	CHRNA7
CHRM2	1	0.00164757	HAND1
CHRNA7	1	0.00159272	CHRFAM7A
CHST11	1	0.0152274	FGR
CHTF18	1	0.0629965	SOLH
CHUK	1	0.0378792	SHOC2
CIR1	1	0.0629965	SSB
CLEC11A	1	0.00954726	LGALS1
CLEC14A	1	0.00504412	MMRN2
CLEC1A	1	0.0214302	S1PR1
CLEC2D	1	0.0388902	CTAGE1
CLEC4A	1	0.00483112	PDCD1LG2
CLEC4E	1	0.0404919	CLEC7A
CLIP3	1	0.0129426	FGFR1
CLK2P	1	0.00627552	LOC100132247
CLN5	1	0.0155759	COG6
CLPTM1L	1	0.00189667	XPO1
CLSPN	1	0.0200406	NCAPG
CMKLR1	1	0.014501	TLR8
CNOT2	1	0.00739535	RC3H1
CNOT4	1	0.000180052	ZBTB41
CNRIP1	1	0.0269144	VIM
COL10A1	1	0.0107067	SPOCK1
COL11A1	1	0.0178919	THBS2
COL12A1	1	0.0358073	COL5A2
COL18A1	1	0.0198996	COL4A2
COL4A3BP	1	0.0281257	CHD1
COL5A3	1	0.0313803	COL4A1
COL6A1	1	0.145464	COL1A1
COL8A2	1	0.0445861	AEBP1
COLEC12	1	0.0269059	CLIP4
COMP	1	0.00418761	SFRP4
COQ10B	1	0.0312155	GOLT1B
COX16	1	0.0125229	TIMM9
COX6A1	1	0.0103815	RPLP0
COX7A1	1	0.0013758	EFEMP2
CPA3	1	0.0344722	MS4A2
CPNE1	1	0.018692	ARFGAP1
CPSF2	1	0.00983807	SMEK1
CPT1C	1	0.00833945	TRO
CPXM1	1	0.0387369	CPZ
CRBN	1	0.0164695	ARL8B
CREB1	1	0.0218432	ZNF638
CRYAB	1	0.00428915	MGP
CSDC2	1	0.0091122	MRGPRF
CSE1L	1	0.0244501	DPM1
CSF1R	1	0.0512647	ITGAM
CSF1	1	0.00371588	CD4
CSF2RB	1	0.0118532	ARHGAP25
CSGALNACT2	1	0.0540958	GNB4
CSNK1G1	1	0.016002	RFX7
CSNK1G3	1	0.0602727	GPBP1
CTAGE1	1	0.0295571	CLEC2D
CTAGE4	1	0.0244215	CTAGE6
CTAGE6	1	0.00889734	CTAGE4
CTAGE9	1	0.0444125	LOC441294
CTBS	1	0.00627552	C18orf32
CTCFL	1	0.056972	FAM35B2
CTDSPL2	1	0.056972	MORF4L1
CTHRC1	1	0.0652316	FAP
CTR9	1	0.0347322	GOLGA4
CTSK	1	0.0064027	DCN
CTTNBP2NL	1	0.0178046	SNX13
CTU1	1	0.130308	TMEM160
CUL4A	1	0.0127042	STK24
CXADRP3	1	0.037058	CXADRP2
CXCL2	1	0.00214539	CXCL3
CXCL3	1	0.00308242	CXCL2
CXCL9	1	0.0384897	GBP5
CXCR6	1	0.0130409	CD2
CXXC1	1	0.00439373	ZNF800
CXorf23	1	0.00439373	ZNF182
CXorf40A	1	0.0133583	CXorf40B
CXorf40B	1	0.0103958	CXorf40A
CYB5R4	1	0.0114032	GOLT1B
CYC1	1	0.072092	EXOSC4
CYCS	1	0.072092	ACTR6
CYHR1	1	0.00381836	SHARPIN
CYP7B1	1	0.0469399	ZEB2
DAAM2	1	0.00266015	GPR124
DAD1	1	0.0155337	C14orf166
DARC	1	0.00113022	SELP
DCAF13	1	0.00932492	NUDCD1
DCAF15	1	0.00612533	E4F1
DCAF16	1	0.00178228	ZNF721
DCK	1	0.0452974	RWDD4A
DCLK1	1	0.00352265	FLRT2
DCLRE1A	1	0.0161939	CDK1
DCP2	1	0.00636718	WDR36
DCTN4	1	0.0139544	RBM22
DDHD2	1	0.000153599	WHSC1L1
DDI2	1	0.000926071	RSC1A1
DDTL	1	0.0196603	DDT
DDT	1	0.00247528	DDTL
DDX10	1	0.0482505	NOL10
DDX12	1	0.0829347	LOC642846
DDX20	1	0.0521941	PKN2
DDX3X	1	0.0521941	NCKAP1
DDX50	1	0.00014419	ZNF33A
DDX52	1	0.0845764	DDX18
DDX59	1	0.0520205	VAMP4
DEK	1	0.0176767	RPF2
DENND4A	1	0.000505328	TRPM7
DEPDC1B	1	0.029763	BUB1B
DES	1	0.00599465	CNN1
DHRS4L1	1	0.017809	RPSAP9
DHX38	1	0.0556054	EDC4
DICER1	1	0.0226061	RBM25
DIMT1L	1	0.0124044	C5orf44
DLEU1	1	0.0183878	C2orf67
DLGAP5	1	0.0664288	DEPDC1
DLX6AS	1	0.0403982	DLX6
DLX6	1	0.0406844	DLX6AS
DMXL1	1	0.0488984	AFF4
DNA2	1	0.0303038	ANLN
DNAJB4	1	0.0442017	DNAJC24
DNAJB5	1	0.0442017	TAGLN
DNAJC13	1	0.0257849	ZNF148
DOK3	1	0.0463735	CYTH4
DSEL	1	0.0321818	FAM26E
DSE	1	0.0438058	TUBA1A
DTL	1	0.0109696	KIF11
DTWD2	1	0.00306913	TMED7
DUOX2	1	0.0014314	DUOXA2
DUOXA2	1	0.00776994	DUOX2
DVL1	1	0.0347173	CPSF3L
DYNC1LI1	1	0.0284299	ARL8B
DYNC2LI1	1	0.104297	PCNP
DYSF	1	0.104297	CDH5
EAF1	1	0.0119011	PPP4R2
EBAG9	1	0.0355474	C8orf59
ECHDC1	1	0.0419849	EIF2A
ECM2	1	0.00928049	MPDZ
EDC4	1	0.0364239	DHX38
EDEM3	1	0.0276367	MIA3
EDIL3	1	0.00138301	SGCD
EEA1	1	0.0246196	ANKIB1
EEF1A1P9	1	0.0664288	RPL18A
EEF1A1	1	0.0456496	RPSAP58
EEF2	1	0.00948695	RPS2
EFHA1	1	0.00535422	UFM1
EFHA2	1	0.0207381	RNF180
EFS	1	0.0235266	EMILIN1
EGLN2	1	0.0625955	NOSIP
EHBP1	1	0.0491616	PPP1R12A
EHMT2	1	0.0138231	ZBTB12
EIF1AY	1	0.021214	DDX3Y
EIF1B	1	0.0161089	LONP1
EIF2A	1	0.0979487	ECHDC1
EIF2C4	1	0.0289542	LRCH3
EIF3E	1	0.085436	C8orf59
EIF3J	1	0.0418285	USP8
EIF4A1	1	0.00138301	EIF5A
EIF4G3	1	0.0495564	CLIP1
EIF5B	1	0.0695462	NOP58
EIF6	1	0.027356	RALY
ELF1	1	0.0214603	MRPS31
ELP3	1	0.00617829	CNOT7
EMX2OS	1	0.0347761	EMX2
EMX2	1	0.0434869	EMX2OS
ENOX1	1	0.0445453	GUCY1A3
ENTPD1	1	0.022509	TCF4
EPM2AIP1	1	0.0296176	MLH1
EPT1	1	0.0296176	NAA25
ERBB2IP	1	0.0153648	AFF4
ERCC6	1	0.0211827	LRCH3
ERGIC2	1	0.0690648	EXOC5
ERG	1	0.0208273	LDB2
ERLEC1	1	0.0539996	HSPA13
ESF1	1	0.0606856	TRAPPC5
ETFB	1	0.0953902	RUVBL2
ETFDH	1	0.0275562	KIAA1012
EVC2	1	0.00980238	C1R
EVC	1	0.00109963	FBXL7
EXO1	1	0.0183922	MCM10
EXOC1	1	0.00947528	AFTPH
EXOC3	1	0.0402251	ZYG11B
EXOC8	1	0.0941769	ZC3H11A
EXOSC4	1	0.0564529	CYC1
EXOSC9	1	0.0116117	UBA6
EXTL2	1	0.0209806	SUMO1
F8A1	1	0.0010483	RPL13AP6
FAM101B	1	0.00266015	VIM
FAM102B	1	0.00752491	SLC30A7
FAM116A	1	0.00680379	ZNF148
FAM126A	1	0.0372158	ELTD1
FAM126B	1	0.0117459	MAP3K2
FAM127C	1	0.000239382	LDOC1
FAM128A	1	0.0259679	FAM128B
FAM128B	1	0.0361645	FAM128A
FAM135A	1	0.0210343	CD2AP
FAM161A	1	0.0156497	C2orf69
FAM171B	1	0.0211441	CALCRL
FAM175A	1	0.0211441	THAP6
FAM180A	1	0.046187	LAMA4
FAM188A	1	0.000392767	PCNP
FAM18B2	1	0.0596812	PIK3C3
FAM20A	1	0.0461622	PIK3R5
FAM22A	1	0.00726034	FAM22D
FAM22D	1	0.0488237	FAM22A
FAM35A	1	0.00627938	FAM35B
FAM35B	1	0.00620567	FAM35A
FAM38B	1	0.0329623	MPDZ
FAM3C	1	0.0329623	UBLCP1
FAM49A	1	0.105783	EVI2A
FAM58A	1	0.105783	NAA10
FAM73A	1	0.00648667	PKN2
FAM82B	1	0.0112886	YWHAZ
FAM86B1	1	0.0192376	FAM86B2
FAM86B2	1	0.00657244	FAM86B1
FAM96A	1	0.0279414	RSL24D1
FANCI	1	0.0289474	BLM
FANCM	1	0.0173347	KLHL28
FAP	1	0.0173347	CTHRC1
FAR1	1	0.0158277	API5
FASTKD2	1	0.0515024	WDR12
FAT4	1	0.00516611	MRVI1
FBLN2	1	0.130308	TMEM90B
FBLN5	1	0.018897	MFAP4
FBXL15	1	0.00637575	FAM108A1
FBXL3	1	0.0593566	UBL3
FBXO11	1	0.0264617	SMEK2
FBXO33	1	0.00601081	C14orf28
FBXO48	1	0.0249951	PHC3
FBXW2	1	0.000498173	KIAA0368
FCGBP	1	0.0622059	MUC2
FCGR1B	1	0.00217717	FCGR1A
FCGR1C	1	0.00232587	FCGR1A
FCGR2A	1	0.00453023	FCER1G
FCGR2B	1	0.0432076	FCGR2C
FCGR2C	1	0.096969	FCGR2B
FCGR3A	1	0.0181602	HAVCR2
FCRL2	1	0.00259548	FCRL5
FCRLA	1	0.0410227	TLR10
FEM1B	1	0.0410227	PIGB
FEM1C	1	0.0269683	PAPD4
FEZ2	1	0.0114433	CCDC82
FGD2	1	0.00836739	SASH3
FGD4	1	0.0317939	CD2AP
FGD5	1	0.0205783	DDR2
FGF1	1	0.0394276	MSRB3
FGF7	1	0.0199216	IL1R1
FGFR1OP	1	0.00320006	CDC40
FIBIN	1	0.021863	COL8A1
FILIP1L	1	0.0150546	SGCD
FKBP9L	1	0.0128323	TPI1P3
FKTN	1	0.0167229	SMC5
FLJ39739	1	0.0300768	RPS26P11
FLJ45445	1	0.0052661	LOC100133161
FMR1	1	0.0118606	ZBTB33
FOXO3B	1	0.0249907	FOXO3
FOXO3	1	0.0651389	FOXO3B
FRMD6	1	0.0269255	GNB4
FTHL3	1	0.0314296	SPIN2A
FUNDC2P2	1	0.170884	RPL21
FUT3	1	0.170884	FUT6
FUT5	1	0.0623237	RPL13AP20
FUT6	1	0.0221579	FUT3
FXYD6	1	0.0317631	HAND2
FYTTD1	1	0.00802604	ZNF148
FZD4	1	0.0562034	SHE
FZR1	1	0.00802604	XAB2
GABPB1	1	0.010597	CLPX
GALNT1	1	0.0448703	PIK3C3
GATSL2	1	0.0416374	RPL13AP6
GBAP1	1	0.0370399	GBA
GBA	1	0.0106893	GBAP1
GBP5	1	0.0345913	CXCL9
GCLM	1	0.000714273	DNTTIP2
GEMIN5	1	0.0359471	RBM27
GFM1	1	0.0359471	SENP2
GFPT2	1	0.0133583	BGN
GGCT	1	0.00595226	CBX3
GGPS1	1	0.00954206	RBM34
GGT1	1	0.0398191	GGTLC2
GGTA1	1	0.0275536	AIF1
GGTLC2	1	0.0110645	GGT1
GIMAP5	1	0.0858065	FAM78A
GIMAP8	1	0.126016	ZEB2
GIN1	1	0.010054	AP3S1
GIPC3	1	0.126016	GPR116
GJA1	1	0.0166166	OSMR
GLCCI1	1	0.00827463	NIPBL
GLE1	1	0.0165951	C9orf6
GLO1	1	0.0199848	RG9MTD1
GLRB	1	0.0253713	MSRB3
GMPS	1	0.0258967	ECT2
GNAO1	1	0.00161101	FHL1
GNB2L1	1	0.0113096	RPS14
GNG10	1	0.00858085	NFU1
GNG12	1	0.00454076	USP33
GNG2	1	0.0608187	VCAM1
GNL3	1	0.044942	PPP4R2
GNPDA2	1	0.037301	C3orf64
GOLGA6L10	1	0.00890707	GOLGA6L9
GOLGA6L5	1	0.0629673	LOC100132247
GOLGA6L9	1	0.0221767	GOLGA6L10
GOLGB1	1	0.0185317	GOLGA4
GOPC	1	0.0861069	SENP6
GPBAR1	1	0.0283549	CPZ
GPC6	1	0.0861069	RAB31
GPN2	1	0.0488384	KIAA2013
GPNMB	1	0.0163843	MSR1
GPR109A	1	0.0094519	GPR109B
GPR109B	1	0.0341766	GPR109A
GPR176	1	0.0570223	AXL
GPR1	1	0.0266449	ANTXR1
GPR89B	1	0.0104572	ZNF322B
GPR97	1	0.0801087	CSF3R
GRN	1	0.0801087	RPAP3
GRPEL2	1	0.00963805	NUDCD2
GSK3B	1	0.000354536	PUM2
GSTM2P1	1	0.00713447	SPIN2A
GTF2A2	1	0.0059938	PSMA4
GTF2B	1	0.0128924	SEP15
GTF2E2	1	0.00445752	INTS10
GTF2H1	1	0.0156586	EIF4G2
GTF2H3	1	0.0536627	CDC27
GTF2IRD2B	1	0.121739	GTF2IRD2
GTF2IRD2	1	0.0473364	GTF2IRD2B
GTF3C3	1	0.016111	C2orf60
GTPBP10	1	0.016627	BET1
GUK1	1	0.0508676	NDUFA13
GUSBL1	1	0.0508676	AGAP7
GVIN1	1	0.0110048	FYB
GXYLT1	1	0.0775283	PTPN11
GYPC	1	0.00788552	EMP3
GZMH	1	0.00318608	NKG7
H3F3C	1	0.0118237	PA2G4P4
HAAO	1	0.00470861	OXER1
HAGH	1	0.0504421	SMC5
HAND1	1	0.0123886	CHRM2
HAND2	1	0.0304795	FXYD6
HAUS2	1	0.0755745	GRINL1A
HEATR1	1	0.014268	CEP350
HEATR5A	1	0.0378792	ARHGAP5
HEATR5B	1	0.010597	PIKFYVE
HEG1	1	0.00824611	TCF4
HIC1	1	0.00241356	VASN
HIGD1A	1	0.04052	CALM2
HINT3	1	0.03892	PPIL4
HIPK1	1	0.0142158	JAK1
HK3	1	0.0132796	ITGB2
HLA.A	1	0.0130943	HLA.H
HLA.B	1	0.0125122	HLA.E
HLA.DMA	1	0.0279385	HLA.DMB
HLA.DRB1	1	0.0335281	HLA.DRB5
HLA.DRB5	1	0.0686396	HLA.DRB1
HLA.F	1	0.0148143	HLA.E
HLA.G	1	0.0112571	HLA.H
HLA.J	1	0.0117648	HLA.H
HMGXB4	1	0.0117648	GABPA
HNF4G	1	0.0225202	SNX16
HNRNPA1	1	0.00860591	HNRNPA1L2
HNRNPA2B1	1	0.00469322	TARDBP
HNRNPR	1	0.0449829	THRAP3
HNRPLL	1	0.00509667	MOBKL3
HOOK3	1	0.0147576	CAMSAP1L1
HOXA11AS	1	0.0040757	HOXA11
HOXA11	1	0.00507012	HOXA11AS
HOXB5	1	0.0312942	HOXB6
HOXB6	1	0.00608615	HOXB5
HOXD10	1	0.0271844	HOXD11
HOXD11	1	0.0271844	HOXD10
HPS5	1	0.0216887	SPTY2D1
HS2ST1	1	0.0216887	SSX2IP
HSD17B6	1	0.092775	DACT3
HSPB7	1	0.092775	CNN1
HSPB8	1	0.0676892	DACT3
HSPBP1	1	0.0234336	ZNF628
HSPD1	1	0.00522903	PNPT1
HTRA1	1	0.0535677	SPARC
HTRA3	1	0.01875	ISLR
IBTK	1	0.0289513	MIB1
ICK	1	0.014066	DNAJC21
IDH3G	1	0.026318	WDR13
IFFO1	1	0.0742259	ADAMTS10
IFT81	1	0.0404746	ILVBL
IGFBP5	1	0.0100015	COL8A1
IGFBP6	1	0.00627247	HSPB2
IGJ	1	0.0105468	TNFRSF17
IGSF6	1	0.0260916	MS4A6A
IKBIP	1	0.0264733	GOLT1B
IL7R	1	0.0100208	SAMSN1
ILVBL	1	0.0881294	IFT81
IMP4	1	0.00674747	TIMM13
IMPACT	1	0.0175609	RNF138
INHBA	1	3.89e-05	COL3A1
INPP5F	1	0.0260916	RUFY2
INSIG2	1	0.0218192	CENPQ
INTS10	1	0.00124562	GTF2E2
INTS12	1	0.0372943	NUP54
INTS2	1	0.0256942	RPS6KB1
INTS4L2	1	0.00836587	PPIAL4G
IPMK	1	0.0473364	ARL5B
IPW	1	0.106725	SNORD116.28
IQCB1	1	0.0171691	PRKCI
IRF4	1	0.0301302	FCRL5
IRX2	1	0.0296807	C5orf38
ISCA1	1	0.0074817	ATP6V1G1
ISLR2	1	0.01857	ISLR
ITGA11	1	0.0180708	FNDC1
ITGA4	1	0.0502262	GNB4
ITGAX	1	0.0306791	CSF3R
ITGB3BP	1	0.00180995	XAB2
ITGBL1	1	0.0427007	SFRP4
ITK	1	0.0307599	CD96
ITPR1	1	0.0571865	TCF4
IWS1	1	0.0103913	NOP58
JAK1	1	0.0662373	HIPK1
JAM2	1	0.0403841	SHE
JAZF1	1	0.00562963	SPG20
JHDM1D	1	0.0279676	KRIT1
JMJD1C	1	0.0279385	MKLN1
JPH2	1	0.0133565	CNN1
JRKL	1	0.0398695	AFTPH
KAT2B	1	0.0253946	MBNL1
KBTBD2	1	0.0471277	ZNF12
KBTBD3	1	0.108223	ZNF189
KCNA3	1	0.00555521	PPP1R16B
KCNE4	1	0.0179901	SULF1
KCNJ15	1	0.00243223	S100A8
KCNJ8	1	0.0217232	STARD8
KCNK13	1	0.0242474	FPR3
KCNMB1	1	0.00880773	CNN1
KDELC2	1	0.00176085	SMAD5
KDR	1	0.00260892	SHE
KIAA0125	1	0.000388184	CD79A
KIAA0240	1	0.0421199	ZNF91
KIAA0368	1	0.0365184	FBXW2
KIAA0495	1	0.0278143	RGAG4
KIAA0528	1	0.0200817	UPF2
KIAA0776	1	0.0492835	CD2AP
KIAA0907	1	0.00453023	ARGLU1
KIAA0947	1	0.0377829	RBAK
KIAA1009	1	0.026945	RBM16
KIAA1109	1	0.0362577	C10orf18
KIAA1370	1	0.0316346	CCPG1
KIAA1586	1	0.00836092	MFAP3
KIAA1632	1	0.113417	PIK3C3
KIAA1715	1	0.04307	EXOC5
KIAA1755	1	0.0206698	OLFML1
KIAA1949	1	0.00530522	BASP1
KIAA2018	1	0.0052667	KIAA2026
KIF14	1	0.039769	CENPF
KIF15	1	0.0114148	ANLN
KIF4B	1	0.00710676	POTEE
KITLG	1	0.0440142	ATP2B1
KLF3	1	0.0781574	PIBF1
KLHDC10	1	0.0460209	UBN2
KLHDC3	1	0.00217396	MTCH1
KLHL15	1	0.0201424	CUL4B
KLHL24	1	0.00539633	NR1D2
KPNA6	1	0.0124467	GNL2
KRAS	1	0.0204216	RAB11B
KRCC1	1	0.00194331	PDCD10
KRT18	1	0.0194737	KRT8
KRT8	1	0.0192887	KRT18
LACE1	1	0.0133288	MRPS28
LASS6	1	0.00954271	VPS13A
LATS1	1	0.0480204	ZNF192
LAYN	1	0.0480204	SYT11
LCP1	1	0.00917026	PTPRC
LCP2	1	0.00488306	PLEK
LDB3	1	0.0109246	SYNPO2
LEMD3	1	0.00831474	SFRS2IP
LGALS8	1	0.0235667	TIPRL
LILRA2	1	0.113205	SIGLEC5
LILRB1	1	0.0741019	LAIR1
LILRB2	1	0.00816584	LILRA6
LIMD2	1	0.0042214	CD37
LIMS3.LOC440895	1	0.0251722	SPIN2A
LIN9	1	0.0453952	NUF2
LMBR1	1	0.0157682	LUZP6
LMBRD1	1	0.0223594	PCMTD1
LMBRD2	1	0.00857404	RASA2
LNPEP	1	0.017409	CHD1
LOC100124692	1	0.0243777	LOC93432
LOC100128191	1	0.0124239	NDC80
LOC100132832	1	0.0391741	LOC200030
LOC100271836	1	0.0544139	RUNDC2C
LOC283070	1	0.0323941	CAMK1D
LOC284441	1	0.0135706	CXADRP2
LOC388152	1	0.0293648	LOC80154
LOC391322	1	0.0370903	AGAP7
LOC401010	1	0.0601944	LOC344967
LOC401397	1	0.0290911	NDUFA5
LOC440354	1	0.0186701	RUNDC2C
LOC441294	1	0.00423937	CTAGE9
LOC613037	1	0.0232518	LOC100132247
LOC642846	1	0.00822461	DDX12
LOC644538	1	0.0174495	TRPC1
LOC647979	1	0.0652316	PHF20
LOC653501	1	0.07989	ZNF658
LOC728640	1	0.0845764	CDC5L
LOC728643	1	0.0369048	LOC643387
LOC729082	1	0.00153592	MFAP1
LOC80154	1	0.0716279	LOC388152
LOC93432	1	0.032193	LOC100124692
LOC96610	1	0.079898	MGC29506
LONRF1	1	0.0813091	PCM1
LOXL2	1	0.0186701	COL4A2
LOX	1	0.0323941	COL5A2
LPAR2	1	0.0196248	ACTR2
LPHN2	1	0.00556849	MPDZ
LRCH2	1	0.0337874	NAP1L3
LRP6	1	0.00990105	ARID2
LRPPRC	1	0.0126702	IMMT
LRRC33	1	0.0255042	ITGAM
LRRC8B	1	0.0150467	ZNF644
LSM3	1	0.0127865	DCUN1D1
LSM6	1	0.00797997	SMARCA5
LSP1	1	0.00806567	WAS
LTV1	1	0.0321558	RPF2
LYPLA1	1	0.0390493	MTFR1
LYRM2	1	0.0203201	ASF1A
LYRM5	1	0.075145	NRBF2
LYSMD3	1	0.0321113	SCAMP1
MAFB	1	0.0648969	LILRB4
MAF	1	0.00621864	ZEB2
MAGT1	1	0.0106234	YIPF6
MAL2	1	0.0519163	IMPA1
MALT1	1	0.0232569	NAA30
MAN1A2	1	0.00249643	GABPA
MAP2K1	1	0.0110148	ADAM10
MARCH1	1	0.00185863	CXorf21
MARCH8	1	0.00228258	LRCH3
MASTL	1	0.0435814	CDK1
MAX	1	0.0540623	TMX1
MBNL2	1	0.0034555	INTS6
MCAM	1	0.0129412	PXDN
MCC	1	0.0155565	ZEB1
MCEE	1	0.0338572	DTWD1
MCM10	1	0.064572	EXO1
MCPH1	1	0.0466606	DCTN6
MCTS1	1	0.0564529	XIAP
MEAF6	1	0.0130725	SYF2
MED13L	1	0.0165904	CHD7
MED13	1	0.00688912	HELZ
MED14	1	0.0847154	USP9X
MED16	1	0.00164757	RAB11B
MED4	1	0.00221439	GTF2F2
MED7	1	0.0218992	CSNK1A1
MEF2C	1	0.00282168	ZEB1
MEIS3	1	0.00595224	CERCAM
METTL8	1	0.0450932	C2orf69
MFF	1	0.0133342	MOBKL3
MFN1	1	0.0104523	DCUN1D1
MFRP	1	0.019186	MXRA8
MFSD1	1	0.0591304	AZI2
MIA3	1	0.0868795	EDEM3
MIER3	1	0.011166	GPBP1
MINA	1	0.0456496	PRKCI
MITF	1	0.0128261	WWTR1
MLH1	1	0.000583334	EPM2AIP1
MLL	1	0.000515533	CBL
MND1	1	0.0690648	CENPE
MNDA	1	0.00102228	CCR1
MOB2	1	0.0251561	TSSC4
MOCS2	1	0.0377215	CETN3
MORC3	1	0.0042749	BRWD1
MORF4L2	1	0.00742409	CUL4B
MORF4	1	0.0954664	RPL21
MORN2	1	0.0609951	HAT1
MPHOSPH6	1	0.0222148	MRPL42
MPHOSPH8	1	0.0427069	AKAP11
MPP5	1	0.0106073	PPP2R5E
MRAS	1	0.0118303	VIM
MREG	1	0.020954	MED6
MRPL13	1	0.0324187	ENY2
MRPL1	1	0.0252378	GRSF1
MRPL2	1	0.00709262	MLST8
MRPL32	1	0.00380801	ARPC3
MRPL33	1	0.0141797	COPS2
MRPL35	1	0.0207299	FASTKD1
MRPL4	1	0.0154564	CLPP
MRPS10	1	0.00655561	TWF1
MRPS18A	1	0.00869724	UQCRC1
MRPS24	1	0.0219856	SHOC2
MRPS26	1	0.00246973	C20orf27
MRPS2	1	0.0490856	PTGES2
MRPS31	1	0.0132251	ELF1
[truncated: 684 more rows]

## Sheet: Supp_Table3A
Gene expression network analysis identified CDK1 and KIF11 as possible key molecules in the development of colorectal cancer from normal tissue
Soo Bin Lee1, YoungSeon Noh1, Ji-Wook Moon2, Sung Won Han1,*,, Eun Sun Kim3,* and Ji-Yun Lee4,*
Supplementary Table 3A. Degree centrality analysis of the selected hub (602) genes with their edges in the normal group after cutting off based on the mean weight (≥0.0679) and average degree (≥ 3.5) for further analysis.
Green filling indicates 25 common hub genes between the normal (Supplementary Table 3A) and tumor (Supplementary Table 3B) groups
Orange filling indicates common edges in common hub between the normal (Supplementary Table 3A) and tumor (Supplementary Table 3B) groups.
Hub genes in bold (181) indicate common the hub genes between Supplementary Table 3A and 3A-1.
Blue genes in bold indicate common edges of common hub genes between Supplementary Table 3A and 3A-1.
Hub_gene	Degree	Weight	# of common degree with tumor	Edge genes
C11orf58	16	0.677203	0	BTF3L4	PCNP	C10orf84	CLDND1	EDC4	ERGIC2	FBXL5	GNG10	MRFAP1L1	N6AMT2	PAIP1	PLXNB2	PWP1	SLC9A1	TCEAL8	TXNDC15
KANK2	14	0.737401	0	MRVI1	C20orf200	DIXDC1	FAM110B	ICA1L	PDZRN3	PGBD1	RILPL1	SORBS2	TMEM200B	TTC7B	WWTR1	ZBTB47	ZCCHC24
KIAA1522	14	0.623539	0	KIAA1543	SCAMP2	SPINT1	DDR1	DNM2	HIAT1	MBOAT7	MFSD9	PFKL	RAPGEFL1	SIPA1L3	SLC24A6	SLC26A6	TMEM102
WNK1	14	0.481559	0	CLASP1	ZC3H13	ASAP1	C15orf48	C20orf117	DHRS7B	ERC1	MYCBP2	NOTCH2	TTC28	USP47	VPS25	ZFP106	ZKSCAN2
FXYD6	13	0.638771	0	GEFT	BHMT2	C16orf45	C1orf133	CTF1	DYNC1I1	KCNJ8	KCTD8	NKAPL	RERG	RND2	SOX15	TMOD1
NPR2	13	0.621407	0	ZNF532	ARHGEF17	ARMCX2	EFS	EPN2	EVC	FBXL7	OLFML2B	PCDHGB7	PTPRM	RGAG4	TIMP2	ZBTB4
AMOTL1	12	0.799308	0	DMD	FAM129A	TNS1	ADAMTSL3	ALPK3	DRP2	EML1	GNAZ	MPP2	ROR2	SOBP	SVIL
ZNF532	12	0.525858	0	NPR2	TRPS1	EVC	GPRASP1	ITPR1	MTMR9	NOVA1	PTGS1	PTPN13	SCARA3	WDR47	ZDHHC3
PCNP	12	0.513406	0	C11orf58	AMN1	AP1B1	ARMC1	CCDC104	COPS2	CRYZL1	GGPS1	PCNXL3	RNF40	RRBP1	ZCRB1
DIXDC1	12	0.505422	0	ARMCX1	KANK2	SEMA3A	BCHE	C7orf41	CC2D2A	DZIP1	FGF13	IL17RD	KLF11	SLC29A1	TCEAL4
SH3BGRL	12	0.489068	0	EID1	SGCE	AP1S2	C22orf39	GKAP1	HSF2	LOC375190	NKIRAS1	PTPLAD2	TAF9B	TRIM23	UFSP2
C16orf45	12	0.46555	0	COPZ2	FXYD6	JAM3	CC2D2A	CNGA3	FBXL2	FBXO17	ICA1L	RASL12	SOX15	TCEAL5	VIPR2
TJP3	12	0.413616	0	CAPN5	ST14	TMEM8A	ACSS2	GPT	MAPK3	NR2F6	SH3BP1	TMEM102	TNK1	TPRN	TTC22
HSBP1	12	0.408504	0	SELT	BRD1	C1orf31	C3orf1	HBXIP	MED31	MRPL49	NAA20	PHF5A	SRP9	TMEM126B	VPS29
ULK2	12	0.360409	0	CC2D2A	CLUAP1	ANKRD6	BBS5	GLT8D2	RECK	TCTN1	ZFP28	ZNF135	ZNF248	ZNF354C	ZNF667
DMD	11	0.757958	0	AMOTL1	ATP2B4	PRICKLE2	AKAP6	ANKS1B	BNC2	CDON	DLG2	DOCK3	FZD7	RNF150
GNAO1	11	0.681516	0	CLIP3	KCNH2	CACNA1C	DOCK3	FLRT1	FRMPD4	GRIK5	KIAA0802	MTSS1L	SLC24A3	SVIL
JUP	11	0.557583	0	MARK2	PCDH1	CGN	ELF4	GAK	INF2	MMP15	MVP	MYH14	SHROOM3	WWP2
ATP2B4	11	0.543628	0	DMD	ACCN2	AOC3	C22orf23	DYSF	FLNA	MYOM1	NRP2	PNMA1	PRUNE2	ZFHX4
FBXL7	11	0.413445	0	NPR2	ADARB1	MAMLD1	NFIA	PCDHB12	PCDHB6	PTPRM	SETBP1	SLC16A2	TGFBR3	TMEM43
SUB1	11	0.25037	0	BCAS2	MOBKL3	PHRF1	PTPN23	TAOK2	VBP1	THOC7	TMEM50B	TSC2	UBA3	WDR81
MSRB3	10	0.77041	1	CALD1	FERMT2	CAP2	DTNA	EML1	FHL1	MYLK	RNF180	TSPAN2	ZAK
AOC3	10	0.457252	0	ATP2B4	FLNA	ACTA2	ACTN1	BOC	ITGA7	NPTXR	SLC4A3	SYPL2	TSPAN18
LMO3	10	0.454937	0	LMOD1	PDZRN4	AGTR1	C6orf168	CHRM2	EPHB1	GPM6A	KIAA1462	PLA2G5	TCEAL2
TMEM55A	10	0.428231	0	ZNF25	ANGPT1	AP1S2	C3orf18	C6orf225	C8orf85	KLHL23	PABPC5	PTPLAD2	TMEM74
SPINT1	10	0.415242	0	KIAA1522	ANKRD56	C17orf76	C1orf106	CDHR5	COL17A1	MGAT4B	PLEKHG6	TMC4	VILL
BTF3L4	10	0.364294	0	C11orf58	ASNSD1	C11orf46	GPN3	IFT46	MRFAP1L1	MYH14	PXN	ZNF583	ZNF614
GAK	10	0.347183	0	JUP	MINK1	C11orf74	CORO7	FAM83H	GRAMD4	LETM1	PCSK7	PITPNM1	SHROOM3
TCEAL1	10	0.283443	0	EID1	MARK2	ARL3	CDKL3	IGFBP7	LOH12CR2	MEAF6	PDE1A	RRAGB	TPD52L1
EFS	10	0.239514	0	ARHGEF17	NPR2	ATP1B2	BRSK1	DLG4	KCNE4	LCAT	POU6F1	SLC26A10	TRO
MVP	10	0.226324	0	JUP	MARK2	AP1B1	CAPN1	KPNA5	PLDN	POLK	RP9P	SMARCE1	ZNF673
MRVI1	9	0.593869	0	KANK2	ITGA1	LOC728264	MEIS1	MEIS2	PBX3	PTGS1	SOBP	TSHZ3
RPS3A	9	0.582002	0	RPS6	EEF1B2	MED28	NUDCD2	RPL24	RPL34	RPS15A	RPS7	TMEM14B
CFL2	9	0.564048	0	BAG2	NECAB1	C7orf58	MXRA7	PDLIM3	PTPLA	RAB23	SH3BGR	SLC25A4
RPS6	9	0.539772	0	RPS3A	EEF1B2	NCRNA00188	RPL10A	RPL41	RPS18	RPS7	RPS8	RPSAP58
SMARCA1	9	0.501969	0	MPDZ	AKT3	EHBP1	GPRASP2	PKD2	PLCL1	RIMKLB	WHAMML1	ZFPM2
KIF1A	9	0.499186	0	KIF5A	AP3B2	ATP1A3	CNTN2	DPYSL5	JPH3	RET	SLC7A14	SYN1
PDLIM7	9	0.449667	0	SMTN	ACTA2	CCDC136	CSRP1	CTXN1	DMPK	HSPB6	REEP2	WFDC1
SELT	9	0.314628	0	CNIH	HSBP1	ATP6V1G1	C20orf7	CCNC	MED12	MED31	YEATS4	ZNF410
ST14	9	0.298587	0	PRSS8	ENTPD1	FUT6	GGT6	GPA33	SDC1	SGPP2	SLC44A4	TJP3
MARK2	9	0.289003	0	JUP	ARHGAP17	ATXN7L3	CDCP1	MVP	PCSK7	TBC1D2	TCEAL1	TMEM17
APBB1	9	0.28566	0	TTC7B	ANKRD35	EBF4	MAGED4	SALL2	SLC29A1	SYNGR1	TUBG2	ZNF853
TNFSF12	9	0.273785	0	CRTAP	RAB34	CNRIP1	DUSP22	MAGED2	NME4	PHYHD1	PTMS	TCEA2
PTPRM	9	0.265084	0	FBXL7	NPR2	TIMP2	ARHGEF10	CD109	COL12A1	KLF7	ODZ1	TSPAN9
ASH1L	9	0.238046	0	AFF1	UBR5	KIDINS220	LOC647979	NR2C2	RSF1	UBR1	USP34	VPS13B
SLC9A3R1	9	0.233208	0	ESPN	ABHD12	C1orf115	DAPK2	LOC151534	SCIN	TMEM82	TNIP1	TOM1
PTPRF	9	0.211922	0	SIPA1L3	ACAD10	AGPAT3	C11orf73	DGCR2	KBTBD11	MAST2	PLXNA2	SCAP
TMEM14B	9	0.200611	0	PEX2	RPS3A	C1orf43	C2orf28	DNAJC19	HDDC2	IRGQ	NSMCE4A	PMPCB
MYH14	8	0.617724	0	BTF3L4	JUP	ARL6	BBS4	CBY1	ITPR3	KIF13B	RRBP1
CDCA5	8	0.416787	0	NCAPH	C16orf59	CDCA8	GINS4	MYBL2	ORC1L	RAD54L	SKA3
DPY30	8	0.410101	0	PEX2	PFDN5	COMMD3	DNAJC19	TATDN1	TPT1	UNC50	ZNHIT3
COX7B	8	0.409568	0	COX7A2	ATP5J	ATP5O	C14orf2	HBXIP	NDUFA6	NDUFB3	NDUFV2
STAT5B	8	0.409539	0	CRTC3	ZBTB4	FTO	NEK9	PIP4K2B	RNF216	USP27X	UVRAG
RAP1A	8	0.404621	0	ATP13A1	MORF4L1	PAIP2	ARHGAP39	CCDC91	MOGS	OSTM1	SEPT10
CHD8	8	0.400722	0	ARID1A	BPTF	KDM3B	MYST3	NSD1	SETD1B	WDR7	ZNF609
SEP15	8	0.398664	0	CNIH	ATP5S	CCNC	IER3IP1	LYPLA1	MEGF8	MRPL13	SETD1B
SORBS1	8	0.389019	0	CALD1	FBXL22	KCNMA1	MAP6	MYOCD	NOS1	PTCHD1	PTGER3
C7orf58	8	0.38628	0	CFL2	NECAB1	AS3MT	BTC	CAB39L	KCNIP4	NUDT11	PLK1S1
DZIP1	8	0.383686	0	CLIP4	DIXDC1	DTX3	IPW	SEMA3A	FAM184A	LSAMP	SCD5
SORCS1	8	0.368722	0	GRIK3	BAI3	HSPA12A	NTM	PRIMA1	SLC35F1	SOX10	TSPAN11
C22orf30	8	0.364574	0	C3orf10	FUNDC2	MANBAL	PDPK1	PIK3C2B	RREB1	TMEM131	TRMT112
HERC1	8	0.359166	0	MLL	CDK5RAP2	CELF1	LAMB1	SMARCA2	SSH1	TNRC6C	VPS13B
RSL24D1	8	0.345818	0	ZFAND1	AZI2	COMMD2	LYRM1	METTL5	NDUFA5	PIGY	STARD3NL
TTC7B	8	0.336428	0	KANK2	APBB1	ARHGAP6	CADM4	EFEMP2	MITF	WBSCR17	ZNF853
CLIP3	8	0.335446	0	GNAO1	ACCN2	CAND2	GRIK5	NXPH3	REEP2	SCN2B	TCF7L1
MYH11	8	0.331817	0	JPH2	SYNM	DPP6	FLNC	KIAA1644	MAPK4	PLIN4	SLC8A2
PKD2	8	0.29896	0	AKT3	SMARCA1	GRB10	IPW	PARD6G	PHLDB2	WWC2	ZMYND11
ANAPC11	8	0.291237	0	NDUFA11	ASNA1	C19orf62	NUBP2	POLR2I	POP7	SNX17	TIMM17B
CD22	8	0.289206	0	MS4A1	PAX5	CXCR5	FAM129C	FCRL3	LTF	TNFRSF13C	VPREB3
PLP1	8	0.282095	0	GPM6B	CMTM5	KCNMB4	MAL	MPZ	MYOT	S100B	TMEM155
ARHGEF16	8	0.276246	0	STXBP2	ADAP1	ARHGAP27	C6orf136	EPS8L3	FAM83F	RNPEP	RPS6KA1
LHFP	8	0.271582	0	OGN	RAI2	TMOD2	ZDHHC15	ECM2	ISLR	RECK	SULF1
KIAA1671	8	0.258151	0	ZZEF1	C12orf24	CTNND1	KIF3B	LUZP1	N6AMT2	RBMX2	WIPF2
GPM6B	8	0.256493	0	PLP1	ANGPTL7	CADM2	CDH19	FGF1	PMP2	SHC4	SLC5A7
AKT3	8	0.231963	0	DENND5A	SMARCA1	F8	HOMER2	KATNAL1	PKD2	PRKD1	SPIRE1
CD19	8	0.230579	0	FCRLA	BLK	CD79B	CNR2	FAIM3	FAM159A	STAP1	TNFRSF13C
PCNXL3	8	0.228882	0	KIAA0284	PCNP	ATP13A1	GATAD2A	MORF4L1	NEK7	SLC38A10	STK11IP
SKP1	8	0.212234	0	CAPZA2	SNX3	CNBP	MED4	PEX19	PPP2R3C	RNF13	UBE2B
EHBP1	8	0.210788	0	MPDZ	SMARCA1	ANTXR1	C15orf41	CMYA5	MAGI2	PRKG1	RNF217
PIRT	8	0.186695	0	HMP19	CPLX2	ELAVL3	NDRG4	NEFH	OLFM3	PHOX2B	PRPH
FEZ1	8	0.183703	0	COPZ2	C1orf190	COX7A1	HSPB2	LOC399959	NUDT11	RAB34	SDC2
MLL	8	0.174358	0	HERC1	CBL	HELZ	MYST4	POGZ	TNRC6A	UBR5	ZNF37A
TAF9	8	0.173321	0	MRPL1	MRPL32	RPF1	ACN9	AIMP1	NUP37	RG9MTD1	TMEM165
TTC28	8	0.162051	0	WNK1	ANKRD50	HIP1	MTR	PCDHGB3	PDZD2	WDFY3	ZFHX3
RPL32	8	0.0940263	0	RPL19	C20orf199	RPL37A	RPL38	RPS11	RPS12	RPS23	RPS3
LMOD1	7	0.4572	0	PGM5	EML1	LIMS2	LMO3	PGM5P2	PYGM	SPEG
HUWE1	7	0.452624	0	EP400	HERC2	DYNC1H1	GIGYF2	PIK3R4	TPR	YLPM1
COL6A1	7	0.447295	0	COL6A2	DCHS1	EMILIN1	LAMA5	NLGN2	PXDN	SORCS2
COL4A2	7	0.424314	0	COL4A1	COL15A1	EHD2	EMILIN1	LDLRAD2	TLN1	VCL
PSD	7	0.407728	0	PDZRN4	POPDC2	NNAT	NPTX1	PPP1R1A	RAMP1	RPRM
ASF1B	7	0.392187	0	RAD51	TK1	CDC45	CENPM	EXO1	TYMS	ZWINT
SNRPD2	7	0.364189	0	LSM2	RPL35	C11orf10	C9orf123	PTPMT1	SNRPC	ZNF511
MPDZ	7	0.352927	0	SMARCA1	C20orf194	CMYA5	CNTN1	DDR2	EHBP1	TUB
NECAB1	7	0.341487	0	CFL2	C7orf58	CAB39L	DSTN	LOC399959	PTBP2	RERG
TSHZ3	7	0.330157	0	MRVI1	SYDE1	C1orf198	CD99L2	FOXF1	RUSC2	SLC12A4
DTX3	7	0.32361	0	DZIP1	LOC441869	PRDM8	RIC3	SYNGR1	TSPYL2	TUBG2
TSPAN18	7	0.316916	0	AOC3	KCNH2	CNTNAP3	LOC283174	NPTXR	NRXN3	RGMA
LAMC1	7	0.314469	0	LAMA4	HEG1	NID1	PCDHGA11	PDZD2	RPS6KA2	SASH1
EID1	7	0.296688	0	SH3BGRL	FAM54B	KCNMB2	LOC728819	NDNL2	SPOP	TCEAL1
EFEMP2	7	0.289663	0	FHL3	TTC7B	EMP3	OLFML3	SHISA4	SPARC	STMN3
EML1	7	0.289258	0	AMOTL1	LMOD1	MSRB3	EPM2A	NLGN1	PBX3	SORBS2
ACTN1	7	0.284747	0	AOC3	DYSF	ITGA1	ITGB3	NDE1	PARVA	TTLL11
TOMM22	7	0.281959	0	MRPL11	MRPL46	CCDC58	MRPL15	MRPS16	MRPS7	TMEM223
PTRF	7	0.276314	0	DPYSL3	NXN	DBN1	MCAM	NACAD	PALM	PDZD4
MAP4K1	7	0.262047	0	ACAP1	CARD11	IL21R	INPP5D	RLTPR	SLAMF6	TMC8
TCEAL4	7	0.260916	0	DIXDC1	SPG20	BNIP3	DNAJC18	FKBP7	PLS3	TCEAL3
NLGN2	7	0.259392	0	COL6A1	ADARB1	CHST3	CNTNAP1	PCDHGC3	SLC41A1	SV2A
COX7C	7	0.255842	0	NDUFA6	NDUFB1	ATP5E	ATP5H	NDUFA12	NDUFS4	SF3B14
C10orf84	7	0.248128	0	C11orf58	ARL1	CLEC16A	FAM104B	MED21	POLR2K	POLR3F
GLI2	7	0.244259	0	DCHS1	ABCA3	COL8A2	KANK1	LAMA5	MECP2	SYNE1
BAT2L2	7	0.238802	0	TRRAP	ANKRD17	BIRC6	CDK12	CHD7	SFRS15	SLTM
ZEB1	7	0.234166	0	PALLD	AMIGO2	EPHA6	JAZF1	KLHL5	STAC	STX2
RGAG4	7	0.231998	0	NPR2	SEMA4C	SLC12A4	CCDC102A	MAP3K3	SMO	TBKBP1
MARVELD3	7	0.231626	0	DOLPP1	PRR15	B3GNT8	P2RX4	PAFAH2	PPP1R14D	TGFA
SF3B5	7	0.211488	0	CYC1	MRPS12	LSM7	OVCA2	TIMM16	TMEM11	TMSB10
LAMA5	7	0.210949	0	COL6A1	GLI2	ADCY5	ATN1	LAMB2	PKD1	PTPRS
RAB11FIP2	7	0.210711	0	FBXO30	ICA1L	WWC2	CCDC50	PPP1R12A	WDR17	ZDHHC17
UBR4	7	0.205651	0	SPEN	AKAP13	FAT1	LRP1	PI4KA	SMG7	TNRC6B
LASP1	7	0.204958	0	GNA11	MYO7B	CARD10	HECTD3	PLEKHA7	TYW3	ZNF542
FAM129A	7	0.200649	0	AMOTL1	GLT25D2	HOMER2	PEG10	PTGS1	SCN7A	STAC
ARMCX1	7	0.199495	0	DIXDC1	CRTAP	DMGDH	KLF11	LCA5	PABPC5	SGCE
MORF4L1	7	0.193603	0	PAIP2	PCNXL3	ARHGAP39	DCTN6	LAPTM4A	OPLAH	RAP1A
C3orf18	7	0.178933	0	TMEM55A	C8orf85	KLHDC8B	LOC441869	PIPOX	RTN2	ZNF382
C11orf83	7	0.178316	0	COX8A	COPE	LSM4	NUDT16L1	OTUB1	PPP4C	TRAPPC5
CHCHD1	7	0.178304	0	ATP5J2	COX7A2	UQCR10	C8orf76	COX16	NOP10	SPCS1
TUBG2	7	0.178042	0	APBB1	DTX3	PELI3	NAT14	NCRNA00085	STX1A	TCEA2
SLIT3	7	0.175678	0	COL14A1	FBLN1	CD248	CILP	FBLN2	PCOLCE	SVEP1
NACAD	7	0.171893	0	NPTXR	PALM	PDZD4	PTRF	CAMK2A	SLC22A17	SLC6A17
PPP1R12A	7	0.169546	0	KATNAL1	RAB11FIP2	FAM190B	KLHDC5	MTMR9	OSGIN2	PGBD1
SCN7A	7	0.169205	0	ADAMTSL3	FAM129A	STON1	COL21A1	IGSF11	SHC4	SLC5A7
C1orf106	7	0.161041	0	PLEKHG6	SPINT1	KALRN	NR1I2	PTPRH	RIPK4	TMC4
MCM7	7	0.147307	0	MCM2	POLA2	CHAF1B	FEN1	MCM4	MCM6	NCAPD3
PILRB	7	0.13386	0	CCNL2	ATG16L2	CHKB.CPT1B	FAM193B	NSUN5P2	PABPC1L	PDXDC2
RRBP1	7	0.125094	0	ANAPC16	MYH14	PCNP	APOB48R	FBXO9	ITGB4	XPO6
MAST2	7	0.119767	0	PTPRF	ZBTB7B	AGPAT3	KCTD6	KIAA0247	PHLPP2	RAB40C
PHRF1	7	0.119677	0	TAOK2	ATP6AP2	FZR1	INTS1	MGRN1	SUB1	SUMO2
ATP13A1	7	0.113438	0	CORO7	KLHL7	PCNXL3	ABCF3	NEK7	PWP2	RAP1A
LZTS2	7	0.107781	0	FHL3	SLC39A13	TBKBP1	C16orf48	KLHL22	SCMH1	SIX5
SULF1	7	0.09582	0	LHFP	ZCCHC24	FADS1	FAM26E	LIMCH1	NRSN2	TSHZ2
GOLGA7	6	0.465035	0	PEX2	CGRRF1	CRBN	ISCA1	NSL1	TNKS1BP1
PHF5A	6	0.432516	0	HSBP1	TOMM5	C15orf24	LSM1	SELK	TIMM8B
EHD2	6	0.399046	0	COL4A2	MAP1A	ANGPTL2	ARHGAP23	CSPG4	WFS1
TNS1	6	0.386474	0	AMOTL1	CACNA1H	FILIP1	FLNA	RNF150	ZFHX4
AP1M2	6	0.380847	0	C1orf172	SDSL	STXBP2	GJB1	OVOL1	PPAP2C
RBPMS	6	0.370336	0	NXN	ARHGAP10	KCNIP3	LIMS2	MAP6	TGFB1I1
CHP	6	0.365307	0	ACOX1	ATP1B1	SFXN1	ANO10	PAPSS2	VDAC1
PTGS1	6	0.355571	0	FAM129A	MRVI1	ZNF532	GPR156	SCD5	STARD13
NDUFA2	6	0.348145	0	COX4I1	BLOC1S1	NDUFC2	SDHAF2	STK16	ZNHIT1
DOCK3	6	0.34326	0	DMD	GNAO1	FAM131B	JAKMIP3	LONRF2	PLXNB3
PEG3	6	0.333474	0	ANK2	MAP1B	NAP1L3	NCAM2	NMNAT2	TUB
RPLP0	6	0.329321	0	RPS3	MRPL45	PHB2	RPL18A	RPSAP58	RPSA
HBXIP	6	0.306971	0	COX7B	HSBP1	BUD31	CCDC72	CKLF	NOP10
PCSK7	6	0.305957	0	GAK	MARK2	CNNM4	FA2H	ZFP1	ZNF639
ICA1L	6	0.301078	0	C16orf45	KANK2	CHRDL1	FGF12	NTNG1	RAB11FIP2
RBM9	6	0.300749	0	DIP2C	TMTC2	JMY	LOC92249	TEAD3	YAP1
RBPMS2	6	0.291963	0	MYL9	NCS1	CASQ2	GJC1	GRP	HSPB8
SEPT7	6	0.291048	0	CC2D1A	PPP3CB	ADAT3	ARPP19	CCDC91	NFYB
RERG	6	0.290729	0	FXYD6	NECAB1	ANGPTL1	ASPN	CRISPLD1	DPT
PEX2	6	0.287729	0	DPY30	GOLGA7	MYNN	PIGC	TMEM14B	TMEM14C
LSM2	6	0.286684	0	SNRPD2	C3orf75	GEMIN6	MRPL18	MRPS14	POLR2G
DIP2C	6	0.281912	0	GLI3	NBEA	FYCO1	GRB10	PDE2A	RBM9
NDUFA7	6	0.27933	0	PSMD8	ASNA1	DPM3	LSMD1	MRPL52	POLR2L
NR2F6	6	0.275666	0	TJP3	ARL13B	C9orf7	KIAA1430	RAB40C	RNPEPL1
BAHD1	6	0.275117	0	TMEM127	CLIP2	IGSF3	KHNYN	MGLL	RXRA
KIAA0427	6	0.27355	0	MTSS1L	WFS1	ABCA3	ITPKB	SALL2	SPTBN4
PPP1CA	6	0.270444	0	ATRX	LMAN2	NT5C	PLEKHJ1	REV3L	TAF10
NIPBL	6	0.269565	1	GOLGB1	MLL3	SON	CEP350	KIAA1109	SETD2
LARP6	6	0.264635	0	RAI2	CDKN1C	CPEB1	ETNK2	LDOC1	TRNP1
TOMM5	6	0.259544	0	SNRPG	C14orf166	EXOSC8	GLRX3	PHF5A	SSBP1
GRIK3	6	0.257669	0	NRXN1	SORCS1	FLRT1	GAS7	LOC643763	XKR4
DCHS1	6	0.255509	0	COL6A1	GLI2	DLGAP4	EXTL3	NAV2	PCDHB5
PGM5	6	0.253301	0	LMOD1	DACT3	GAS1	PACSIN3	TMEM35	TMOD1
RAB34	6	0.25104	0	FEZ1	SMARCD3	GYPC	SHISA4	ST3GAL3	TNFSF12
RASSF8	6	0.248348	0	FERMT2	FGF2	MOXD1	NUDT11	TGFB2	VGLL3
USH1C	6	0.243166	0	ANKS4B	GPR35	DHRS11	DOK4	EDN3	PRKCZ
PDZRN4	6	0.239331	0	LMO3	MYL9	PSD	CHRM2	PLN	THBS4
SPG20	6	0.238172	1	CLIP4	FGF10	LOC644538	PRNP	RDX	TCEAL4
HMP19	6	0.235552	0	GAP43	PIRT	ELAVL4	OLFM3	STMN4	TMEM59L
CDK1	6	0.233668	1	PBK	DEPDC1	KIAA0101	NUF2	SGOL1	SPC25
NFATC4	6	0.232646	0	ARHGEF17	LPPR2	ADAM33	NUMBL	OBSL1	SEMA4C
SMARCA4	6	0.232349	0	GTF3C1	AGRN	INTS1	LYPLAL1	SCRIB	SEC16A
CRBN	6	0.227045	0	GOLGA7	C2orf64	FNTA	KBTBD3	NSL1	ZNF596
DENND5A	6	0.226192	0	AKT3	GDF11	MAP7D3	RBMS1	TSPYL5	WWC2
MEIS2	6	0.223725	0	MRVI1	NRP2	GAS1	MEIS1	NXPH3	SALL2
GEFT	6	0.223702	0	FXYD6	ADCY2	C1orf88	ENOX1	EPHA6	RGS4
RAN	6	0.222357	0	SNRPD1	MAGOHB	PPIL1	PSMD14	SNRNP40	UTP6
MLL2	6	0.221151	0	SPEN	TRRAP	ACIN1	PCNT	SRCAP	TRIO
RPL35	6	0.220004	0	SNRPD2	ADSL	C19orf53	FAU	MRPL43	NENF
FUNDC2	6	0.219844	0	C22orf30	C3orf10	FAM165B	LARP4B	UROD	ZNF32
CAP2	6	0.219256	0	MSRB3	C6orf168	LOC100128239	NBLA00301	RGS4	ZCCHC5
SYT11	6	0.217443	0	ANK2	ENO2	KCND2	PCDH10	SV2B	TUBB2B
TMEM126B	6	0.2097	0	C5orf44	HSBP1	CCDC90B	SUPT5H	THOC7	ZCCHC9
VBP1	6	0.208329	0	POLR2K	LSM5	MRPS10	SNRPB2	SUB1	ZNF592
SIPA1L3	6	0.206917	0	KIAA1522	PTPRF	REXO2	GRAMD4	ITGB1BP1	MAST3
ESRRA	6	0.206306	0	CBLC	ACADS	ACSF3	HDHD3	PRKAR1A	PSIP1
KCNMA1	6	0.205359	0	SORBS1	EPHA7	FBXL22	FOXP2	RAB9B	SORBS2
COMMD3	6	0.204625	0	DPY30	PFDN5	C18orf21	PDE6D	SPTBN1	ZNHIT3
SON	6	0.202125	0	VPS13D	HECTD1	NIPBL	PIK3R4	RANBP2	WDR7
PHOX2B	6	0.201808	0	PIRT	TMEM130	CTNNA2	EEF1A2	FAIM2	PTPRN
PLEKHJ1	6	0.201554	0	PPP1CA	HDHD3	NEK1	NUDT22	TSEN54	UBE2H
TGFB1I1	6	0.198563	0	MRGPRF	NXN	RBPMS	DACT3	EBF4	FBXO17
CNIH	6	0.196966	0	SELT	SEP15	CABIN1	KDM2A	KIAA0226	TNRC18
PRNP	6	0.19432	0	JAZF1	SPG20	BCHE	CAB39L	NEGR1	TOR1AIP1
UQCR10	6	0.194098	0	MRPL27	NDUFS3	CHCHD1	COX6B1	NDUFAB1	NDUFC1
EPN1	6	0.193507	0	MAP3K11	EXOC5	GLTPD1	MGC70857	PFKL	RNPEPL1
GCN1L1	6	0.191901	0	LARP1	NUP214	CAD	KIAA0090	PDCD11	ZC3H18
ASNSD1	6	0.190903	0	BTF3L4	C12orf29	NMD3	ARMC10	C11orf57	MED21
TIMM8B	6	0.187593	0	MRPL22	PHF5A	RBX1	C14orf119	PSMA7	YWHAE
TIMP2	6	0.185715	0	NPR2	PTPRM	ANTXR1	IGFBP5	MFAP4	VAT1
RPL18	6	0.185267	0	RPL29	CUTA	GNB2L1	RPL36	RPS15	TMED1
NCAPH	6	0.185103	0	CDCA5	FANCD2	FANCI	GSG2	MELK	PLK4
SYT1	6	0.178361	0	ATCAY	CTNNA2	C5orf40	MAP2	PPP2R2C	ST8SIA3
ARHGAP30	6	0.178023	0	DOCK2	ITGAL	WAS	APBB1IP	FAM78A	IKZF1
DPYSL3	6	0.174678	0	JAM3	ACTA2	DGKG	FSTL1	PTRF	SGCD
KIF5A	6	0.167253	0	KIF1A	BSN	CACNA1B	CHD5	CNTN2	SCN11A
QKI	6	0.166934	0	CLIP4	CSGALNACT2	FRMD6	GNG2	GPR155	LRRK2
PDLIM3	6	0.165133	0	CFL2	TAGLN	COX7A1	ITGB1BP2	KCTD8	PPP1R14A
ACAP1	6	0.163795	0	RASAL3	SEPT1	ARHGAP9	MAP4K1	PVRIG	RUNX3
COX4I1	6	0.163115	0	NDUFA2	C7orf59	COX6A1	HINT2	NDUFB10	ZNHIT1
BPTF	6	0.152979	0	CHD8	MLL3	CHD2	TPR	USP24	ZCCHC2
TCEA2	6	0.145225	0	ANKRD35	TNFSF12	TUBG2	BEND5	CA11	CTSF
C11orf57	6	0.144184	0	ASNSD1	EIF3E	ASF1A	GTPBP1	KIAA1704	LYRM2
DACT3	6	0.140754	0	BVES	PGM5	TGFB1I1	ATP1A2	CPXM2	HRASLS5
EVC	6	0.137936	0	NPR2	ZNF532	ARNT2	KLC1	ODZ2	POU6F1
ZMYND11	6	0.13616	0	PKD2	C15orf41	CLASP2	FAM20B	PHF10	TOX
NXN	6	0.131582	0	RBPMS	FAM124A	LIMS2	PTRF	ROR2	TGFB1I1
POLE3	6	0.130196	0	COPS3	ACTL6A	ATP6V0A1	HAUS1	INSR	NUP54
APPL2	6	0.125276	0	CDKN2B	LRRC66	NAAA	RIOK3	SULT1A2	TUBAL3
C3orf10	6	0.125074	0	C22orf30	DNAJC8	FUNDC2	GTF3A	MRPL33	PFDN1
INF2	6	0.107049	0	JUP	SOLH	DKFZp761E198	FRMD8	KPNA5	PDXK
THOC7	6	0.103652	0	NAA20	SUB1	TMEM126B	COPS4	KDM4B	OLA1
ATP5F1	6	0.0910847	0	ATP5C1	MRPL13	MRPS33	MRPS35	RAB32	UQCRH
C12orf29	6	0.0892139	0	ASNSD1	COMMD10	NUP54	LAMP1	LOC401397	PLXNB2
NPTXR	6	0.075889	0	AOC3	TSPAN18	MAPT	NACAD	SLC4A3	SPTBN4
MYO7B	5	0.474547	0	RAB11FIP4	LASP1	MICAL1	SLC12A7	VIL1
FHL3	5	0.416059	0	CD81	EFEMP2	EMP3	LZTS2	TMEM200B
RPS11	5	0.404104	0	RPL32	RPS8	RPLP1	RPS14	RPS5
KIFC1	5	0.376497	0	GTSE1	CDCA8	KIF18B	KIF2C	TACC3
CAPZA2	5	0.359841	0	CALM2	MCM3AP	SKP1	SNX3	TRIM41
RPL19	5	0.350916	0	RPL32	RPL7A	RPL10	RPL30	RPS12
COPZ2	5	0.318839	0	C16orf45	CRABP2	FEZ1	PDGFRL	VIPR2
CTDP1	5	0.316648	0	MINK1	CHPF2	FURIN	IL17RA	WBP4
ZNF25	5	0.3106	0	TMEM55A	EFHA2	IL11RA	LOC344595	MDM1
SYDE1	5	0.300896	0	TSHZ3	FAM127C	KCNQ4	PPP1R3F	RILPL1
MTSS1L	5	0.297133	0	C20orf194	GNAO1	KCNH2	C1orf95	KIAA0427
C14orf2	5	0.29208	0	COX7A2	COX7B	NDUFA1	NDUFC1	USMG5
SPEG	5	0.29205	0	LMOD1	CORO6	HSPB6	PLXNB3	PYGM
RTN1	5	0.290685	0	DNER	GAP43	CALY	PPP2R2B	SYNGR3
NDUFA6	5	0.290082	0	COX7B	NDUFB6	ATP5L	COX7C	NDUFB4
SVIL	5	0.286403	0	AMOTL1	GNAO1	KY	PLCD4	PPP1R12B
CD81	5	0.285046	0	FHL3	NCRNA00094	PJA1	PRAF2	TMEM109
INPP5D	5	0.28348	0	APBB1IP	DOCK2	MAP4K1	TMC8	DOK3
LAMB2	5	0.283033	0	LAMA5	LTBP3	NTN1	COL16A1	SDK1
PSMA5	5	0.281208	0	PSMA1	C11orf48	PGK1	PSMB3	SEC61B
SOBP	5	0.278558	0	AMOTL1	MRVI1	ARHGAP6	ASAM	PGR
NCS1	5	0.273013	0	JPH2	SYNM	ARHGEF4	LDB3	RBPMS2
RPS13	5	0.272809	0	RPL35A	EEF1A1	RPL17	RPL31	RPL38
NBEA	5	0.272275	0	BNC2	PRICKLE2	DIP2C	GPR26	MID2
NHP2	5	0.265588	0	NHP2L1	NME2	NPM3	SNRPB	TIMM50
SGCE	5	0.264995	0	ARMCX1	SH3BGRL	C11orf70	NUDT10	TCEAL7
PSMA1	5	0.262273	0	PSMA2	POMP	PSMA3	PSMA4	PSMA5
COX8A	5	0.262084	0	C11orf83	AP2S1	AURKAIP1	COMMD4	MRPL41
NDC80	5	0.261722	0	BUB1	DLGAP5	HJURP	NCAPG	NUSAP1
ACCN2	5	0.255231	0	ATP2B4	CLIP3	C14orf132	GJC2	OLFML2A
GOLGB1	5	0.251596	0	KIAA2018	HEATR5B	NCOA6	NIPBL	TINF2
CDHR5	5	0.247095	0	SPINT1	CES2	GDPD2	POR	TBC1D19
KIAA1543	5	0.246519	0	KIAA1522	ANO9	BAIAP2L2	PITPNM1	TRPM4
PPP1R16A	5	0.24651	0	ADCK5	NAPRT1	NDOR1	SDF4	TMUB1
C1orf43	5	0.242757	0	LOC388789	TMEM14B	C19orf42	COX7A2L	UFC1
CLASP1	5	0.241136	0	WNK1	ATPIF1	AUP1	GSTK1	MACF1
PRKCZ	5	0.23908	0	PDLIM1	USH1C	METTL8	NGEF	TTL
RNF181	5	0.237046	0	C12orf62	UBL5	ATOX1	OAZ1	SCNM1
PRICKLE2	5	0.231555	0	DMD	HSPA2	IL17RD	NBEA	PDZRN3
JAZF1	5	0.229706	0	PRNP	ZEB1	ANKS1B	KATNAL1	SPIRE1
ATP5G3	5	0.228977	0	NDUFS3	MRPL44	NDUFA9	UQCRFS1	YWHAE
MLL3	5	0.228258	0	EP300	VPS13D	BOD1L	BPTF	NIPBL
CETN2	5	0.223066	0	RABL5	C17orf79	FAM36A	ITGB1BP1	KIAA0895
LENG8	5	0.222425	0	AHSA2	FLJ45340	SFRS14	TAF1C	TUBGCP6
FLNA	5	0.220901	0	ATP2B4	TNS1	AOC3	CACNA1C	MYOM1
PBX3	5	0.220075	0	EML1	MRVI1	PPP1R12B	ROR2	CCDC46
ANXA6	5	0.215709	0	CHST10	SDC3	GNAI2	MSN	TUBB2B
UBE2Q2	5	0.214058	0	RYK	BMI1	DDX50	LZTFL1	TTC8
POGZ	5	0.214051	0	MLL	ATXN2	GPATCH8	TMEM111	ZNF638
NDUFS3	5	0.213485	0	NDUFB9	UQCR10	ATP5G3	COX6B1	TXN2
RASAL3	5	0.210007	0	ACAP1	HMHA1	ITGAL	SPN	ZAP70
COX7A2	5	0.20996	0	COX7B	C14orf2	CHCHD1	HINT1	PDZD11
ZAK	5	0.207901	0	CALD1	MSRB3	RGS5	RNF180	STON1
SCAF1	5	0.207451	0	CCDC9	CHERP	FLII	MAP1S	SART1
FAM23A	5	0.203141	0	MGAT4A	CD2AP	SLC22A5	TMEM170A	TRIM36
VILL	5	0.202925	0	SPINT1	EPS8L2	IGSF9	PITPNB	PRKCD
FERMT2	5	0.202915	0	MSRB3	CAV1	PALLD	RASSF8	WWTR1
CLIP4	5	0.200859	0	RHOQ	SPG20	DZIP1	QKI	UST
C1orf216	5	0.199956	0	CCDC69	PALLD	PHLDA3	ARL4D	HABP4
C22orf39	5	0.199801	0	KLHL23	SH3BGRL	GKAP1	LOC678655	XPA
ARMC1	5	0.198691	0	PCNP	CORO7	PRKD2	RBM18	RHOT1
CBLC	5	0.198612	0	ESRRA	STAP2	CEBPA	PPAP2C	PRR5
NME1	5	0.197885	0	EBNA1BP2	EIF4A1	EIF5AL1	NPM3	RANBP1
PIP4K2B	5	0.196771	0	STAT5B	C19orf44	CEP68	DSTYK	NR2F2
PTPRCAP	5	0.19571	0	SEPT1	PTPN6	RAC2	SASH3	TBC1D10C
ZCCHC24	5	0.193226	0	KANK2	FAM110B	MITF	MRAS	SULF1
EAPP	5	0.190999	0	CHMP5	MAT2B	BIRC2	KPNA6	TMEM59
ATRX	5	0.189175	0	ROCK1	PHIP	PPP1CA	REV3L	TOP2B
CDH1	5	0.187817	0	HNF4A	CDCP1	CDH17	PDCD6IP	TMEM164
RAI2	5	0.184968	0	JAM3	LARP6	C1QTNF7	LHFP	RHOJ
PALLD	5	0.184316	0	FERMT2	ZEB1	C1orf216	EPM2A	MXRA7
TAOK2	5	0.183501	0	FBRS	PHRF1	LRP5	RNF123	SUB1
RAB11FIP1	5	0.182581	0	HNF4A	COBL	ELF4	KIAA1211	MICALCL
YLPM1	5	0.182096	0	HUWE1	ALMS1	EIF3A	MDN1	MED1
GBF1	5	0.180934	0	NCOR1	MED15	POLR2A	SMG7	ZNF592
KBTBD3	5	0.180488	0	C2orf64	CRBN	ATP2A2	FAM175A	ZNF461
BAT3	5	0.179492	0	ERGIC2	CLPTM1	GMEB2	LRP5	SFRS12IP1
HN1	5	0.178497	0	CLDN7	BRMS1	ELOVL1	TMEM54	TPM3
CSRP1	5	0.174519	0	PDLIM7	TAGLN	TPM1	SLMAP	TUBA1A
SORBS2	5	0.173085	0	EML1	KANK2	KCNMA1	FOXP2	PRDM6
SNRPE	5	0.172853	0	ERH	ENOPH1	EXOSC8	NPM1	PARK7
RAB23	5	0.170973	0	BAG2	CFL2	ASB5	GDF5	PPP1R3C
ERH	5	0.168539	0	SNRPE	CBX3	PDCD5	SNRPB2	SSBP1
TCF7L1	5	0.168438	0	C20orf194	CLIP3	KCNIP3	SEPT5	WASF1
RNF150	5	0.168074	0	DMD	TNS1	CACNA2D1	CCBE1	PTCHD1
KATNAL1	5	0.166554	0	AKT3	JAZF1	ENAH	PPP1R12A	ST8SIA1
TGFBR3	5	0.165749	0	FBXL7	TIMP3	TMTC1	GPC6	MMP16
PODN	5	0.165435	0	HTRA1	SRPX	CD34	DCLK1	THBS2
PRRG2	5	0.165396	0	C1orf172	C1orf210	SPINT2	TOR2A	TRAF4
SRPX	5	0.164893	0	PODN	DCLK1	HTRA1	RSPO3	TPST1
FSTL1	5	0.164185	0	DPYSL3	MCAM	FNDC5	PTGIS	SPARC
C1orf172	5	0.161571	0	PRRG2	AP1M2	ELMO3	MAPK13	TMEM125
GLI3	5	0.161564	0	DIP2C	FN1	FRY	FZD4	SSC5D
CEP170	5	0.161082	0	TCF4	ARMCX3	CCDC88A	DOCK11	FAM120C
WWP2	5	0.160565	0	JUP	CNNM2	OSBPL2	PRKRA	TMEM63B
DCLK1	5	0.160237	0	PODN	SLC16A2	SRPX	ABI3BP	CCDC80
AP1S2	5	0.159952	0	SH3BGRL	TMEM55A	B3GALNT1	LOC653653	SGTB
MYL9	5	0.159251	0	TPM2	KCNMB1	MAB21L2	PDZRN4	RBPMS2
INA	5	0.157697	0	NEFL	CELF4	CTNNA2	DNER	EEF1A2
PDZD4	5	0.157599	0	PTRF	C15orf59	DMPK	NACAD	REEP2
GRB10	5	0.155477	0	DIP2C	PDE2A	PKD2	ANO6	MAMDC2
PPP3CB	5	0.155445	0	DSTN	FYTTD1	RAB12	SEPT7	SLC25A12
POPDC2	5	0.155305	0	MORN5	PSD	HRNBP3	PCP4	SOX11
CALD1	5	0.154828	0	MSRB3	SORBS1	BVES	NEXN	ZAK
BVES	5	0.154133	0	CALD1	DACT3	MYOM1	SGEF	SLC8A1
PDCD11	5	0.153547	0	GCN1L1	MYBBP1A	POLR1A	UBAP2	XPO5
LMAN2	5	0.15271	0	CYB561D2	PPP1CA	TALDO1	ASL	MEF2A
BOD1	5	0.151235	0	EEF1A1P9	ALKBH2	LYRM4	TIMM9	TMEM218
CSPG4	5	0.150839	0	AKAP12	EHD2	ITGA7	CHST3	ITGA5
DSTN	5	0.150765	0	NECAB1	PPP3CB	SLC25A4	LOC100192378	SGCB
KIF11	5	0.149503	0	BUB1B	KIF23	ARHGAP11A	TOP2A	TPX2
CDK4	5	0.148289	0	MRPL9	BANF1	EXOSC2	HECA	YBX1
PITPNM1	5	0.147307	0	GAK	GMIP	KIAA1543	ATL2	MST1R
TMEM35	5	0.146527	0	PGM5	GLRB	LOC255167	MAEL	PPP1R3C
EPM2A	5	0.146074	0	EML1	PALLD	FBXO30	STK33	SUSD4
DNER	5	0.142201	0	INA	CHRNB4	CTNNA2	PNMA2	RTN1
MRPL52	5	0.141785	0	NDUFA7	POP5	PSMG3	RPL26L1	STRA13
CCDC69	5	0.140276	0	KLHL5	ASB2	C1orf216	GNB5	PLEKHO1
PLDN	5	0.139909	0	MVP	BMP1	METAP2	SEC62	SMARCE1
RIMKLB	5	0.134882	0	SMARCA1	ARMC4	CNTLN	NAP1L5	NHEDC2
PFDN5	5	0.132483	0	DPY30	COMMD3	IFT20	MRPL40	THYN1
SYNGR1	5	0.13198	0	APBB1	DTX3	CHST10	SLC45A1	ZDHHC22
ZNHIT1	5	0.130832	0	COX4I1	NDUFA2	ARF5	C7orf59	MRPL34
ATP5J	5	0.130594	0	COX7B	ATP5E	C1orf151	CDC42	SF3B14
ASNA1	5	0.130355	0	ANAPC11	NDUFA7	COMMD9	GPX1	SNX17
GABARAPL2	5	0.130267	0	LARP1	CGRRF1	RNF7	SUPT4H1	TSPAN31
MS4A1	5	0.128929	0	BANK1	CD22	FCRL1	FCRL4	TCL1A
SLC41A1	5	0.128458	0	NLGN2	AKAP2	PALM2.AKAP2	PLEKHG2	SACS
TMEM131	5	0.128369	0	C22orf30	MED14	CDK13	FLNB	HIPK2
PLK1S1	5	0.124143	0	C7orf58	BTC	C8orf85	KLHDC8B	UBE2QL1
SLC16A2	5	0.123271	0	FBXL7	DCLK1	GPC6	SCARA3	TGFBR2
MAP3K3	5	0.119957	0	RGAG4	NCKAP5L	PPM1F	ST5	TMCC2
MRPL22	5	0.119555	0	TIMM8B	C1orf31	MRPL49	MRPS22	WDR61
CWC15	5	0.119435	0	ENY2	C10orf78	HIVEP1	ZCCHC9	ZNHIT3
CDKN2B	5	0.118049	0	APPL2	CTSA	PAQR8	PLCL2	SLC22A5
MCM3AP	5	0.116584	0	CAPZA2	ATXN2L	DHX16	SBF1	TMEM14A
LIMS2	5	0.11357	0	LMOD1	NXN	RBPMS	ARHGAP10	CTXN1
SEPT1	5	0.111135	0	ACAP1	LPXN	LSP1	MYO1G	PTPRCAP
MOCS2	5	0.108997	0	RWDD1	GTF2H5	LYRM5	PFN2	PLEKHM1
FYCO1	5	0.106101	0	DIP2C	PIP5K1C	BCL2L2	DLG5	ZFYVE20
CTNNA2	5	0.105568	0	DNER	INA	PHOX2B	SYT1	CELF4
MED12	5	0.105105	0	GTF3C1	PRR12	SELT	PHF8	USP22
RHOJ	5	0.102944	0	FAM13C	RAI2	F8	JAM2	TSHZ2
ZDHHC17	5	0.102492	0	RAB11FIP2	CORO1B	HOOK3	KLHL20	TMX3
POLR2K	5	0.102161	0	C10orf84	VBP1	RFX1	SKIV2L	TSNAX
PTBP2	5	0.100977	0	NECAB1	STX2	CCDC50	LOC144571	NKAPL
EEF1B2	5	0.100962	0	RPS3A	RPS6	C11orf1	GPN1	RPS14
PDCD10	5	0.100271	0	TXNDC9	UBE2D3	ARPC3	CYB5R4	TMBIM4
MRPL1	5	0.0936491	0	MRPL46	MRPL50	TAF9	ACN9	MEMO1
C5orf28	5	0.0920491	0	TRUB1	ADCY9	C14orf126	PRKRIR	RCN2
TRIM23	5	0.0910719	0	SH3BGRL	ZNF569	C2orf67	ELF2	ZFP2
SALL2	5	0.0903155	0	APBB1	KIAA0427	MEIS2	C5orf4	DISP1
GTF3C1	5	0.0894511	0	SMARCA4	TRRAP	ANKRD52	HTT	MED12
SASH3	5	0.0879778	0	CORO1A	PTPRCAP	SIT1	GPR18	RGS19
MINK1	5	0.0876949	0	GAK	ATP6AP1	CTDP1	KIAA1826	PCGF6
DDR2	5	0.0872797	0	CACNA2D1	MPDZ	WWTR1	NKD1	RBMS3
ATG5	5	0.0850862	0	C18orf32	MKKS	NDUFB5	ORC4L	RCHY1
RPL15	5	0.0847909	0	RPL5	C20orf30	EEF1A1P9	EEF1A1	RPL6
MRPL13	5	0.0829483	0	ATP5F1	SEP15	C17orf42	MRPL42	NCOR2
LGALS3	5	0.080932	0	MLX	C20orf118	C5orf32	PRSS3	ZNF618
EBF4	5	0.0790845	0	APBB1	TGFB1I1	ZNF853	HLX	NAT14
DHRS11	5	0.0746843	0	USH1C	CHP2	INPP5J	MTMR11	SULT1A2
TMEM218	5	0.0745376	0	BOD1	TIMM9	C3orf33	PCID2	THYN1
LTBP3	5	0.0738984	0	COL6A2	LAMB2	GPR124	KIF7	USP11
JAM3	5	0.0681182	0	DPYSL3	C16orf45	FBXO17	FIBIN	RAI2
DDX3Y	4	0.418562	3	KDM5D	EIF1AY	RPS4Y1	USP9Y
CYorf15A	4	0.404956	0	UTY	EIF1AY	TMSB4Y	TTTY15
BAG2	4	0.347104	0	CFL2	HSPB8	RAB23	SCHIP1
JPH2	4	0.315281	0	MYH11	NCS1	HAND2	TACR2
CCNB2	4	0.309757	0	PTTG1	NEK2	OIP5	UBE2C
ANK2	4	0.306664	0	ODZ3	PEG3	SLIT2	SYT11
COL4A1	4	0.300525	0	COL4A2	COL15A1	COL6A3	PCDHGA6
ABI2	4	0.295246	0	DCBLD2	PAM	TACC1	TSPYL4
ZFAND1	4	0.292251	0	RSL24D1	MYNN	NMD3	STARD3NL
PSMA2	4	0.280318	0	PSMA1	PSMB1	BRD1	PSMA6
CCNB1	4	0.278282	0	CCNA2	CENPA	BIRC5	FAM54A
RPS21	4	0.271193	0	RPS10	RPS29	RPS9	UXT
TMEM130	4	0.264534	0	SULT4A1	ATP2B3	PHOX2B	SYN2
MAD2L1	4	0.256523	0	C12orf48	RAD51AP1	CDKN3	UBE2T
CD53	4	0.253302	0	ARHGDIB	BTK	LAPTM5	LAT2
LAMA4	4	0.23537	0	LAMC1	BACE1	PCDHGB7	SLIT2
RBX1	4	0.234215	0	NEDD8	MYEOV2	SRP14	TIMM8B
C10orf72	4	0.231801	0	FRMD4A	C11orf95	C2CD2	MAGEE1
GUCY1A3	4	0.230531	0	GUCY1B3	FIBIN	GAS1	LOC285548
CACNA1H	4	0.229642	0	TNS1	ALPK3	ITGA7	KCNB1
PRPF8	4	0.228258	0	SNRNP200	LRBA	MTOR	NUP214
SELM	4	0.227943	0	FAM195B	LGALS1	C9orf3	SNRPN
FGFR1	4	0.226178	0	MCAM	A4GALT	NIPAL4	PRELP
HERC2	4	0.223705	0	HUWE1	C12orf51	CHIC2	DAG1
SH2D7	4	0.21742	0	HTR3E	AVIL	KLK13	SH2D6
ATCAY	4	0.213929	0	MYT1L	ELAVL3	NDRG4	SYT1
SARNP	4	0.2136	0	NDUFA4	TCEB1	FRG1	TBCA
NCOR1	4	0.207523	0	BAZ2A	GBF1	NCOA6	SAP130
SEMA3A	4	0.207016	0	DIXDC1	C3orf64	DZIP1	PLCB1
TSPAN2	4	0.20619	0	MSRB3	ANGPTL1	LRCH2	REEP1
DNAJC8	4	0.20523	0	RWDD1	C3orf10	C4orf27	METTL5
TOMM6	4	0.205209	0	EMG1	MRPL51	PDCD2	WDR61
RUSC2	4	0.205167	0	TSHZ3	KIAA1614	SEMA4C	SLC12A4
EEF1A1	4	0.198918	0	RPL15	RPS13	EIF3H	RPS25
USP9Y	4	0.198054	0	DDX3Y	KDM5D	NLGN4Y	TTTY15
TRPS1	4	0.197359	0	ZNF532	CHST15	LIX1L	ST8SIA1
C5orf44	4	0.196806	0	TMEM126B	C1orf52	TIPRL	UBA3
CCNA2	4	0.196394	0	CCNB1	SGOL2	SKA3	TTK
ZRANB1	4	0.194648	0	JMY	CSDE1	PBX1	RNF38
MAP4	4	0.19147	0	HDAC4	DLGAP4	NAV2	PTPN11
EIF1AY	4	0.191386	0	CYorf15A	DDX3Y	RPS4Y1	ZFY
RBM47	4	0.190343	0	FAM108C1	CDH17	F11R	MYO6
DCN	4	0.18965	0	OMD	ARHGAP29	LUM	NRN1
C18orf32	4	0.189355	0	ATG5	MMADHC	SUMO1	TM2D1
KIAA0495	4	0.188325	0	PHC1	KCTD7	KIAA1274	ZNF512B
EBNA1BP2	4	0.188066	0	EIF3I	NME1	MRTO4	PRMT1
ZBTB4	4	0.181675	0	NPR2	STAT5B	BBS1	SATB1
PPP1R12B	4	0.181443	0	SVIL	DRP2	NT5DC3	PBX3
FKBP10	4	0.180316	0	LEPREL2	ABLIM3	CERCAM	MXRA8
UTP11L	4	0.17963	0	MAST3	DYNC1LI1	HBS1L	TSEN15
NRP2	4	0.179158	0	ATP2B4	LOXL4	MEIS2	NOS1
NEXN	4	0.176084	0	CALD1	SYNPO2	LDB3	SGEF
DCBLD2	4	0.175557	0	ABI2	CHIC1	DAAM1	PPFIBP1
NRXN1	4	0.175082	0	GRIK3	AK5	CHL1	COL28A1
MCAM	4	0.174598	0	FGFR1	PTRF	FSTL1	KCNAB1
SCRN1	4	0.171653	0	NRG2	TSPYL5	CHST10	FNBP1
RYK	4	0.171263	0	RPRD1A	UBE2Q2	MSTN	PRKD2
OSTC	4	0.170154	0	ALG5	ATG3	CISD2	TMED2
MRPS36	4	0.168359	0	BAT2L1	C14orf142	C9orf46	GTF2B
HECTD2	4	0.166299	0	EXTL2	EFHA2	FGF7	TRPC1
TMEM47	4	0.164842	0	SPARCL1	TRPC1	C1QTNF7	SEMA3E
SNAP25	4	0.164012	0	ZCCHC12	RLBP1	RUNDC3A	TCEAL6
SNAPIN	4	0.1627	0	ZCCHC17	ADH5	C4orf27	RNF41
COPS3	4	0.161886	0	POLE3	C13orf27	MORF4L2	NDUFAF2
GAP43	4	0.161816	0	HMP19	UCHL1	CEND1	RTN1
SDC2	4	0.160589	0	CAV2	FEZ1	CLIC4	UST
CADM4	4	0.160485	0	TTC7B	ZBTB47	TTYH1	WBSCR17
PHLDB2	4	0.16025	0	PKD2	PRKD1	HSD17B6	MAP7D3
RPRD1A	4	0.160152	0	RYK	DTWD1	KIAA1586	RAB33B
MYL12B	4	0.158663	0	ARPC5	ARPC2	RAI1	TSG101
EEF1A1P9	4	0.156943	0	RPL15	BOD1	RPL10A	TMEM9
MACF1	4	0.155898	0	CLASP1	AHNAK	HSPG2	TANC1
BOD1L	4	0.155703	0	HELZ	MED13L	MLL3	KIAA2026
STX2	4	0.154248	0	LRCH2	PTBP2	ZEB1	TMEFF1
LLGL2	4	0.151704	0	CCDC64B	EPHA10	HSD11B2	NADK
LRCH2	4	0.150972	0	STX2	TSPAN2	CHRDL1	PLA2G5
MYO18A	4	0.150148	0	RREB1	CLEC16A	UBN1	ZBTB7A
ANKS4B	4	0.150015	0	USH1C	ACSL5	ANKRD56	MARVELD2
RREB1	4	0.149919	0	C22orf30	MYO18A	CNOT1	HIPK2
TRRAP	4	0.149271	0	EP400	BAT2L2	GTF3C1	MLL2
NDUFB6	4	0.146892	0	NDUFA6	COPS5	GSTO1	LSM3
PYGM	4	0.146646	0	LMOD1	SPEG	LDB3	SLC2A4
KIAA1462	4	0.144771	0	GPM6A	LMO3	DKK2	EPHB1
NDUFA1	4	0.144485	0	C14orf2	ATP5E	ATP5I	NDUFB3
TACC1	4	0.143864	0	ABI2	WDR35	NOVA1	PPFIBP1
FZD5	4	0.143651	0	MYO1D	RNF115	SLC22A23	SNX30
TSPYL5	4	0.143351	0	DENND5A	FAM184A	GPRASP1	SCRN1
SETBP1	4	0.142317	0	FBXL7	JMY	DYNC2H1	LRCH1
DMPK	4	0.141251	0	PDLIM7	PDZD4	MTUS2	PPP1R12C
SLC24A3	4	0.139616	0	GNAO1	FOXF2	GLT25D2	SLC29A1
C7orf41	4	0.136544	0	DIXDC1	AS3MT	SUSD4	WASF3
WDR35	4	0.135733	0	TACC1	TSPYL4	FIGN	MTMR12
ITGA7	4	0.135271	0	AOC3	CACNA1H	ADAMTS8	CSPG4
PDCD2	4	0.134164	0	TOMM6	INTS10	NDST1	ZMIZ1
WWTR1	4	0.134091	0	FERMT2	KANK2	DDR2	PGBD1
TSPYL4	4	0.133508	0	ABI2	WDR35	CADM1	RAB36
ABT1	4	0.131975	0	MRPL54	ANAPC5	C2orf7	TUSC2
PDZRN3	4	0.131138	0	KANK2	PRICKLE2	COL21A1	NRXN2
MGC29506	4	0.130207	0	DERL3	FCRL5	LOC96610	PIM2
RND2	4	0.129627	0	FXYD6	C1orf133	GRP	TCEAL6
LCK	4	0.129198	0	TBC1D10C	CD3E	LAT	SIRPG
LYPLA1	4	0.127649	0	SEP15	ACP1	EBAG9	POC1B
ABCE1	4	0.127515	0	NOP58	SRFBP1	EIF3J	FASTKD2
FOXM1	4	0.126996	0	PRC1	TPX2	C17orf53	IQGAP3
MRPS12	4	0.126835	0	SF3B5	FLAD1	KIAA0430	MLST8
STK16	4	0.126414	0	MED11	NDUFA2	CCDC71	NPRL2
NAP1L3	4	0.126207	0	PEG3	ELOVL4	MAB21L1	OLFM3
ZNF853	4	0.125806	0	APBB1	TTC7B	EBF4	KLHL21
ITPR1	4	0.125504	0	ZNF532	FAM120C	ROBO1	SACS
DNAJC24	4	0.125077	0	BRMS1L	DTWD1	GNPDA2	ITGA3
ANKRD52	4	0.124171	0	GTF3C1	TCF20	KDM2A	KIAA0100
SGEF	4	0.123428	0	BVES	NEXN	DUSP3	HLF
LIMA1	4	0.121874	0	EPCAM	LGR4	MOBKL2B	TMEM87B
NDUFA9	4	0.120633	0	ATP5G1	ATP5G3	MRPL44	PPIA
SOX10	4	0.120134	0	LRRTM1	MPZ	RASGEF1C	SORCS1
TMEM219	4	0.119801	0	PBRM1	C17orf106	C9orf23	FAM98C
MRPL32	4	0.119469	0	MRPL46	MRPS23	JAK1	TAF9
TPR	4	0.119054	0	BAZ1B	BPTF	HUWE1	ALMS1
MYOCD	4	0.118643	0	SORBS1	CACNA2D1	PYGO1	SAMD4A
CHST10	4	0.118622	0	ANXA6	SCRN1	SYNGR1	DOCK11
MPP2	4	0.117003	0	AMOTL1	HIF3A	HLF	ILDR2
TMEM126A	4	0.116918	0	DRG1	FBXO22	ORC5L	VDAC3
PELI3	4	0.116842	0	TUBG2	KLHDC8B	PLD6	VEGFB
C12orf51	4	0.115466	0	EP300	HERC2	GON4L	ZXDC
FBXO17	4	0.114338	0	C16orf45	JAM3	TGFB1I1	C1orf70
COMMD10	4	0.113505	0	ARL1	C12orf29	C2orf49	RCN2
CBY1	4	0.109866	0	MYH14	C1orf123	DOCK5	NT5C3L
MLX	4	0.109523	0	LGALS3	POLR2H	ALG14	SELS
C11orf59	4	0.109299	0	NDUFB7	UQCR11	COMMD5	SDF2
LIX1	4	0.109242	0	FSTL5	NRSN1	FAM69C	SLC5A7
C1orf31	4	0.108213	0	HSBP1	MRPL22	ATG3	C16orf61
SRP9	4	0.1082	0	COMMD8	HSBP1	SCOC	SUPT5H
MTR	4	0.10784	0	RER1	TTC28	KIAA0947	MCC
SEMA4C	4	0.107696	0	NFATC4	RUSC2	KCTD15	RGAG4
TMC8	4	0.10708	0	MAP4K1	FGD3	INPP5D	NLRC3
KIF13B	4	0.105985	0	MYH14	PLXNA2	FLNB	LMTK2
VPS25	4	0.105956	0	CLIC1	WNK1	DHRS7B	WIBG
SOX15	4	0.105877	0	C16orf45	FXYD6	NT5M	PTMS
POU6F1	4	0.104042	0	EFS	EVC	GABBR1	KCTD7
B3GALNT1	4	0.103971	0	AP1S2	BAALC	IL33	ZNF781
FKBP7	4	0.103253	0	TCEAL4	KDELC1	NGFRAP1	PLA2G4A
F11R	4	0.102983	0	RBM47	BAIAP2L1	DSC2	PPP2R1B
BANF1	4	0.102604	0	CDK4	MRPL24	MRPL17	NUTF2
ZBTB47	4	0.102053	0	KANK2	CADM4	LYNX1	WBSCR17
NGEF	4	0.101731	0	PRKCZ	C2orf55	MOGAT2	NR5A2
SRP14	4	0.101721	0	NEDD8	RBX1	TRAPPC3	TTC1
GRIK5	4	0.100953	0	CLIP3	GNAO1	CITED4	FNDC1
ZNRF2	4	0.100309	0	NRAS	RANBP3	SLC35A3	TMEM9B
PIP5K1C	4	0.100052	0	TLN1	FYCO1	GNA12	NACC2
ZNF614	4	0.100025	0	BTF3L4	UTP23	ZNF561	ZNF649
ATPIF1	4	0.0999003	0	BRP44	CLASP1	CASP6	DGUOK
CNRIP1	4	0.0992345	0	FLJ42709	TNFSF12	CXCL12	GLT8D2
TMEM200B	4	0.0986961	0	FHL3	KANK2	MAMSTR	TRAM1L1
ZFHX4	4	0.0966379	0	ATP2B4	TNS1	LONRF2	STC2
TMOD2	4	0.0959143	0	LHFP	NCAM2	PCDH10	PCDH9
PTPRN	4	0.0958919	0	EEF1A2	PHOX2B	PRPH	SLC6A15
CGN	4	0.0955199	0	JUP	IRAK1BP1	PTK2B	PTPRJ
PPFIBP1	4	0.0941127	0	DCBLD2	TACC1	LIMCH1	LPHN2
FAM96B	4	0.0936426	0	ATP6V0B	ARFIP2	CHCHD8	EIF4E2
ARHGAP27	4	0.092697	0	ARHGEF16	RAPGEFL1	FGFR3	TMEM184A
MRPL40	4	0.0924982	0	HAX1	PFDN5	DCTN3	NDUFA8
IKZF1	4	0.0923077	0	ARHGAP30	GATA3	P2RY8	SP140
DPT	4	0.089647	0	RERG	C1QTNF3	PDGFRL	TAC1
ERGIC2	4	0.0895051	0	BAT3	C11orf58	NMD3	HGS
SSR2	4	0.088154	0	ALG5	RPL41	COPZ1	SEC11A
UBA3	4	0.0864525	0	C5orf44	SUB1	ACTR6	USP15
NUDCD2	4	0.0862902	0	RPS3A	ACN9	C16orf63	CLNS1A
ZNF511	4	0.0861849	0	MRP63	SNRPD2	APITD1	BNIP1
NMD3	4	0.0860471	0	ZFAND1	ASNSD1	ERGIC2	ZGPAT
LAIR1	4	0.0859926	1	LILRB4	CYTH4	DOK2	SPI1
SNRPB2	4	0.0854235	0	ERH	VBP1	HMGB1	SRP19
LCP1	4	0.0851361	0	ARHGAP25	WAS	PTPRC	SNX20
COX6B1	4	0.0843048	0	COX6A1	NDUFS3	UQCR10	NDUFB2
REV3L	4	0.082139	0	ATRX	PPP1CA	C5orf42	MTX3
ZNF32	4	0.0818281	0	FAM165B	FUNDC2	CAMLG	RWDD2B
ACADS	4	0.081757	0	ACSF2	ESRRA	CYBASC3	MPST
ACTA2	4	0.0815796	0	AOC3	DPYSL3	PDLIM7	WFDC1
BBS10	4	0.0806561	0	C11orf46	C17orf80	KLF16	ZNF187
GINS2	4	0.080634	0	KIAA0101	CENPN	CHEK2	ORC6L
TUSC2	4	0.0799047	0	ABT1	NCRNA00116	APOA1BP	DNAJC13
DOLPP1	4	0.0795518	0	MARVELD3	CASP7	PRR13	TMEM82
PRKCD	4	0.079484	0	VILL	FZD3	PLEKHA7	RETSAT
CLEC16A	4	0.0794266	0	C10orf84	MYO18A	COMMD6	GBAS
GPSM3	4	0.0794132	0	LAPTM5	PARVG	RGS19	S1PR4
TNK1	4	0.0783785	0	TJP3	TMEM102	IFT81	TRAF3IP2
ARF5	4	0.0778471	0	C17orf37	ZNHIT1	C7orf59	CHCHD5
CARD11	4	0.0764436	0	MAP4K1	IKZF3	RUNX3	ZNF831
RPS6KA1	4	0.0759959	0	ARHGEF16	STXBP2	EFHD2	LAD1
MPDU1	4	0.0758136	0	H2AFY	ASL	GNG5	TMEM208
ITGAL	4	0.075773	0	ARHGAP30	RASAL3	SEMA4D	SPN
PDE2A	4	0.0754286	0	DIP2C	PRELP	GALNTL4	GRB10
NEK7	4	0.0754107	0	ATP13A1	PCNXL3	RAVER1	YPEL5
NOC2L	4	0.0739382	0	EIF3B	RANGAP1	RRP12	VARS
PPIL1	4	0.0738365	0	RAN	DCUN1D5	EIF2B3	MAGOHB
MBNL2	4	0.0737455	0	LOC144571	PRKAB2	TMEM170B	VEZF1
CUEDC1	4	0.0732268	0	PPAPDC3	KLHL22	MEX3B	NCRNA00086
ROR2	4	0.0724647	0	AMOTL1	KIAA0802	NXN	PBX3
SGK2	4	0.0721884	0	PPARG	FABP1	MTMR11	PDE8A
ARHGAP25	4	0.0715789	0	HCLS1	HVCN1	LCP1	SNX20
COL21A1	4	0.0713818	0	ATP1A2	PDZRN3	SCN7A	NPAS3
KLHL23	4	0.070754	0	C22orf39	CRTAP	TMEM55A	BHLHB9
GLTPD1	4	0.0702386	0	EPN1	MGC70857	PAK4	RABEP2
LIMD2	4	0.0681969	0	CORO1A	CD37	CD72	LTB

## Sheet: Supp_Table3B
Gene expression network analysis identified CDK1 and KIF11 as possible key molecules in the development of colorectal cancer from normal tissue
Soo Bin Lee1, YoungSeon Noh1, Ji-Wook Moon2, Sung Won Han1,*,, Eun Sun Kim3,* and Ji-Yun Lee4,*
Supplementary Table 3B. Degree centrality analysis of the selected hub (328) genes with their edges in the tumor group after cutting off based on weight (≥0.0603) and average degree (≥ 3.4) for further analysis
Green filling indicates 25 common hub genes between the normal group (Supplementary Table 3B) and the tumor group (Supplementary Table 3A).
Orange filling indicates common edges in the common hub between the normal (Supplementary Table 3B) and tumor (Supplementary Table 3A) groups
Hub genes in bold (127) indicate common hub genes between Supplementary Table 3B and 3B-1.
Blue genes in bold indicate common edges of common hub genes between Supplementary Table 3B and 3B-1.
hub_gene	degree	weight	# of common degree with normal	Edge genes
PCNP	29	1.25912	0	VPS26A	ACTR6	ARPC3	AZI2	BRIX1	C11orf57	C16orf63	CRIPT	CSTF3	DUSP11	DYNC2LI1	FAM188A	FRG1	GOLT1B	ING3	MED21	PPIL4	PRPF18	SEC62	SHOC2	SPHAR	SUMO1	TBC1D23	TBK1	TFB2M	THAP5	UBXN2A	UTP11L	YME1L1
FAM160B1	18	0.782858	0	IFT80	MON2	STX17	ARL5B	C16orf52	C5orf51	CAMSAP1L1	FASTKD3	MFSD8	NHLRC2	NOC3L	PAPOLG	RUFY2	SAMD8	TRUB1	VTI1A	ZBTB26	ZC3H7A
GABPA	17	0.649358	0	USP16	ARHGAP12	ATG4C	CCDC82	FOXN2	HMGXB4	LRRCC1	MAN1A2	MBNL1	OSGIN2	SCLT1	SNX16	SPOPL	TMEM167B	UBE2V2	USP25	ZBTB41
EXOC5	15	0.620104	0	GMFB	TRAPPC6B	ARHGAP5	C6orf182	DNAL1	ERGIC2	G2E3	KIAA1715	MAP4K5	MUDENG	OSBPL8	PHTF2	PPP2R5E	SNX16	VEZT
ZNF148	14	0.548483	0	SENP2	DLG1	DNAJC13	FAM116A	FYTTD1	KPNA1	PHC3	PIK3CB	PRKCI	RFC1	SMC4	TBL1XR1	ZBTB11	ZHX1
XPO1	14	0.409261	0	CWC22	B4GALT7	CLPTM1L	CORO1B	DDX18	FASTKD1	MRPL19	OTUD4	PMS1	PSME4	TSN	UBE3A	VPS13A	WDR75
LRCH3	13	0.423354	0	ERCC6	PIK3CA	SFMBT1	EIF2C4	EXOC6B	FNIP2	INVS	LPP	MARCH8	TMCC1	ZNF438	ZNF554	ZNF619
ZNF638	12	0.389993	0	ITSN2	RBM12B	CEP290	CLASP2	CREB1	PIKFYVE	SFRS12	TOP2B	TUG1	ZDHHC24	ZNF146	ZNF33A
CD2AP	12	0.333507	0	CDC5L	GOLGA4	DDX6	DNAJC21	FAM135A	FGD4	KIAA0776	SEC23IP	SIRT1	THUMPD1	ZFP91	ZNF721
SHOC2	12	0.332877	0	PCNP	VPS26A	BIRC2	C10orf88	CHUK	FAM175B	HERC4	MRPS24	PJA2	SLMAP	UBTD2	ZFP91
RPSAP9	11	0.76503	0	RPL13AP20	DHRS4L1	HIST1H4K	HIST2H2AC	NCRNA00182	PPIAL4G	RPS10P7	RPS26P11	SDHAP3	TPI1P3	TUBA4B
CWC22	11	0.563224	0	RICTOR	XPO1	BCLAF1	C14orf106	CENPC1	MARCH7	MPHOSPH10	NFE2L2	PHF3	SUZ12	UBXN4
C1D	11	0.411988	0	USP15	ASNSD1	ATAD1	MARCH7	MMADHC	MOBKL3	MRPL47	MTMR2	RRM2B	UBE2V2	UTP18
VPS26A	11	0.370834	0	PCNP	BZW1	C16orf63	CDK1	DCUN1D1	EXOC6	FCHO2	SFRS3	SHOC2	TMEM106B	TWF1
RBM12B	11	0.368765	0	CASP8AP2	KIAA1731	CDC5L	INO80D	ITSN2	LRRCC1	PCF11	PIGW	SASS6	ZNF638	ZNF782
CHD1	10	0.48045	0	CASP8AP2	RIOK2	SRFBP1	TMEM161B	APC	COL4A3BP	KIF3A	LNPEP	PIGW	TNPO1
PHIP	10	0.477151	0	CASP8AP2	CAMSAP1L1	CP110	RC3H1	REV3L	TLK1	VPS54	ZNF192	ZNF518A	ZUFSP
DCUN1D1	10	0.415077	0	KPNA4	PPP4R2	VPS26A	C3orf1	LSM3	MFN1	PDCD10	RABL3	SACM1L	SEC22A
TRAPPC5	10	0.3806	0	FAM108A1	NDUFA13	ANAPC11	CHCHD5	COPE	ESF1	HNRNPK	NDUFS7	POLR2I	RBBP6
ITSN2	10	0.338474	0	RBM12B	ZNF638	ATAD2B	C12orf35	MKLN1	PIK3C2A	RASA2	RNF169	SLC38A9	USP12
DDX18	10	0.300522	0	XPO1	DDX52	MTIF2	NOL10	NOP58	PRPF40A	PUS7L	RBM12	RPE	UTP6
ACTR6	10	0.297325	0	MRPL42	PCNP	ARPC3	BRIX1	C12orf11	CCDC59	CYCS	ESCO1	NEDD1	TMTC3
VPS54	10	0.244303	0	PHIP	RC3H1	CLASP2	CUL3	IFT74	PUM2	TLK1	TRIP12	USP34	ZDHHC21
NDUFA5	10	0.138807	0	MPHOSPH10	SUMO1	TMTC3	LOC401397	MAP2K2	STK11	SYF2	SYPL1	TMEM106B	ZCRB1
PPIAL4G	9	0.502555	0	RPL13AP20	RPSAP9	INTS4L2	PGAM4	PPIAL4C	RPL21	SPDYE2	SPIN2A	ZNF90
LOC407835	9	0.390315	0	LOC344967	RPL13AP6	LOC644165	NOMO3	PIPSL	RAB43	SLC5A10	TUBA1A	UBC
USP15	9	0.383373	0	C15orf29	ARL8B	C1D	FASTKD3	GPD2	KIAA1012	MOBKL1B	REEP3	SCYL2
MON2	9	0.31736	0	FAM160B1	ARL5B	CPEB4	FAM179B	LPP	RC3H1	ZC3H6	ZNF700	ZNF91
ZBTB41	9	0.311865	0	GABPA	KRR1	RC3H1	ALG10	C1GALT1	CNOT4	EFCAB7	SENP7	ZNF654
ZEB2	9	0.28375	0	BASP1	CYP7B1	GIMAP8	IL1R1	MAF	MYO5A	NR3C1	NRP1	RASSF2
ZEB1	9	0.269681	0	MCC	MPDZ	SPG20	AKAP12	ATP2B4	MEF2C	PKD2	SGCE	STON1
MKLN1	9	0.265635	0	ITSN2	MAP4K5	C12orf35	JMJD1C	NAPEPLD	PUS7	RRN3	UBN2	ZNF138
EFEMP2	9	0.265628	0	COL6A2	COX7A1	CPZ	HHIPL1	LDOC1	LGALS1	PPAPDC3	RCN3	SCARF2
ATG4C	9	0.254482	0	GABPA	ALG6	ATP2B1	C2orf69	CDC27	EFCAB7	FCHO2	MIER1	TMEM167B
ACTR2	9	0.197732	0	SPAST	ZNF800	AFTPH	LPAR2	PAK2	SMC6	TXNDC9	UBE2D1	WDR24
PDCD10	9	0.178823	0	DCUN1D1	BIRC2	BZW1	C3orf38	CHMP2B	KRCC1	NDUFB5	NMD3	RG9MTD1
UBLCP1	9	0.160476	0	MATR3	BCAP29	C13orf37	FAM3C	IPO8	OSBPL8	PPP1CB	SCAMP1	TXNDC9
THAP6	9	0.156565	0	DTWD1	METTL14	MFSD8	FAM175A	NCRNA00081	NUP54	SCARB2	TRUB1	USP46
SSB	8	0.360607	0	MPHOSPH10	UBXN4	C16orf87	CIR1	MKI67IP	PPIG	RPF2	SLC4A1AP
CCDC82	8	0.341961	0	GABPA	MFSD8	SECISBP2L	CAMSAP1L1	FEZ2	MUTED	OSTM1	RASA2
C8orf59	8	0.336175	0	EIF3E	POLR2K	DPY19L4	EBAG9	ENY2	RB1CC1	TATDN1	UBE2W
RBM25	8	0.311253	0	C14orf106	SFRS12	DICER1	HP1BP3	PRPF38B	PTBP2	SDCCAG1	TRIP11
RPAP3	8	0.308055	0	LARP4	CENPQ	DENR	GRN	NT5C3	RPF2	TBK1	WDR24
NDUFS7	8	0.306353	0	SENP6	TRAPPC5	ANAPC11	ARID4A	LSM7	SOS1	TIMM13	YIF1B
SCAMP1	8	0.281928	0	LYSMD3	SLC38A2	UBLCP1	C5orf43	FCHO2	PRRC1	RAD17	TTC33
GOLT1B	8	0.280722	0	PCNP	ARL6	C12orf4	COMMD8	COQ10B	CYB5R4	FGFR1OP2	IKBIP
RPL13AP6	8	0.27058	0	HIST1H4K	LOC407835	F8A1	GATSL2	LOC90586	PCDHB17	POLR2J4	RPL18A
PIKFYVE	8	0.262089	0	RIF1	ZNF638	CEP350	HEATR5B	MGEA5	MSL1	SP3	USP34
KIAA1704	8	0.256015	0	LIG4	AKAP11	COG6	GTF2F2	KPNA3	MTMR6	SETDB2	UGGT2
MRC2	8	0.252209	0	COL1A2	EMILIN1	FNDC1	MAP1A	ODZ4	PCOLCE	PDGFRB	VASH1
SEPT7	8	0.251026	0	CBX3	C7orf25	PFKL	PTPN12	PURB	RNPEPL1	ZFP1	ZYG11B
MSRB3	8	0.243393	1	FERMT2	FGF1	GLRB	MGP	NAP1L3	RNF150	SPARCL1	SYT11
ZNF644	8	0.242204	0	KIAA1731	PKN2	HIAT1	LRRC8B	SASS6	USP1	ZNF326	ZZZ3
CDC27	8	0.22767	0	ATG4C	SUZ12	EIF2AK2	GTF2H3	SKA2	TMX3	TRIM37	UTP18
PPP4R2	8	0.221163	0	DCUN1D1	CDV3	CGGBP1	EAF1	GNL3	ROD1	SACM1L	TMF1
C5orf51	8	0.216479	0	FAM160B1	METTL14	SVIP	ALKBH8	FAM63B	PARP11	PIGW	ZNF624
SENP6	8	0.208804	0	MRPL55	NDUFS7	BAZ2B	C14orf101	GOPC	NUP153	SFRS2IP	SP3
MPHOSPH10	8	0.204701	0	CWC22	SSB	DNAJC2	KIN	LARP7	NDUFA5	SCRN3	SNX4
MPDZ	8	0.186636	0	SGCD	ZEB1	AKT3	ECM2	FAM38B	FLRT2	LPHN2	PLXNA4
CDK1	8	0.150168	1	HMMR	MRPL42	VPS26A	CEP78	DCLRE1A	EXOC6	MASTL	NUF2
CEP63	8	0.118346	0	CP110	KIAA2026	IFT74	JMY	NIPBL	PIBF1	PRDM2	TRIM33
USP8	7	0.400567	0	PLDN	TRPM7	EIF3J	IREB2	NARG2	TMOD3	UBE3A
PAPOLG	7	0.343797	0	ASB3	DNAJC24	FAM160B1	ALG10	PEX13	SCAI	SMURF2
CNN1	7	0.290282	0	ACTG2	HSPB7	JPH2	TAGLN	DES	KCNMB1	LMOD1
SPAST	7	0.287086	0	MATR3	ACTR2	ARL15	CEBPZ	MAP4K3	PAIP1	SMEK2
FBXO45	7	0.285402	0	SFMBT1	TRIM33	USP46	EYA3	OSBPL11	POLH	RAD51C
LOC100132247	7	0.282912	0	LOC613037	NCRNA00182	TRIM74	CLK2P	GOLGA6L5	NPIPL3	TBC1D3H
WDR36	7	0.280877	0	PPIP5K2	DCP2	RNGTT	SRP19	UTP15	XRCC4	YTHDC2
DTWD1	7	0.252189	0	C15orf29	ELMOD2	MCEE	MFAP1	NFU1	THAP6	TMEM87A
GOLGA4	7	0.247404	0	CD2AP	CTR9	FIS1	GOLGB1	LSM7	SLK	SMC3
XAB2	7	0.229432	0	RAB11B	AKT2	FZR1	ITGB3BP	KEAP1	SCOC	ZNF653
ZFYVE16	7	0.228878	0	AFF4	PAPD4	ANAPC4	CDC23	PPWD1	SKIV2L2	UBTD2
RAB11B	7	0.22679	0	XAB2	BTBD2	DDX41	FKBP8	KRAS	MED16	TSSC4
EMILIN1	7	0.220949	0	AEBP1	MRC2	C16orf45	EFS	FGFR1	GGT5	GPR124
SMC4	7	0.210225	0	ECT2	KIAA1524	SGOL2	ZNF148	NEK4	SKA2	SMC2
BCLAF1	7	0.201981	0	CWC22	C12orf44	CORO1B	DDX6	FBXO5	SR140	USP45
MKI67IP	7	0.201416	0	ARL5A	SSB	DBF4	MRPL19	SFRS3	SNRNP27	TSN
TMTC3	7	0.20047	0	ACTR6	CCDC117	CDK17	MGRN1	NDUFA5	QTRT1	SCAP
SPG20	7	0.194454	1	CLIP4	ZEB1	GNB4	JAZF1	LOC399959	NEXN	PKD2
EPS15	7	0.190094	0	PHTF2	SMC5	FRS2	RAB8B	RLF	SCP2	STX12
GNB4	7	0.185687	0	CALD1	FRMD6	SPG20	CSGALNACT2	GIMAP4	ITGA4	ST3GAL6
MRPS34	7	0.182745	0	PPP4C	ATM	C5orf41	MLST8	POLR3K	STUB1	TCEB2
ACTR10	7	0.179899	0	GMFB	ATP6V1D	CTAGE5	DNAL1	DUSP11	PPP2R3C	TRAM1
TWF1	7	0.176069	0	VPS26A	ATP5J	C6orf211	IPO8	MRPS10	MRPS36	RAB10
BNC2	7	0.169982	0	AMOTL1	C1S	CCDC80	GLI3	C10orf72	C14orf132	JAM3
RBAK	7	0.158166	0	ZNF12	KIAA0947	PHF14	RRP15	SF3B5	YIPF2	ZNF664
UBE2V1	7	0.157499	0	COPS8	DUS4L	PIGW	JMY	PFDN4	RAB11FIP2	RUFY3
SPHAR	7	0.153111	0	HERC4	PCNP	C1orf156	C1orf27	C1orf9	PCMTD1	TRIM13
MAP4K5	7	0.144196	0	C14orf106	EXOC5	GTDC1	KTN1	MKLN1	PTPN12	SDCCAG1
TCF4	7	0.098557	0	FLRT2	IL1R1	A2M	ENTPD1	HEG1	ITPR1	LAMA4
AP3S1	6	0.338944	0	TMEM167A	ATG12	CAST	GIN1	TMED7	UBE2B
IKZF1	6	0.326775	0	TRAF3IP3	APBB1IP	ITGAL	MAP4K1	PRKCB	SASH3
TTF1	6	0.301253	0	STX17	HAUS6	PIK3CA	RAB23	RNF20	ZNF189
PKN2	6	0.300791	0	DNTTIP2	ZNF644	AGL	DDX20	FAM73A	GLMN
AZI2	6	0.294708	0	PCNP	C6orf72	CCPG1	CD302	LZTFL1	MFSD1
TAGLN	6	0.290511	0	MYL9	ACTA2	CNN1	DNAJB5	MRGPRF	MYLK
MATR3	6	0.259531	0	SPAST	CSNK1A1	ETAA1	SLU7	TOLLIP	UBLCP1
ARPC3	6	0.249309	0	ACTR6	PCNP	DHX30	MRPL32	SUB1	VEZT
MED6	6	0.248518	0	ASB3	C17orf42	LIN52	MREG	MRPS28	PIGB
ANLN	6	0.244803	0	TTK	ASPM	DNA2	KIAA1524	KIF15	PLK4
MARCH7	6	0.24217	0	C1D	CWC22	GTDC1	NUP35	TANK	UBE3A
TRIM33	6	0.242073	0	CEP63	MTF2	ANKRD13C	FBXO45	SAMD12	ZNF268
TAF2	6	0.229466	0	TTC35	KIAA0196	KIAA1429	MTBP	MTDH	OXR1
RPL21	6	0.228772	0	PPIAL4G	FUNDC2P2	MORF4	RACGAP1P	RPL36A	RRN3P2
GMFB	6	0.22582	0	EXOC5	ACTR10	DUSP11	EIF2S1	PSMC6	STAM2
USP16	6	0.222157	0	GABPA	NRIP1	PLEKHA3	RNF160	TMEM167B	VPS13A
LOC200030	6	0.215527	0	NBPF14	NBPF9	LOC100132832	NAIP	NBPF15	NBPF16
KIF11	6	0.206791	0	KIF20B	CEP55	DTL	NDC80	RTKN2	TAF5
MIER1	6	0.190356	0	ATG4C	LRRC40	REEP3	SLC30A7	ZMYM1	ZNF484
TLK1	6	0.18777	0	PHIP	SPOPL	VPS54	PREPL	SLC4A7	ZNF18
ZNF776	6	0.187702	0	STX17	ZNF805	ZNF845	FNIP2	ZNF20	ZNF283
DNTTIP2	6	0.187608	0	PKN2	RPF1	ALG6	EVI5	GCLM	OMA1
ZNF800	6	0.187335	0	ACTR2	SNX13	ACAP2	BANP	CXXC1	TIMM13
RC3H1	6	0.185195	0	MON2	PHIP	C1orf58	CNOT2	VPS54	ZBTB41
SUZ12	6	0.181633	0	CWC22	AHCTF1	CDC27	LRRC58	NEDD1	RPS6KB1
LAIR1	6	0.177954	1	LAPTM5	SLAMF8	LILRB1	LILRB4	LRRC25	PRAM1
UBA6	6	0.176846	0	NAA15	SMARCAD1	EXOSC9	G3BP2	GRSF1	MAD2L1
CEP350	6	0.174896	0	AHCTF1	PIKFYVE	ARID4B	HEATR1	MTR	ZDHHC24
SKIV2L2	6	0.169146	0	SCYL2	ZFYVE16	DHX29	HSPA4	PPWD1	RBM27
TIE1	6	0.167771	0	CDH5	FLT4	HSPA12B	NPR1	RAMP2	RHOJ
E4F1	6	0.16757	0	WDR24	BACH1	DCAF15	RHOT2	SPSB3	ZNF653
RWDD4A	6	0.166306	0	ARFIP1	NAA15	C4orf41	DCK	KIAA1430	USO1
KPNA4	6	0.165438	0	DCUN1D1	ATP6V1A	KPNA1	MRPL47	NAA50	TOMM70A
NIPBL	6	0.155751	1	CEP63	UPF2	GLCCI1	SETD2	ZC3H6	ZRANB1
PLDN	6	0.154564	0	USP8	ARPP19	FGFR1OP2	MORF4L1	NMI	TMOD3
ASB3	6	0.147609	0	PAPOLG	GEMIN6	MED6	TET2	THUMPD2	ZNF286A
C1S	6	0.144252	0	DCN	ASAM	BNC2	MOXD1	OLFML1	SERPING1
NOP58	6	0.142288	0	DDX18	EIF5B	IWS1	NEDD1	PTPN11	WDR33
SLU7	6	0.137416	0	MATR3	RAD17	TBK1	CCDC112	DHX29	SNX2
RPF2	6	0.134982	0	RPAP3	SSB	DEK	DENR	LTV1	NDUFAF4
SPIN2A	6	0.13313	0	PPIAL4G	CXADRP2	FTHL3	GSTM2P1	LIMS3.LOC440895	RRN3P2
SECISBP2L	6	0.130746	0	CCDC82	ATAD1	DPP8	MFAP3	SLC30A6	ZNF770
SGCD	6	0.129165	0	MPDZ	ASPN	EDIL3	FILIP1L	FLRT2	PEG3
WDR24	6	0.128099	0	ACTR2	E4F1	RPAP3	KEAP1	MLST8	SR140
EVI2A	6	0.12325	0	SAMSN1	AIF1	ATP8B4	FAM49A	LY96	RGS18
AFF4	6	0.119419	0	KIAA1033	CHD9	DMXL1	ERBB2IP	IPO7	ZFYVE16
PHTF2	6	0.119024	0	EPS15	EXOC5	BPGM	CALU	RAB8B	ZYG11B
ZFP91	6	0.11334	0	CD2AP	SHOC2	ARCN1	C11orf57	PICALM	XRN1
C1orf27	6	0.11106	0	HERC4	SPHAR	C1orf55	C1orf9	GORAB	PPP1R15B
RBBP6	6	0.10122	0	PPIG	TRAPPC5	CCDC55	LMAN2	POLR2G	SDF2L1
UBE3A	6	0.096581	0	MARCH7	USP8	XPO1	ATL2	NAB1	SNX16
CP110	6	0.0907261	0	CEP63	PHIP	DHFRL1	OSBPL11	RPGR	ZNF720
RPL13AP20	5	0.412923	0	RPSAP9	ATP5EP2	FUT5	PPIAL4G	RPL39
LUM	5	0.32892	0	FSTL1	RAB31	ANTXR1	NOX4	SDC2
CASP8AP2	5	0.289581	0	PHIP	CDC40	CHD1	RBM12B	RSC1A1
TRPM7	5	0.264988	0	USP8	DENND4A	DPP8	VPS13C	ZFP106
TTC35	5	0.258013	0	STAU2	AZIN1	EFR3A	SNX16	TAF2
PIK3C3	5	0.253765	0	HAUS1	SRBD1	FAM18B2	GALNT1	KIAA1632
STX17	5	0.24093	0	FAM160B1	TTF1	C4orf33	ZMYM6	ZNF776
METTL14	5	0.237612	0	C5orf51	CNOT6L	ELMOD2	SCLT1	THAP6
CD93	5	0.236063	0	COL15A1	GPR116	BCL6B	PCDH17	ROBO4
TPI1P3	5	0.231021	0	RPSAP9	FKBP9L	LOC643387	POTEE	TUBB4Q
AGAP5	5	0.225161	0	AGAP6	AGAP7	AGAP11	AGAP8	SLC22A20
IFT80	5	0.224207	0	FAM160B1	C2orf67	C7orf60	CCDC66	SMURF2
UBR3	5	0.218327	0	NCKAP1	RIF1	NUP155	OPA1	PCGF6
COL8A1	5	0.217446	0	FBN1	ADAMTS12	FIBIN	IGFBP5	NRP2
SMCHD1	5	0.208352	0	ROCK1	C10orf78	METTL4	RBBP8	SAMD9
SHE	5	0.206168	0	EMCN	FZD4	JAM2	KDR	PLCL1
ELTD1	5	0.205067	0	ADAMTS5	LRRC8C	CCDC102B	FAM126A	TM4SF18
COPS2	5	0.202548	0	GRINL1A	RSL24D1	MRPL33	PSMA4	SARNP
KRIT1	5	0.202468	0	DNAJC2	ANKIB1	JHDM1D	SDF2L1	UQCRC1
SRBD1	5	0.201149	0	PIK3C3	C6orf130	MMAA	NHLRC2	PHTF1
FBXL7	5	0.201048	0	LDB2	RGAG4	EVC	STARD8	TRO
DNAJC2	5	0.200157	0	KRIT1	MPHOSPH10	CCDC41	FBXW5	ZNF92
POLK	5	0.192558	0	LYRM7	CPEB4	KIF3A	RAB23	SMAD5
MRPL42	5	0.190231	0	ACTR6	CDK1	METAP2	MPHOSPH6	TMED2
AGAP7	5	0.189425	0	AGAP5	GUSBL1	LOC391322	MSTO2P	RNASE10
CETN3	5	0.187229	0	SMAD5	AGGF1	MOCS2	NCRNA00081	TAPT1
SFRS12	5	0.18533	0	RBM25	ZNF638	CCAR1	RSRC2	ZNF678
DNAJC25	5	0.184198	0	DNAJC24	ZNF189	C9orf6	PSMD5	TEX10
MFSD8	5	0.183319	0	FAM160B1	THAP6	CCDC82	SNAPC1	TAF1B
ZNF24	5	0.178915	0	MIB1	ZNF271	AGPS	TXNL1	YES1
FBN1	5	0.175188	0	COL6A3	COL8A1	BICC1	GAS7	NID1
PPP1R12A	5	0.167647	0	EHBP1	KRR1	SCYL2	NFYB	THOC1
ZNF518A	5	0.161411	0	PHIP	ALPK1	FRK	RNPC3	SCAI
KIAA1731	5	0.159193	0	RBM12B	ALKBH8	CWF19L2	RSF1	ZNF644
CLEC7A	5	0.156616	0	CD86	CLEC4E	CYBB	MS4A7	PDCD1LG2
ARL5B	5	0.156589	0	FAM160B1	MON2	IPMK	NHLRC2	TBC1D8B
G2E3	5	0.155832	0	EXOC5	ARHGAP5	GPD2	NAA30	TMED8
C3orf64	5	0.154202	0	CARD8	MTMR9	CEP170	GNPDA2	SASH1
PIK3R5	5	0.152519	0	MYO1F	FAM20A	FGR	NFAM1	PARVG
SMARCA5	5	0.149624	0	NAA15	OTUD4	KIAA1430	LSM6	SMAD1
NUDCD1	5	0.148614	0	POLR2K	DCAF13	FAM49B	SLC25A32	UTP23
C14orf106	5	0.147515	0	CWC22	RBM25	KTN1	MAP4K5	SOCS4
TRAPPC6B	5	0.145221	0	EXOC5	C14orf28	CTAGE5	KIAA0831	SDCBP
ARHGAP5	5	0.143754	0	EXOC5	G2E3	C5orf33	HEATR5A	STRN3
ANKRD13C	5	0.142045	0	TRIM33	ZMYM6	BCDIN3D	LRRC40	PDIK1L
POTEE	5	0.137979	0	TPI1P3	KIF4B	LOC90586	LYPLA2P1	NME2P1
HMMR	5	0.13446	0	CDK1	C12orf48	CCDC99	CENPK	NUDCD2
TRUB1	5	0.130401	0	FAM160B1	NOC3L	THAP6	BCDIN3D	GEMIN6
AHCTF1	5	0.128303	0	CEP350	OPA1	SUZ12	C1orf25	NUFIP2
C2orf67	5	0.127544	0	CCDC66	IFT80	SMAD5	DLEU1	ZDHHC21
AZIN1	5	0.127117	0	TTC35	IMPA1	UBXN2B	YTHDF3	ZFAND1
BRIX1	5	0.124349	0	ACTR6	ESCO1	PCNP	C5orf22	MTRR
DIXDC1	5	0.123199	0	FKBP7	CFL2	FAM63B	PLSCR4	TRAK2
USP34	5	0.121613	0	PIKFYVE	SF3B1	VPS54	ANKRD26	REL
PTPN11	5	0.119631	0	NAA25	NOP58	ALMS1	GXYLT1	UBXN6
UBN2	5	0.118487	0	MKLN1	KIAA1147	KLHDC10	NUFIP2	ZSCAN21
SNX13	5	0.116129	0	ZNF800	CTTNBP2NL	ORAI1	RB1	ZNF451
ZMYM6	5	0.115635	0	STX17	ANKRD13C	CCDC121	PRDM2	ZMYM4
HERC4	5	0.105243	0	AP3M1	SHOC2	SPHAR	C1orf27	UBTD2
BIRC2	5	0.101768	0	PDCD10	SHOC2	UGP2	CCDC90B	CWC15
AKAP11	5	0.098101	0	KIAA1704	PDS5B	MPHOSPH8	PAN3	UBL3
CAMSAP1L1	5	0.0975448	0	CCDC82	FAM160B1	PHIP	HOOK3	RAB3GAP2
TOPORS	5	0.0945445	0	KIAA2026	ZCCHC7	CBLB	RABGAP1	ZNF510
CXADRP2	5	0.091581	0	PABPC3	SPIN2A	CXADRP3	LOC284441	LOC647859
MOBKL1B	5	0.0908677	0	USP15	ARL8B	EIF2AK2	IMMT	PAFAH1B2
[truncated: 121 more rows]

## Sheet: Supp_Table3A-1
Gene expression network analysis identified CDK1 and KIF11 as possible key molecules in the development of colorectal cancer from normal tissue
[truncated: 607 more rows]

[truncated: 10 more sheets: Supp_Table3B-1, Supp_table4, Supp_Tabl5A, Supp_Table5B, Supp_Table6, Supp_Table 7, Supp_Table 8, Supp_Table 9, Supp_Table 10, Supp_Table 11]
